# Supplementary material for: CsCOI1 regulates plant growth and defense in citrus
Source: Hortic Res. 2025 Jul 7;12(10):uhaf174. doi: 10.1093/hr/uhaf174 (PMC12528651; doi:10.1093/hr/uhaf174)
Supplement: Web_Material_uhaf174 [file web_material_uhaf174.zip]

Archive with 5 entries (5 files):
- supplementary figures CsCOI1 regulates plant growth and defense in citrus--R1.docx
- Supplementary Table S1.xlsx
- Supplementary Table S2.xlsx
- Supplementary Table S3.xlsx
- Supplementary Table S4.xlsx
