# Supplementary material for: CsCOI1 regulates plant growth and defense in citrus
Source: Hortic Res. 2025 Jul 7;12(10):uhaf174. doi: 10.1093/hr/uhaf174 (PMC12528651; doi:10.1093/hr/uhaf174)
Supplement: Web_Material_uhaf174 [file web_material_uhaf174.zip › Supplementary Table S1.xlsx]

## Sheet: COI1 proteins
Supplementary table 1. Protein sequences of COI1 and JAZs.
# COI proteins
Species	gene name	gene ID	protein sequence
Marchantia polymorpha	MpCOI1	Mapoly0025s0025	MEVRGPAGANRVSDETLGCIFAHLDSPGDRKAVSQVCRQWRRVDANTRKHVSIANCYSVAPAALSRRFPNLQSLKIKGKPRAFEYELLVPNWGGYARPWVAEVARGYAQRLQSLWLRRMHVTDADLTLLAQSCSESLQVLKLHKCSGFSTSGIHDITTYCRSLRVLYLEESAISPSERGGEWLHELALNNTTLEDLNFQYLHEFDDISITDLEGVVENCRSLRSLKVSEIDILDMRGVLSKAHNLREHGTGCCASIGDPLRAGGVDLPRTIIALSGLYELNEIGLPMVANLLPNLKKLDLKYTLLSAQGHVQILSHCVSLEELEVRNVLGDDGLIMVARTCRQLRRIRVDESDGEGFLSPLGMIPIAQNCTKLEFLVMYVVDINNATLRAFGENCPNMK…
Vitis vinifera	VvCOI1	Vitvi13g00512	MEDGNERKVSREMLDMADRGMSDEVLNCVMPYIHDPKDRDAVSLVCRRWYELDALTRKHITIALCYTTTPGRLRGRFPHLESLKLKGKPRAAMFNLIMEDWGGYVTPWVKEISDYFDCLKSLHFRRMIVKDSDLQLLAQARGRVLLVLKLDKCSGFSTDGLLHVGRSCRNLRTLFLEESQIVDKDGEWLHELAMNNTVLETLNFYMTELATVQFEDLELIARNCRSLTSMKISDFEILDLVGFFRAATALEEFAGGSFSEQSDKYSAVSFPPKLCRLGLNYMGKNEMPIVFPFASLLKKLDLLYCLLDTEDHCLLIQKCPNLEFLEARNVIGDRGLEVLAQSCKKLRRLRIERGADEQEMEDEEGVVSQRGLMALARGCLEIEYVAIYVSDITNAALEC…
Malus domestica Golden	MdCOI1	MD01G0117100	MEDRNVRRRITDVVMDVVMPYLHDPKDRDAVSLVCKRWYELDALTRKHVTIALCYTTTPDRLRQRFQHLESLKLKGKPRAAMFNLIPEDWGGYVTPWVREIADSFHRLTCLHFRRMIVRDSDLELLAETRGRVLQVLKLDKCSGFSTDGLFHIGHSCRNLRTLFLEESSIKEKDGNWLHELAENNTVLETLNFYMTDLIKVKIEDLEHIAKNCRSLSSVKTSDCEILDLVGFFRNAAVLEEFCGGFFNEQSERYSVVTLPQKLCRLGLTYMGKKEMPIVFPFATLLKKLDLLYALLDTEDHCTLIQRCPNLEILETRNVIGDRGLEVLARSCKRLRRLRIERGADEPDMEHEEGVVSQRGLMALAQGCLEIEYVAVYVSDITNACLEYIGTYSKNLCDF…
Prunus persica	PpCOI1	PRUPE_2G246000	MEDRNVRSGMSDVVIGCVMPYLHDAKDRDAVSLVCRRWYELDALTRKHVTIALCYTTSPDRLRRRFQHLESLKLKGKPRAAMFNLIPEDWGGFVTPWVKEIAESFNRLKSLHFRRMIVKDSDLELLAQSRGRVLQALKLDKCSGFSTDGLLHIGRSCRNLRTLFLEESSIDENDGQWLHELALNNSVLETLNFYMTDLIKVKFEDLELIAKNCRSLTSVKTSDCEILELVGFFRSASVLEEFCGGFFNEQSERYSVVSLPQKLCRLGLTYMGKNEMPIVFPYATLLKKLDLLYALLDTEDHCTLIQRCPNLEVLETRNVIGDRGLEVLARSCKRLRRLRIERGADEQGMEDEEGVVSQRGLIALAQGCLELEYLAVYVSDITNASLEFIGTYSKNLCDF…
Nicotiana tabacum	NtCOI1	XP_016501313	MEERSSTRLPTGSYTNDNTVWECVIPYITESRDRDAVSTVCKRWWQIDAITRKHITMALCYTAKPEQLSRRFPHLESLKLKGKPRAAMFNLIPEDWGGYVTPWVVEITKSFGKLKALHFRRMIVRDSDLELVAMNRGKVLQVLKLDKCSGFSTDGLLHICRSCRSLRTLFLEESSIVENDGEWVHELAVNNTVLENLNFYMTDLVQVRAEDLELMARNCKSLVSMKISECELANLLGFFRAAVALEEFGGGSFNDQPEPVAENGYNEQLEKYAAVVSPPRLCQLGLTYLGKYEMPILFPIASRLTKLDLLYALLDTAAHCFLLQRCPNLVILETRNVVGDRGLEVLGQYCKRLKRLRIERGADDQEMEDEQGAVTHRGLTDLAKGCLELEYMAVYVSDI…
Solanum lycopersicum	SlCOI1	Solyc05g052620	MEERNSTRLSSSTNDTVWECVIPYIQESRDRDAVSLVCKRWWQIDAITRKHITMALCYTAKPEQLSRRFPHLESVKLKGKPRAAMFNLIPEDWGGYVTPWVMEITKSFSKLKALHFRRMIVRDSDLELLANRRGRVLQVLKLDKCSGFSTDGLLHISRSCKNLRTLLMEESYIIEKDGEWAHELALNNTVLENLNFYMTDLLQVRAEDLELIARNCKSLVSMKISECEITNLLGFFRAAAALEEFGGGAFNDQPELVVENGYNEHSGKYAALVFPPRLCQLGLTYLGRNEMSILFPIASRLRKLDLLYALLDTAAHCFLLQRCPNLEILETRNVVGDRGLEVLGQYCKRLKRLRIERGADDQEMEDEEGAVTHRGLIDLAKGCLELEYMAVYVSDITNE…
Arabidopsis thaliana	AtCOI1	AT2G39940	MEDPDIKRCKLSCVATVDDVIEQVMTYITDPKDRDSASLVCRRWFKIDSETREHVTMALCYTATPDRLSRRFPNLRSLKLKGKPRAAMFNLIPENWGGYVTPWVTEISNNLRQLKSVHFRRMIVSDLDLDRLAKARADDLETLKLDKCSGFTTDGLLSIVTHCRKIKTLLMEESSFSEKDGKWLHELAQHNTSLEVLNFYMTEFAKISPKDLETIARNCRSLVSVKVGDFEILELVGFFKAAANLEEFCGGSLNEDIGMPEKYMNLVFPRKLCRLGLSYMGPNEMPILFPFAAQIRKLDLLYALLETEDHCTLIQKCPNLEVLETRNVIGDRGLEVLAQYCKQLKRLRIERGADEQGMEDEEGLVSQRGLIALAQGCQELEYMAVYVSDITNESLESIG…
Citrus sinensis	CsCOI1	Cs7g_pb026830	MEEDKKVNKMNSGMPDIDTVFECVIPYVEDPKDRDAISLVCRRWYELDATTRRHITIALCYTTTPARLRRRFRNLESLKLKGKPRAAMFNLIPEDWGGYVTPWVEEIAASFNSLKSIHFRRMIVRDSDLEVLAKNRGKNLLVLKLDKCCGFSTDGLLHVSRSCRQLRTLFLEESSIFEKDGDWLHELALYNTVLETLNFYMTDLIKVNVEDLELIARNCRSLSSVKTNDCELLDLVNFFQIATALEEFCGGSFNHPPEKYSAVAFPRSICRLGLSYMEQDHMWIIFPFAAMLKKLDLLYALLNTEDHCLLIQRCPNLEILETRNVIGDRGLEVLARSCKKLKRLRIERGADEQGMEDEEGLVSQRGLIALAQGCLELEYIAIYVSDITNESLECIGANL…
Atalantia buxifolia	AbCOI1	Abu7g_001280	MEEDKKVNKMNSGMPDMDTVFECVIPYVEDPKDRDAISLVCRRWYELDATTRRHITIALCYTTTPARLRRRFRNLESLKLKGKPRAAMFNLIPEDWGGYVTPWVEEIAASFNSLKSIHFRRMIVRDSDLEVLAKTRGKNLLVLKLDKCCGFSTDGLLHVSRSCRQLRTLFLEESSIIEKDGDWLHELALYNTVLETLNFYMTDLIRVNVEDLELIARNCRSLFSVKINDCELLDLVNFFQIATALEEFCGGSFNHPPENYSAVAFPRSICRLGLSYMEQDHMWIIFPFAAMLKKLDLLYALLNTEDHCLLIQRCPNLEILETRNVIGDRGLEVLARSCKKLKRLRIERGADEQGMEDEEGLVSQRGLIALAQGCLELEYIAIYVSDITNESLECIGANL…
Zea mays	ZmCOI1a	Zm00001eb147720	MGGEVPEPRRLSRALSFGCGGVPEEALHLVFGYMDDPRDREAASLVCRLWHRIDALSRKHVTVGFCYAVEPARLLARFPRLESLALKGRPRAAMYGLIPEDFGAYAAPWVAELAAPLDCLKALHLRRMTVTDEDIAVLVRARGHMLQVLKLDKCSGFSTDALCLVARSCRSLRTLFLEECIIEDEGSEWLHELAVNNSVLVTLNFYMTELKVEPADLELLAKNCKSLISLKMGDCDLSDLIGFFQTSKALQEFAGGAFFEVGEYTKYEKVIFPPRLCFLGGLTFMGKNEMPVIFPYSTMLKKLDLQFTFLTTEDHCQLIAKCPNLSVLEVRNVIGDRGLEVVAATCKKLRRLRIERGDDDPGQEEQGGVSQIGLTAVAVGCRELEYIAAYVSDITNGAL…
Zea mays	ZmCOI1d	Zm00001eb367310	MGGEVPEPRRLSRSLSFGCGGVPEEALHLVLGYVDDPRDREAASLVCRRWHRIDALSRKHVTVGFCYAVEPARLLARFRRLESLALKGRPRAAMYGLIPEDFGAYAAPWVAELAAPLDCLKALHLRRMTVTDEDIAVLVRARGHMLQVLKLDKCSGFSTDALRLVARSCRSLRTLFLEECIIADEGSEWLHELAVNNSVLVTLNFYMTELKVEPADLELLARNCKSLISLKMSDCDLSDLIGFLQTSKALQEFAGGAFFEVGEYTKYEKVKLPPRLCFLGGLTFMGKNEMPVIFPYSASLKKLDLQYTFLTTEDHCQLIAKCPNLMVLEVRNVIGDRGLEVVADTCKKLRRLRIERGDDDPGQEEQGGVSQIGLTAVAVGCRELEYIAAYVSDITNGAL…
Zea mays	ZmCOI1c	Zm00001eb288770	MGGEAPEPRRLTRALSIGGGGGGWVPDEMLQLVLGFVEDPRDREALSLVCRRWHRIDALSRKHVTVPFCYAVSPARLLARFPRLESLAVKGKPRAAMYGLIPDDWGAYARPWVTELAAPFECLKALHLRRMVVTDDDLAELIRARGHMLQELKLDKCTGFSTDGLRLVARSCSSLRTLFLEECQINDKGSEWIRDLAVNCPVLATLNFHMTELEVMPVDLELLAKSCKSLISLKIGDCDLSDLIGFFQSATSLEEFAGGTFNGQGELTKYGDVKFPSRICSLGLTFMGANEMPIIFPFSAILKKLDLQYTFLTTEDHCQLIAKCPNLLVLAVRNVIGDRGLGVVADTCKKLQRLRIERGDDEGGVQEEQGGVSQVGLTAIAVGCRELEYIAAYVSDITN…
Zea mays	ZmCOI1b	Zm00001eb347860	MGGEAPEPRRLTRALSIGGGDGGWVPEEMLQLVMGFVEDPRDREAASLVCHRWHRVDALSRKHVTVPFCYAVSPARLLARFPRLESLAVKGKPRAAMYGLIPDDWGAYARPWITELAAPLECLKALHLRRMVVTDDDLAELVRARGHMLQELKLDKCTGFSTHGLRLVARSCRSLRTLFLEECQIDDKGSEWIHDLAVCCPVLTTLNFHMTELEVMPADLKLLAKSCKSLISLKISDCDLSDLIEFFQFATALEEFAGGTFNEQGELSKYVNVKFPSRLCSLGLTYMGTNEMPIMFPFSAILKKLDLQYTFLTTEDHCQLIAKCPNLLVLAVRNVIGDRGLGVVADTCKKLQRLRIERGDDEGGVQEEQGGVSQVGLTAIAVGCRELEYIAAYVSDITN…
Zea mays	ZmCOI2a	Zm00001eb011780	MGGEAEGGERRLGRVLSFGIPDTALGLVMGYVEDPWDRDAISLVCRHWCRVDALSRKHVTVAMAYSTTPERLFGRFPCLESLKLKAKPRAAMFNLISDDWGGSASPWIRQLSATFHSLKKLHLRRMIVSNDDINTLVRAKAHMLVSLKLDRCSGFSTPSIALIARSCRKLETLFLEESMIDEKENDEWIRELATSNSVLETLNFFQTDLRASPEYLTLLVRNCQRLKTLKISECFMPDLVSLFRTAQTLQEFAGGSFEDQGQPVAGRNYENYYFPPLLHRLSLLYMGTNEMQILFPYAAALKKLDLQFTFLSTEDHCQIVQRCPNLETLEVRDVIGDRGLQVVAETCKKLQRLRVERGDDDQGGLEDEQGRISQVGVMAIAQGCPELTYWAIYVSDITN…
Zea mays	ZmCOI2b	Zm00001eb397990	MGGEAEGGERRLGRVLSFGIPDTALGLVMGYVEDPWDRDAISLVCRHWCRVDALSRKHVTVAMAYSTTPERLFRRFPCLESLKLKAKPRASMFNLISDDWGGSASPWIRQLSATFHFLKKLHLRRMIVSNEDINILVRAKAHMLVALKLDRCSGFSTPSIALVARSCRKLETLFLEESTIDEKENDEWIRELATSNSVLETLNFFLTDLRASPEYLTLLVRNCQRLKTLKISECFMPDLVSLFRTAQTLQEFAGGSFEEQGQPVASRNYENYYFPPSLHHLSLLYMGTNDMQILFPYATALKKLDLQFTFLSTEDHCQIVQRCSNLETLEVRDVIGDRGLQVVAQTCKKLHRLRVERGDDDQGGLEDEQGRISQVGLMAIAQGCPELTYWAIHVSDITN…
Oryza sativa	OsCOI1b	LOC_Os05g37690.1	MGGEAPEARRLDRAMSFGGAGSIPEEALHLVLGYVDDPRDREAVSLVCRRWHRIDALTRKHVTVPFCYAASPAHLLARFPRLESLAVKGKPRAAMYGLIPEDWGAYARPWVAELAAPLECLKALHLRRMVVTDDDLAALVRARGHMLQELKLDKCSGFSTDALRLVARSCRSLRTLFLEECSIADNGTEWLHDLAVNNPVLETLNFHMTELTVVPADLELLAKKCKSLISLKISDCDFSDLIGFFRMAASLQEFAGGAFIEQGELTKYGNVKFPSRLCSLGLTYMGTNEMPIIFPFSALLKKLDLQYTFLTTEDHCQLIAKCPNLLVLAVRNVIGDRGLGVVADTCKKLQRLRVERGDDDPGLQEEQGGVSQVGLTTVAVGCRELEYIAAYVSDITNGA…
Oryza sativa	OsCOI1a	LOC_Os01g63420.2	MGGEVPEPRRLNRALSFDDWVPDEALHLVMGHVEDPRDREAASRVCRRWHRIDALTRKHVTVAFCYAARPARLRERFPRLESLSLKGKPRAAMYGLIPDDWGAYAAPWIDELAAPLECLKALHLRRMTVTDADIAALVRARGHMLQELKLDKCIGFSTDALRLVARSCRSLRTLFLEECHITDKGGEWLHELAVNNSVLVTLNFYMTELKVAPADLELLAKNCKSLISLKMSECDLSDLISFFQTANALQDFAGGAFYEVGELTKYEKVKFPPRLCFLGLTYMGTNEMPVIFPFSMKLKKLDLQYTFLTTEDHCQIIAKCPNLLILEVRNVIGDRGLEVVGDTCKKLRRLRIERGDDDPGLQEEQGGVSQLGLTAVAVGCRELEYIAAYVSDITNGALE…
Oryza sativa	OsCOI2b	LOC_Os03g15880.1	MGGEAGERRLGRAMSFGIPDVALGLVMGFVEDPWDRDAISLVCRHWCRVDALSRKHVTVAMAYSTTPDRLFRRFPCLESLKLKAKPRAAMFNLIPEDWGGSASPWIRQLSASFHFLKALHLRRMIVSDDDLDVLVRAKAHMLSSFKLDRCSGFSTSSLALVARTCKKLETLFLEDSIIAEKENDEWIRELATNNSVLETLNFFLTDLRASPAYLTLLVRNCRRLKVLKISECFMLDLVDLFRTAEILQDFAGGSFDDQGQVEESRNYENYYFPPSLLRLSLLYMGTKEMQVLFPYGAALKKLDLQFTFLSTEDHCQLVQRCPNLEILEVRDVIGDRGLEVVAQTCKKLQRLRVERGDDDQGGLEDEHGMVTQVGLMAVAQGCPHLEYWAVHVTDITNAA…
# TIFYs proteins
Marchantia polymorpha	MpJAZ	Mapoly0097s0021	MHRNTWNKPLAPGVVTERHLVSRQEEEKPASRSAGSPQKNGLSDAPTLTVSSGPGWQHDTSGQSHASGIRVNGFQPPRYNVATTQAAGSDEAHGGARPTERGPHIDSSLTLSIPSTREQPPTSQSSGFGSPLPTLLRMLKSPDNSLAMHGQRALQGQPPQPTFQGGSPQIGSVPRNTTPTHLPGRPPTAQLTIFYSGTVNVYDDVPADKAQAIMLLAGSGNSWSSNFMNPPAPVATRPASTGGVASSSSASAPPASTPTPSIPTSSGSGSPLVPAMLVAGGLNKQAVGATRGAAILHQVSAELPQARKASLARFLEKRKDRVRGKAPYVAPTSAPVAKKPESTSPPREKSPSPCTSKVRTRSPSPASTTPNKKRSPSPAQRPGPSQSSGSETSSPSQMP…
Arabidopsis thaliana	AtJAZ1	AT1G19180	MSSSMECSEFVGSRRFTGKKPSFSQTCSRLSQYLKENGSFGDLSLGMACKPDVNGTLGNSRQPTTTMSLFPCEASNMDSMVQDVKPTNLFPRQPSFSSSSSSLPKEDVLKMTQTTRSVKPESQTAPLTIFYAGQVIVFNDFSAEKAKEVINLASKGTANSLAKNQTDIRSNIATIANQVPHPRKTTTQEPIQSSPTPLTELPIARRASLHRFLEKRKDRVTSKAPYQLCDPAKASSNPQTTGNMSWLGLAAEI
Arabidopsis thaliana	AtJAZ2	AT1G74950	MSSFSAECWDFSGRKPSFSQTCTRLSRYLKEKGSFGDLSLGMTCKPDVNGGSRQPTMMNLFPCEASGMDSSAGQEDIKPKTMFPRQSSFSSSSSSGTKEDVQMIKETTKSVKPESQSAPLTIFYGGRVMVFDDFSAEKAKEVIDLANKGSAKSFTCFTAEVNNNHSAYSQKEIASSPNPVCSPAKTAAQEPIQPNPASLACELPIARRASLHRFLEKRKDRITSKAPYQIDGSAEASSKPTNPAWLSSR
Arabidopsis thaliana	AtJAZ3	AT3G17860	MERDFLGLGSKNSPITVKEETSESSRDSAPNRGMNWSFSNKVSASSSQFLSFRPTQEDRHRKSGNYHLPHSGSFMPSSVADVYDSTRKAPYSSVQGVRMFPNSNQHEETNAVSMSMPGFQSHHYAPGGRSFMNNNNNSQPLVGVPIMAPPISILPPPGSIVGTTDIRSSSKPIGSPAQLTIFYAGSVCVYDDISPEKAKAIMLLAGNGSSMPQVFSPPQTHQQVVHHTRASVDSSAMPPSFMPTISYLSPEAGSSTNGLGATKATRGLTSTYHNNQANGSNINCPVPVSCSTNVMAPTVALPLARKASLARFLEKRKERVTSVSPYCLDKKSSTDCRRSMSECISSSLSSAT
Arabidopsis thaliana	AtJAZ4	AT1G48500	MERDFLGLGSKLSPITVKEETNEDSAPSRGMMDWSFSSKVGSGPQFLSFGTSQQETRVNTVNDHLLSSAAMDQNQRTYFSSLQEDRVFPGSSQQDQTTITVSMSEPNYINSFINHQHLGGSPIMAPPVSVFPAPTTIRSSSKPLPPQLTIFYAGSVLVYQDIAPEKAQAIMLLAGNGPHAKPVSQPKPQKLVHHSLPTTDPPTMPPSFLPSISYIVSETRSSGSNGVTGLGPTKTKASLASTRNNQTAAFSMAPTVGLPQTRKASLARFLEKRKERVINVSPYYVDNKSSIDCRTLMSECVSCPPAHHLH
Arabidopsis thaliana	AtJAZ5	AT1G17380	MSSSNENAKAQAPEKSDFTRRCSLLSRYLKEKGSFGNIDLGLYRKPDSSLALPGKFDPPGKQNAMHKAGHSKGEPSTSSGGKVKDVADLSESQPGSSQLTIFFGGKVLVYNEFPVDKAKEIMEVAKQAKPVTEINIQTPINDENNNNKSSMVLPDLNEPTDNNHLTKEQQQQQEQNQIVERIARRASLHRFFAKRKDRAVARAPYQVNQNAGHHRYPPKPEIVTGQPLEAGQSSQRPPDNAIGQTMAHIKSDGDKDDIMKIEEGQSSKDLDLRL
Arabidopsis thaliana	AtJAZ6	AT1G72450	MSTGQAPEKSNFSQRCSLLSRYLKEKGSFGNINMGLARKSDLELAGKFDLKGQQNVIKKVETSETRPFKLIQKFSIGEASTSTEDKAIYIDLSEPAKVAPESGNSQLTIFFGGKVMVFNEFPEDKAKEIMEVAKEANHVAVDSKNSQSHMNLDKSNVVIPDLNEPTSSGNNEDQETGQQHQVVERIARRASLHRFFAKRKDRAVARAPYQVNQHGSHLPPKPEMVAPSIKSGQSSQHIATPPKPKAHNHMPMEVDKKEGQSSKNLELKL
Arabidopsis thaliana	AtJAZ7	AT2G34600	MIIIIKNCDKPLLNFKEMEMQTKCDLELRLLTSSYDSDFHSSLDESSSSEISQPKQESQILTIFYNGHMCVSSDLTHLEANAILSLASRDVEEKSLSLRSSDGSDPPTIPNNSTRFHYQKASMKRSLHSFLQKRSLRIQATSPYHRYR
Arabidopsis thaliana	AtJAZ8	AT1G30135	MKLQQNCDLELRLFPTSYDSDSSDTTSVVESTSSGNPQPNEESQRITIFYNGKMCFSSDVTHLQARSIISIASREMKTKSSSNGSDPPNKSTSFHHNQLPNPKASMKKSLQSFLQKRKIRIQATSPYHSRR
Arabidopsis thaliana	AtJAZ9	AT1G70700	MERDFLGLSDKQYLSNNVKHEVNDDAVEERGLSTKAAREWGKSKVFATSSFMPSSDFQEAKAFPGAYQWGSVSAANVFRRCQFGGAFQNATPLLLGGSVPLPTHPSLVPRVASSGSSPQLTIFYGGTISVFNDISPDKAQAIMLCAGNGLKGETGDSKPVREAERMYGKQIHNTAATSSSSATHTDNFSRCRDTPVAATNAMSMIESFNAAPRNMIPSVPQARKASLARFLEKRKERLMSAMPYKKMLLDLSTGESSGMNYSSTSPT
Arabidopsis thaliana	AtJAZ10	AT5G13220	MSKATIELDFLGLEKKQTNNAPKPKFQKFLDRRRSFRDIQGAISKIDPEIIKSLLASTGNNSDSSAKSRSVPSTPREDQPQIPISPVHASLARSSTELVSGTVPMTIFYNGSVSVFQVSRNKAGEIMKVANEAASKKDESSMETDLSVILPTTLRPKLFGQNLEGDLPIARRKSLQRFLEKRKERLVSTSPYYPTSA
Arabidopsis thaliana	AtJAZ11	AT3G43440	MAEVNGDFPVPSFADGTGSVSAGLDLLVERSIHEARSTEPDASTQLTIIFGGSCRVFNGVPAQKVQEIIRIAFAGKQTKNVTGINPALNRALSFSTVADLPIARRRSLQRFLEKRRDRSTKPDGSMILPSQLTIIFGGSFSVFDGIPAEKVQEILHIAAAAKATETINLTSINPALKRAISFSNASTVACVSTADVPIARRRSLQRFFEKRRHRFVHTKPYSATTSEADKNETSPIVT
Arabidopsis thaliana	AtJAZ12	AT5G20900	MTKVKDEPRASVEGGCGVADGDGGAAEIGGTGSVEKSINEVRSTEIQTAEPTVPPNQLTIFFGGSVTVFDGLPSEKVQEILRIAAKAMETKNSTSISPVSSPALNRAPSFSSTSNVASPAAQPFPIQPISFCRSTADLPIARRHSLQRFLEKRRDRLVNKNPYPTSDFKKTDVPTGNVSIKEEFPTA
Arabidopsis thaliana	AtJAZ13	AT3G22275	MKGCSLDLHLSPMASTLQSCHQDSTVNDRSSTIRSKEINAFYSGRLSEYDLVEIQMRAIIEMASKDREVTALELVPVRLESPLGCSVKRSVKRFLEKRKKRSKSFTLTPNYTSSTSSSSSSLHNF
Arabidopsis thaliana	AtPPD1	AT4G14713	MDVGVSPAKSILAKPLKLLTEEDISQLTREDCRKFLKDKGMRRPSWNKSQAIQQVLSLKALYEPGDDSGAGIFRKILVSQPVNPPRVTTTLIEPSNELEACGRVSYPEDNGACHRMDSPRSAEFSGGSGHFVSEKDGHKTTISPRSPAETSELVGQMTIFYSGKVNVYDGIPPEKARSIMHFAANPIDLPENGIFASSRMISKLISKEKMMELPQKGLEKANSSRDSGMEGQANRKVSLQRYREKRKDRKFSKAKKCPGVASSSLEMFLNCQPRMKAAYSQNLGCTGSPLHSQSPESQTKSPNLSVDLNSEGI
Arabidopsis thaliana	AtPPD2	AT4G14720	MDVGVTTAKSILEKPLKLLTEEDISQLTREDCRKFLKEKGMRRPSWNKSQAIQQVLSLKALYEPGDDSGAGILRKILVSQPPNPPRVTTTLIEPRNELEACGRIPLQEDDGACHRRDSPRSAEFSGSSGQFVADKDSHKTVSVSPRSPAETNAVVGQMTIFYSGKVNVYDGVPPEKARSIMHFAANPIDLPENGIFASSRMISKPMSKEKMVELPQYGLEKAPASRDSDVEGQANRKVSLQRYLEKRKDRRFSKTKKAPGVASSSLEMFLNRQPRMNAAYSQNLSGTGHCESPENQTKSPNISVDLNSDLNSEGMNKHLSNGSNDLP
Arabidopsis thaliana	ZIM	AT4G24470	MFGRHSIIPNNQIGTASASAGEDHVSASATSGHIPYDDMEEIPHPDSIYGAASDLIPDGSQLVAHRSDGSELLVSRPPEGANQLTISFRGQVYVFDAVGADKVDAVLSLLGGSTELAPGPQVMELAQQQNHMPVVEYQSRCSLPQRAQSLDRFRKKRNARCFEKKVRYGVRQEVALRMARNKGQFTSSKMTDGAYNSGTDQDSAQDDAHPEISCTHCGISSKCTPMMRRGPSGPRTLCNACGLFWANRGTLRDLSKKTEENQLALMKPVSSYKYHPDDGGSVADAANNLNTEAASVEEHTSMVSLANGDNSNLLGDH
Arabidopsis thaliana	ZML1	AT3G21175	MDDLHGRNGRMHIGVAQNPMHVQYEDHGLHHIDNENSMMDDHADGGMDEGVETDIPSHPGNSADNRGEVVDRGIENGDQLTLSFQGQVYVFDRVSPEKVQAVLLLLGGREVPHTLPTTLGSPHQNNRVLGLSGTPQRLSVPQRLASLLRFREKRKGRNFDKTIRYTVRKEVALRMQRKKGQFTSAKSSNDDSGSTGSDWGSNQSWAVEGTETQKPEVLCRHCGTSEKSTPMMRRGPDGPRTLCNACGLMWANKGTLRDLSKVPPPQTPQHLSLNKNEDANLEADQMMEVTGDISNTQ
Arabidopsis thaliana	ZML2	AT1G51600	MDDLHGSNARMHIREAQDPMHVQFEHHALHHIHNGSGMVDDQADDGNAGGMSEGVETDIPSHPGNVTDNRGEVVDRGSEQGDQLTLSFQGQVYVFDSVLPEKVQAVLLLLGGRELPQAAPPGLGSPHQNNRVSSLPGTPQRFSIPQRLASLVRFREKRKGRNFDKKIRYTVRKEVALRMQRNKGQFTSAKSNNDEAASAGSSWGSNQTWAIESSEAQHQEISCRHCGIGEKSTPMMRRGPAGPRTLCNACGLMWANKGAFRDLSKASPQTAQNLPLNKNEDANLETDHQIMITVANDISNSQ
Arabidopsis thaliana	TIFY8	AT4G32570	MMVNHNNGQRPTDIDSRLRQTEQDKLLFHDFLGSKNPTLASTSMADHRLPPDNKAAKAAMTPSTASASSAGGLGGLSSTSDLVERHSGGGNHLDGIQLFGPRSDVSGSIMSNRFSGNKRSNSDSHFTTQEHPETLHWSKLLRNGPGSFSMNVNPLANQPPRGGGQISHLLHQLSTSRFKDENVGPSVIAQTAADEGSRTGMKGPGILSSFTMPNSSKLESFAPSNTGNRKDLASSTKQMTIFYGGQAHVFDDVHPNKADVIMALAGSSGGSWSTGLSHKPKSKNNTSDGPYKLGQMYEGGSSKETPQMPPEFRARPSHQPTSSACHRIFTQPGREHQGSIISRGRDIRDPVHRSDPEKEAT
Citrus sinensis	CsJAZ1	Csont4g022240	MASSSEMSVNLPEKSSFSQTCSLLSQYLKEGGSFGDLSLGISSNIEANGVPEIPRRPAATTMNLFPVSDNSGQDVSARNMAAPRNWESMNLFPQQAGFAPKNDTPNMIDSSLNKPAPQTAQMTIFYGGQVIVFNDFPADKANEIMQLASNGSSLSHGTAYPPMQLPAQGYNSFAASLPKSPVESTPPVSPGPPKIPTEPSCSVPPRSNSIPNFGNNLIPERAQPPSRPCDLPIARRNSLHRFLEKRKDRIVARAPYQVNGSAGAPDKPADSKSWLGLAAQTSQ*
Citrus sinensis	CsJAZ2	Csont1g018990	MFSSSPKVDPQRVYLSSQFLFQKATSMSSSGQKSSSVAQTCNLLSQYFKENGRFASKPAANQGNESDSRQQATTMNLLPNLENSAEISKQDVKANDFFANIPSLAASNVMNEAISGQGTSQMTIFYAGKVFVFSDFPAEKAKEIMALATKAASSNVIPDLNMASTFRNNNNDATPLQFPSASLQRFFDKRKERAAARAPYQVKNPSSMAAAPAKPEDQGKYPGLELEGQSSKQLDLNL*
Citrus sinensis	CsJAZ3	Csont2g013370	MERDFMGLSSKEPVIVVKEEVNNDVCKEIGFSKGSAIQWPFSNKVSAVPQFMSFKVAQEDKNKKILSDHLGSSGFMPFSAEAYEHNQRRGMAEVQKSFDLDRQGGTHISLTAYSVPHEVHSVHCSHDIKTFPVSNQAIPVSINNPVFKNQFATIGQNMGGANVKQQFLGGIPVTSPHTVLPTIGSFGGVHESWNNIKTRGSPQLTIFYAGTVNVFEDISPEKAQAIMLLAGNGSSIAPTMAQPKVQVQAPSSKPTTVDGVTGNHPVSTPPGTGRSSPISVSSHTGTQSASGSTSTEEPMAAKTIGLTTTHICKPETPNMEKAVGSVAATAVTSAGHSNFYKGIPQARKASLALFLEKRKQRVMTVAPYTINKK*
Citrus sinensis	CsJAZ4	Csont1g019000	MSSSGQKPSVAQTCNLLSQYFKENGRFANKGVETLNLLPNLENSAEISRVQNVKASDFFANMPTFASNNSVNEARTEHGSSQMTIIYAGKVFVFNDTSAEKAKEIMALATKASSSNAVVNPELNNNSQTVPIARRASLHRFFEKRKDRAIARAPYQVNCPYSSVAPAAAAAPPPPKPKDQSKYSWLHLEGQSLSKQLDLNL*
Citrus sinensis	CsJAZ5	Csont4g022880	MEEFGTVDEVKPKAEAGMEVDDKKKHEVAQNDAGSAAGLDFSGNEVFNNTIRATAIPTSGVNATDLAPTQLTIFYGGKVCVFDAIPADKVREIMLIAASSATVTNTSDMKTDNTNCPASSPVLTRSPSLQSTASALASPRAQSYPVQRNLLCKLQAELPMARRHSLQRFFEKRRDRYLFRTVITLPFKFFDRKKPPVVVMYRPLHYNNSYPREVKSSCLTCYRTPTHLLITIMFGVACLIMSFVLVLLPFLPFCRLVSKNPYPVQSEAKASDTKAQTPAEAGCFEKTSVPQEELQPKAAANVA*
Citrus sinensis	CsJAZ6	Csont7g027580	MSRATVELDFFGLENKENSSNKPQFKKFPRQRSFRDIQGAISKINPEIIKSVIASGSAKSSISLPSTPKEEPITFPDVPLYRHIPKSGSENVSETAPLTIFYNGTVAVFDVHREKAEHILKLAVEGNSKSFESNDANVASDQQQQLLETLNTGDLPIARRKSLQRFLEKRKERNDMESDIKQLSGKCYTHEK*
Citrus sinensis	CsJAZ7	Csont2g002000	MRRNYNLELRLLPYSDSLSSEDFSLAAGYGHNLTMGESSVSPQNQQQQLTIFYNGQVCICDVTEFQAKAILLLASREMEPASPANPESQLYSPNSGLSMKRSLQRFLQKRKHRSLATSPY*
Citrus sinensis	CsPPD1	Csont5g010810	MSPGETVSRSLLDKPLHQLTEDDISQVTREDCRRYLKEKGMRRPSWNKSQAIQQVICLKTLLETTTDTEATEARRKLYSVPSHSAVTVKETCEPAPCRRQDAPMPDFSGDSSSRLAADSESISPRTTVAAKEAVGQMTIFYSGKVNVYDDMPSEKAQAILQLAASPLPLSQKAPSDGTTGLQSVPCHLQTAGINVGPSSPVIFPTLQTVKVVENCQLPWEESNISHEDSFDGPTSRKASVQRYREKRKDRYLKTLIGSK*
Citrus sinensis	CsPPD2	Csont9g006340	MDVDGGVTSCRSILEKPLSQLTEEDITQLTREDCRKFLKEKGMRRPSWNKSQAIQQVISLKALLESSGDSGSGVLRRVLVSPPESMPPRVNVTSNSADLVKEPTISVSGDQNSAYRRKYPRNCAVDADNKTISNRNPCEANGSIGQMTIFYCGKVNVYEGVPTDKAQEIMHLAATPIDFSQNGSFGGITAYRAIPCHLQVTSNRHVSLPLRPAAMISQFMQTGKIADYSQEYREKAISTHDSDVDGQVNRKVSLQRYLEKRKDRGRFFKGKKNTGPTPSLEMYLNHPGKTHASNGQQSQSNTSSPTQPELSNTLGTSPDNQAKTVMLPVDLNNEDIQD*
Citrus sinensis	CsTIFY8	Csont4g003480	MAVLIMVMAQQNKPNNSNATNITKSSDSQQQLKVKPMLYDFLGMKPSPDCLPVVLAPKPAVSEPSLASVGASSAGGGGRGPISSSSDLASVEKQVGNHLEGVPFYGTRSDVSGPEISNRLAGSKRSNSESGFMGHDYPENMHLMKILRNAAEGEQSKRSKDDEMFYRMQQLRPTSASVMLQPSNISRIDANVSRWERTNPVNVGPAVQYPLRGSQLVPFMHQVPTNRFRDANAGPSIISQSAADEGSRTGIKGPGILNSINAIGGLSEKNSSAPLPGGSKPKSGTVILEPESSTPSRQELTSAGRQMTIFYGGQAHVFDDVHPNKADVIMALAGSNGGSWSTTYSPKSTVRPVGENFLASGDLEGRVAGNTASPQEFRGRLSVIGNTSHGTSSNDRIST…
Citrus sinensis	CsZIM	Csont3g012160	MAIPPSQIHSHEGFTQNLQKVFPFGNASKSPSFGPISPMYGQSQSMNISSQMSGGGAAADEDDVSVAADDHHLSYDPHSALENGIVVVEDVAHDSGYATGGNELSNSSQLTLSFRGQVYVFDSVTPDKVQAVLLLLGGCELSSSPQGMEVIPHSQRGIADYPAKCTQPQRAASLDRFRQKRKERCFDKKVRYSVRQEVALRMQRNKGQFTSAKKCEGGALGWSNAQDPGQDDSPSETSCTHCGISSKSTPMMRRGPSGPRSLCNACGLFWANKGALRDLGKKMEDQPLTPAEQGEGEVNDSDCGTAAHTDNELVSFSNDDDSALISEH*
Citrus sinensis	CsZML1	Csont1g009190	MDHGSNPQMQMSDEQHAIHHVNYVPEHELHHISNGDVMDDEHDEGNGVGESEAMEGDAPSDPGSLSDNRAVSEIGDQLTLSFQGQVYVFDSVSPEKVQAVLLLLGGREVPSTTPAIPITNNQNNRGLPGTPQRLSVPQRLASLIRFREKRKERNFEKKIRYTVRKEVALRMQRNKGQFTSAKSNNEDSASAISSWGSNQSWAGDVNGSQNQDIVCRHCGISEKSTPMMRRGPEGPRTLCNACGLMWANKGTLRDLSKAAPQAGQTSSLNKNEENGTLKAEQVIRAVGNINGST*
Citrus sinensis	CsZML2	Csont8g017440	MFAMNPQPLQARPYIDTEEHDGAQTPIPIQNGSKQGDRYDEPEEVEDEAGASSVNRKSNDRGGSSVQSSTSTRTSELTVAYEGEVYVFPAVTPHKVQALLLLLGECDIPSTVPSSAFAQPQNIMSGGSASNGSKLSQRIASLVRFREKRKERSFEKKIRYSCRKEVAQRMQRKNGQFTSSKATFNIASANSNPSNGSAPPESVSRICQHCGISEKLTPAMRRGPAGPRTLCNACGLMWANKGTLRDLTKGARNICFEQHELETSSDIKPATTEAENSYANQDEQGSPHETKPAPLDPQNHSMRSNEQYLLESDDGFACPLPIQEDNSLMNLDDEDLQEAMDELANASGSDFEIPSNFDEQVDVDDSNLGTDWLDT*
Citrus sinensis	CsZML3	Csont3g012170	MAAANPQPLQARPFEEHARAPPIQIEDEDGDYEDGEGMDDIDEGNINSINIINNNNNNNTNNNSNISNNRSMVNVAEHGVVVAAASRTSELTLSFEGEVYVFPAVTPEKVQAVLLLLGGRDIPTGVPTIEVPYDQSNRGVVDTPKRSNLSRRIASLVRFREKRKERCFDKKIRYSVRKEVAQRMHRKNGQFASLKESSGASPWDSSQGGIQDGTPRPETVVRRCQHCGVSENNTPAMRRGPAGPRTLCNACGLMWANKGTLRDLSKGGRSLSMDQLEPETPMDVKPSIMEGEFSGNQDELGTPEDPAKAVNQGSDNPSIDPDEEDMHGAAEDLTNSLPMGLVHSSADDDEQEPLVELANPSDTDIDIPSNFD*
