# Supplementary material for: CsCOI1 regulates plant growth and defense in citrus
Source: Hortic Res. 2025 Jul 7;12(10):uhaf174. doi: 10.1093/hr/uhaf174 (PMC12528651; doi:10.1093/hr/uhaf174)
Supplement: Web_Material_uhaf174 [file web_material_uhaf174.zip › Supplementary Table S2.xlsx]

## Sheet: Sheet1
Supplementary table 2. Primers used in this study
# To clone CsJAZs to pET32a
32a-JAZ1-F	GCTGATATCGGATCCGAATTCATGGCGAGCTCGTCGGAGAT
32a-JAZ1-R	TGCGGCCGCAAGCTTGTCGACCTGTGAAGTTTGAGCGGCCAG
32a-JAZ2-F	GCTGATATCGGATCCGAATTCATGTTTTCTTCTTCACCAAAAG
32a-JAZ2-R	TGCGGCCGCAAGCTTGTCGACTAAGTTCAGATCAAGCTGTTTTG
32a-JAZ3-F	GCTGATATCGGATCCGAATTCATGGAGAGAGATTTTATGGGTTTG
32a-JAZ3-R	TGCGGCCGCAAGCTTGTCGACCTTTTTGTTGATGGTGTATGGG
32a-JAZ4-F	GCTGATATCGGATCCGAATTCATGTCGAGCTCAGGCCAA
32a-JAZ4-R	TGCGGCCGCAAGCTTGTCGACCAAGTTGAGATCAAGCTGTT
32a-JAZ5-F	GCTGATATCGGATCCGAATTCATGGAGGAATTTGGGACTG
32a-JAZ5-R	TGCGGCCGCAAGCTTGTCGACTGCAACATTGGCTGCAGCC
32a-JAZ6-F	GCTGATATCGGATCCGAATTCATGTCTCGAGCTACCGTTG
32a-JAZ6-R	TGCGGCCGCAAGCTTGTCGACTTTCTCATGAGTATAGCATTTACCGC
32a-JAZ7-F	GCTGATATCGGATCCGAATTCATGAGAAGAAACTACAATTTAGAGC
32a-JAZ7-R	TGCGGCCGCAAGCTTGTCGACATAAGGGGATGTGGCTAAGC
# To clone CsCOI1 for the expression of CsCOI1-4xMYC
35s-coi-F	aaggtctcataccATGGAGGAGGACAAAAAGGTAAA
coi1-4myc-R	aaggtctcagttcTGTACAGCTCTGCACGGAGAG
# To clone the promoter of CsCOI1 CsCOI1-eGFP
35s-coi-F	aaggtctcataccATGGAGGAGGACAAAAAGGTAAA
coi1-GFP-R	aaggtctcaatccTGTACAGCTCTGCACGGAGAG
# To clone the promoter of CsCOI1 for driving the expression of gusplus
coi1-pro-F	CCAGTGCCAAGCTTGGTACCCCGCTAGCTAAGGCGCATATTAATC
coi1-pro-R	CTTAGTAGTAGCCATGTCGACCGCGCCCAACCAATATCTCGTAG
# To counstuct gene editing vector of CsCOI1
coi1-gRNA1-F	attgATGCGTGATTCCGTACGTAG
coi1-gRNA1-R	aaacTCTACGTACGGAATCACGCAT
coi1-gRNA2-F	attgCCATCTCCCTAGTGTGTCGG
coi1-gRNA2-R	aaacCCGACACACTAGGGAGATGG
