# Supplementary material for: CsCOI1 regulates plant growth and defense in citrus
Source: Hortic Res. 2025 Jul 7;12(10):uhaf174. doi: 10.1093/hr/uhaf174 (PMC12528651; doi:10.1093/hr/uhaf174)
Supplement: Web_Material_uhaf174 [file web_material_uhaf174.zip › Supplementary Table S3.xlsx]

## Sheet: Table info
Supplementary table 3. DEGs in Cscoi1 mutants or Atcoi1 mutants (coi1 vs WT).
1	DEGs in young leaves and stems of Cscoi1 mutant
2	DEGs in Atcoi1 mutant
3	GO terms enriched in Atcoi1 mutant
4	Expression of CsTPSs

## Sheet: 1 DEGs in Cscoi1
# DEGs in Cscoi1 mutant
Young Leaves														Stems
			Gene expression shown in TPM														Gene expression shown in TPM
gene	padj	log2FoldChange	WT_1	WT_2	WT_3	cscoi1_1	cscoi1_2	cscoi1_3	deg_type	PIF_target_ortholog				gene	padj	log2FoldChange	WT_1	WT_2	WT_3	cscoi1_1	cscoi1_2	cscoi1_3	deg_type	PIF_target_ortholog
Cs_ont_1g029230	3.83601e-15	-10.7895	27.1965	14.4344	34.0581	0	0	0	downregulated	0				Cs_ont_2g031120	3.4325e-05	-6.53686	1.17548	1.26787	0.72779	0	0	0	downregulated	0
Cs_ont_4g005490	1.41992e-07	-6.19894	4217.63	3989.61	4885.19	30.7596	2.02161	137.436	downregulated	0				Cs_ont_4g005490	1.84064e-20	-6.18092	20.7128	24.1039	21.3616	0.428685	0.150201	0.330654	downregulated	0
Cs_ont_2g035110	0.00050395	-5.75109	1.38866	1.77348	0.103845	0	0	0	downregulated	0				Cs_ont_2g022300	5.72875e-05	-5.38339	1.8271	1.67123	1.11715	0.05287	0.055658	0	downregulated	1
Cs_ont_2g035030	2.61932e-08	-5.4318	3.10178	2.80403	3.18025	0.065288	0	0.138408	downregulated	0				Cs_ont_2g033670	1.81721e-11	-5.34675	2.0365	2.9582	2.25988	0.033685	0.141894	0	downregulated	1
Cs_ont_5g028990	0.000585357	-5.2989	1.06169	1.09634	2.10577	0	0	0	downregulated	0				Cs_ont_3g028280	5.15899e-73	-5.29069	144.213	175.433	166.73	2.67914	5.50412	4.32934	downregulated	0
Cs_ont_1g000110	5.35235e-09	-4.7107	2.40976	3.81993	2.97915	0.129947	0	0.206479	downregulated	0				Cs_ont_5g034570	5.79643e-15	-4.85508	10548.9	2963.5	4101.99	187.441	209.212	190.209	downregulated	1
Cs_ont_8g008480	0.00150034	-4.69087	2.81856	2.2602	1.61097	0	0.215329	0	downregulated	0				Cs_ont_5g028110	1.56904e-34	-4.74299	277.492	127.168	142.061	7.41791	6.47909	6.5993	downregulated	1
Cs_ont_5g007360	0.000343862	-4.6173	1.16124	1.48049	1.07252	0	0.068698	0.074643	downregulated	0				Cs_ont_8g028740	0	-4.67039	164.698	155.231	152.844	6.29467	6.10571	6.3122	downregulated	1
Cs_ont_1g000160	1.23021e-12	-4.43194	4.3453	3.51635	3.8351	0.126889	0.123766	0.268761	downregulated	0				Cs_ont_8g028730	3.67538e-12	-4.1764	8.74657	7.80571	11.1999	0.2598	0.273133	1.05174	downregulated	0
Cs_ont_2g033700	0.000181757	-4.30455	5.10238	7.63583	6.95763	0.109309	0	0.84525	downregulated	1				Cs_ont_7g012870	1.17795e-07	-4.09083	43.7229	10.8043	17.9606	1.81561	1.63732	0.799312	downregulated	1
Cs_ont_9g023780	8.85779e-13	-4.18503	5.4083	4.48423	3.17043	0	0.289997	0.394024	downregulated	0				Cs_ont_4g005430	1.21521e-279	-4.03334	140.429	167.344	152.38	9.91344	9.43008	8.79944	downregulated	0
Cs_ont_5g026720	1.83199e-15	-3.99819	7.28782	8.55657	6.50078	0.554705	0	0.786951	downregulated	0				Cs_ont_8g028710	1.30725e-08	-3.92815	669.319	171.664	200.109	23.4135	20.7096	24.3602	downregulated	1
Cs_ont_3g008580	0.000601849	-3.93489	1.10458	1.04086	1.37303	0.071145	0	0.150879	downregulated	0				Cs_ont_5g034530	7.74984e-42	-3.54501	162.057	92.5945	116.368	9.73853	10.976	11.2506	downregulated	0
Cs_ont_5g008540	1.41582e-07	-3.6649	1.86032	2.88019	2.7122	0.068495	0.400972	0.072598	downregulated	0				Cs_ont_4g019030	2.63951e-09	-3.00973	6.00821	3.96903	5.80837	1.08973	0.409532	0.449693	downregulated	0
Cs_ont_3g022000	7.02437e-06	-3.62425	1.40793	2.38977	1.59881	0	0.41237	0	downregulated	1				Cs_ont_9g002010	1.56249e-05	-2.96479	47.0732	13.3377	9.12485	4.21097	3.21126	1.33722	downregulated	0
Cs_ont_5g021670	3.58265e-05	-3.54983	1.89288	1.80256	1.25476	0	0.063482	0.344691	downregulated	0				Cs_ont_6g000180	0.00857681	-2.78782	1.14385	1.22085	1.19122	0.155661	0.087615	0.331964	downregulated	0
Cs_ont_8g001890	3.68775e-05	-3.52537	22.5727	23.2954	32.7846	1.65458	0.186304	4.72473	downregulated	0				Cs_ont_5g035690	0.00609013	-2.76682	378.724	59.1101	93.4909	33.461	21.2646	23.5869	downregulated	1
Cs_ont_5g016560	6.02546e-22	-3.46603	13.4567	19.7202	16.832	0.867275	0.453891	2.81609	downregulated	0				Cs_ont_1g000160	0.00058463	-2.76549	0.984516	1.59812	2.78594	0.173311	0.46593	0.133453	downregulated	0
Cs_ont_3g032100	0.000758485	-3.38431	2.1863	2.39896	1.01804	0.24852	0.121631	0.132896	downregulated	0				Cs_ont_8g028720	6.07689e-06	-2.7112	463.57	140.33	181.183	38.6114	41.2866	40.1684	downregulated	0
Cs_ont_1g025110	0.00146197	-3.36743	1.11055	1.88082	2.09398	0.341335	0	0.121481	downregulated	1				Cs_ont_3g032100	5.19176e-08	-2.65408	6.8334	6.16873	7.41474	0.786757	0.945583	1.55941	downregulated	0
Cs_ont_2g003450	4.98256e-05	-3.36378	21.2669	26.8984	23.8046	1.59491	0.275092	4.78915	downregulated	0				Cs_ont_2g025070	1.84113e-28	-2.62801	8.50539	9.40981	7.9581	1.02352	1.5316	1.59988	downregulated	0
Cs_ont_5g028150	2.84835e-16	-3.31875	8.19156	6.6128	6.3888	0.687726	0.923558	0.365491	downregulated	0				Cs_ont_1g012370	1.45033e-10	-2.54451	5.77693	2.70501	3.80915	1.08004	0.550338	0.482694	downregulated	0
Cs_ont_5g042440	3.37338e-15	-3.30496	5.24209	5.52356	5.50007	0.141215	0.297967	0.999644	downregulated	0				Cs_ont_1g018990	0.000266192	-2.52972	1.81129	2.68139	2.65164	0.460326	0.692128	0.075967	downregulated	1
Cs_ont_8g001870	3.93811e-25	-3.24308	22.1376	27.1376	27.4744	1.44388	1.78855	4.43332	downregulated	0				Cs_ont_5g024850	1.00649e-14	-2.43888	251.304	324.757	282.693	72.3034	42.7045	39.9842	downregulated	1
Cs_ont_9g006740	7.20805e-06	-3.22404	0.907394	1.33096	1.95179	0.208346	0	0.220244	downregulated	1				Cs_ont_6g010900	1.13403e-55	-2.37554	45.1389	38.4311	50.4283	7.69516	9.41188	8.89005	downregulated	0
Cs_ont_4g017030	6.53771e-07	-3.22376	6.04527	9.27908	5.57087	0.74307	0.182483	1.20386	downregulated	1				Cs_ont_1g005460	6.3622e-17	-2.33612	27.6808	34.5749	42.0486	5.93685	8.65015	5.98943	downregulated	1
Cs_ont_3g028280	3.44413e-81	-3.18527	58.6985	55.3234	71.0021	6.49591	7.6884	4.94332	downregulated	0				Cs_ont_5g026740	1.17578e-05	-2.32199	629.046	230.525	265.945	81.1911	74.624	67.3838	downregulated	0
Cs_ont_8g025850	3.69503e-17	-3.07326	16.709	21.5152	24.976	1.80409	1.06294	4.28299	downregulated	1				Cs_ont_2g033660	5.56263e-06	-2.30677	1.51894	1.44621	1.717	0.276425	0.291118	0.390037	downregulated	1
Cs_ont_1g027570	0.000118287	-3.07015	1.96059	2.39922	2.05329	0	0.098352	0.643191	downregulated	0				Cs_ont_9g013540	4.03278e-07	-2.26347	2.80702	3.32446	2.85279	0.669546	0.571371	0.687706	downregulated	0
Cs_ont_6g014730	2.41879e-07	-3.06415	2.60855	2.10497	2.7986	0.460711	0.334857	0.487322	downregulated	1				Cs_ont_1g026600	0.00201748	-2.15481	9.56358	3.09524	3.18533	0.942264	1.27357	1.40139	downregulated	1
Cs_ont_1g013750	2.1908e-05	-3.04401	2.5673	2.99616	0.968005	0.315999	0.205981	0.22462	downregulated	0				Cs_ont_6g014730	2.49473e-10	-2.14174	6.50001	11.1482	9.19499	1.59127	1.35283	2.68643	downregulated	1
Cs_ont_2g033660	9.28212e-29	-3.00856	14.5078	9.67714	8.92943	1.51288	1.53858	0.814986	downregulated	1				Cs_ont_4g003210	0.00482244	-2.1174	2.37688	2.8515	2.36146	0.39122	1.11108	0.238476	downregulated	0
Cs_ont_2g014270	3.65806e-05	-2.92799	3.31662	5.33992	3.31127	0.482264	0.473056	0.518828	downregulated	0				Cs_ont_7g027730	3.04322e-53	-2.10445	43.915	51.5967	46.9131	12.3845	10.2726	10.5961	downregulated	0
Cs_ont_4g016620	5.67673e-16	-2.87129	5.61665	3.75736	5.63844	0.421302	0.915498	0.593311	downregulated	1				Cs_ont_6g010920	5.30783e-27	-2.09786	23.1177	27.6803	25.648	5.41303	5.64423	6.87711	downregulated	1
Cs_ont_7g001550	6.06804e-06	-2.8691	1.05736	1.11189	1.36269	0.357135	0.155018	0.069962	downregulated	1				Cs_ont_1g009250	6.91176e-95	-2.05525	68.934	82.2351	81.3658	17.4009	18.9289	19.9911	downregulated	1
Cs_ont_8g011010	7.93569e-15	-2.86766	7.77346	7.08192	7.18712	0.200393	1.04266	1.62793	downregulated	1				Cs_ont_1g027700	9.60877e-06	-2.04521	6.26777	8.16495	8.85222	1.93296	1.54707	2.10804	downregulated	0
Cs_ont_9g027950	0.000275338	-2.84618	0.865089	1.5143	1.55216	0.191233	0.248708	0.067511	downregulated	0				Cs_ont_6g010940	7.7327e-07	-2.04442	2.37261	2.88185	3.50992	0.793851	0.453979	0.924972	downregulated	1
Cs_ont_2g019410	0.0058102	-2.84481	0.534273	1.34481	1.68087	0.183019	0.090745	0.194705	downregulated	1				Cs_ont_1g016730	0.00755104	-1.93971	3.1338	0.796842	1.43574	0.673891	0.405422	0.333526	downregulated	0
Cs_ont_7g015500	0.00573393	-2.81074	37.427	42.0017	44.5737	3.58167	0.543914	12.724	downregulated	0				Cs_ont_5g028200	2.16262e-182	-1.89416	2939.05	3423.6	3319.63	813.68	923.274	880.918	downregulated	1
Cs_ont_5g033830	1.16149e-10	-2.78418	22.715	21.4771	21.3804	2.75183	0.579629	5.74201	downregulated	0				Cs_ont_8g001870	2.22509e-58	-1.81847	181.658	243.3	209.828	55.8754	62.3482	61.9746	downregulated	0
Cs_ont_1g009250	0.00222376	-2.77275	38.4664	41.6485	40.7918	3.30958	0.901211	12.6497	downregulated	1				Cs_ont_6g015560	4.05008e-12	-1.81008	112.384	77.4064	68.9764	27.8581	20.5816	25.3233	downregulated	0
Cs_ont_3g028310	9.705e-08	-2.7591	109.566	128.633	127.911	13.399	7.54511	30.3622	downregulated	1				Cs_ont_8g007560	5.63267e-24	-1.79765	14.0388	15.0402	15.6243	3.90483	5.32015	3.71029	downregulated	1
Cs_ont_9g012610	4.46824e-10	-2.75527	3.67354	4.7603	3.36445	0.676354	0.197961	0.788448	downregulated	0				Cs_ont_8g001890	1.61973e-47	-1.79067	188.214	230.056	213.631	48.3189	62.7413	72.4621	downregulated	0
Cs_ont_2g005170	2.54628e-06	-2.71841	5.22433	6.88331	6.34747	0.321441	0.314326	2.057	downregulated	0				Cs_ont_4g015070	7.19967e-08	-1.77843	10.6139	5.5888	8.63127	3.71363	1.87873	1.67089	downregulated	1
Cs_ont_3g000440	5.15521e-08	-2.65685	0.877082	1.60505	1.0118	0.1555	0.084465	0.30523	downregulated	0				Cs_ont_2g023610	0.00294385	-1.77341	7.0981	1.81286	2.53813	1.48479	1.0419	0.857556	downregulated	0
Cs_ont_6g026130	0.00343459	-2.65557	4.72045	4.38964	4.95801	0.334133	0.994024	0.739298	downregulated	1				Cs_ont_6g015530	2.95956e-10	-1.7383	20.7152	11.6298	12.5542	6.48352	3.12059	3.90435	downregulated	0
Cs_ont_7g015990	0.000692649	-2.63664	6.45199	5.98625	6.58962	1.1731	0.10396	1.63499	downregulated	0				Cs_ont_3g013110	2.82421e-36	-1.73787	230.895	261.092	258.894	59.6326	79.4411	84.7723	downregulated	1
Cs_ont_5g011950	3.29046e-07	-2.6317	3.57143	4.15199	3.26157	0.391165	0.381867	0.91355	downregulated	0				Cs_ont_1g018280	3.04623e-08	-1.73461	9.39156	13.466	9.47533	2.51019	3.36953	3.9012	downregulated	0
Cs_ont_3g006730	5.00733e-07	-2.6193	2.64235	3.77283	4.64089	0.525854	0.342423	0.838622	downregulated	0				Cs_ont_8g008780	9.60187e-43	-1.73353	84.1838	99.3917	100.38	24.1698	31.7722	29.6331	downregulated	0
Cs_ont_5g050460	0.000427784	-2.60704	2.41477	1.57397	1.65339	0.286184	0.186439	0.406199	downregulated	1				Cs_ont_2g012160	9.07003e-05	-1.73094	5.97167	8.14002	6.54552	1.79018	1.89413	2.58723	downregulated	0
Cs_ont_8g024420	0.00108417	-2.58745	0.971664	1.35272	0.774629	0.191342	0	0.303197	downregulated	0				Cs_ont_4g022180	4.86869e-16	-1.7303	19.977	26.2038	27.7391	7.20401	7.78271	7.31419	downregulated	1
Cs_ont_7g017160	9.65012e-13	-2.58201	3.87425	4.40268	4.26196	0.667243	0.450255	0.868013	downregulated	0				Cs_ont_5g005120	8.78396e-21	-1.73004	17.7198	22.0487	20.9306	5.53387	7.31233	5.50794	downregulated	1
Cs_ont_5g005120	2.71628e-10	-2.58141	4.63899	3.30882	3.28066	0.452631	0.441525	0.890405	downregulated	1				Cs_ont_3g004630	3.00859e-05	-1.72871	3.77644	5.56417	4.09177	1.07596	1.46558	1.53534	downregulated	1
Cs_ont_1g018570	1.75888e-16	-2.57811	16.7819	15.8865	16.7343	2.00661	1.28438	4.58167	downregulated	0				Cs_ont_3g027300	0.00607652	-1.72408	2.10456	2.60929	2.39707	0.373862	0.163789	1.12509	downregulated	0
Cs_ont_6g020620	1.03114e-11	-2.57082	2.8824	3.63585	2.38401	0.69954	0.394424	0.304927	downregulated	0				Cs_ont_1g015060	0.000221307	-1.70787	6.65759	6.72059	7.31514	2.69286	2.05924	1.55709	downregulated	1
Cs_ont_5g026650	0.000447875	-2.55536	3.712	3.06682	3.01141	0.569812	0	1.13523	downregulated	0				Cs_ont_5g007360	9.16482e-29	-1.70162	27.8735	32.4021	33.2898	8.39147	10.1807	10.3595	downregulated	0
Cs_ont_8g007560	1.49568e-18	-2.52037	5.70869	6.99432	6.47255	1.16916	0.668882	1.34864	downregulated	1				Cs_ont_8g010070	1.67738e-36	-1.69244	37.282	46.5526	43.6855	12.4847	12.5643	14.6321	downregulated	0
Cs_ont_7g000110	1.66977e-05	-2.52001	0.917073	1.64754	1.32508	0.135494	0.220033	0.286144	downregulated	0				Cs_ont_9g022310	0.00783772	-1.68006	8.06459	3.71847	7.2485	2.26158	2.54624	1.12183	downregulated	0
Cs_ont_8g028740	3.60669e-05	-2.50397	1.49415	1.57565	1.85502	0.160662	0.435334	0.170612	downregulated	1				Cs_ont_6g010980	1.18826e-09	-1.67984	7.23496	9.78035	10.1607	3.19128	2.53753	2.72863	downregulated	1
Cs_ont_3g009810	3.03841e-08	-2.48552	7.24156	8.21416	7.78075	1.58611	0.193415	2.17061	downregulated	0				Cs_ont_4g016630	2.89492e-70	-1.67578	238.622	273.003	268.008	67.4667	86.1439	92.0524	downregulated	1
Cs_ont_5g006460	0.00499141	-2.47057	4.14512	8.6231	0.566939	0.365684	0.718307	1.18433	downregulated	0				Cs_ont_5g016290	1.7662e-17	-1.6687	105.751	133.025	160.503	31.1796	54.5368	39.6169	downregulated	0
Cs_ont_5g028110	5.88216e-14	-2.46256	97.8048	69.3387	55.0596	13.9584	14.1872	9.71056	downregulated	1				Cs_ont_5g011950	9.23034e-07	-1.65932	6.59755	5.801	8.57846	2.27586	2.09571	2.30067	downregulated	0
Cs_ont_2g024670	5.74012e-14	-2.45531	13.2428	14.3846	13.0465	3.08492	1.59277	2.2713	downregulated	0				Cs_ont_9g010190	1.53144e-54	-1.65764	64.4775	74.7394	79.8031	20.8591	25.8515	23.1159	downregulated	0
Cs_ont_5g041970	0.00915585	-2.4502	20.5894	18.2452	24.1936	2.16408	0.503733	8.3476	downregulated	0				Cs_ont_3g028310	3.68017e-66	-1.65102	172.931	210.963	205.844	53.1314	69.0446	66.8941	downregulated	1
Cs_ont_9g010190	2.98723e-07	-2.4301	32.048	41.4712	35.788	6.15526	2.59982	10.4637	downregulated	0				Cs_ont_9g023820	5.42681e-07	-1.64319	11.2376	5.5454	5.91542	2.78478	2.50532	2.0466	downregulated	0
Cs_ont_9g013410	3.45182e-05	-2.4215	108.681	96.7736	123.598	14.8142	7.48376	36.0945	downregulated	1				Cs_ont_7g020040	0.00595408	-1.60333	2.39152	3.61056	3.23696	0.688973	1.04722	1.32677	downregulated	0
Cs_ont_9g010720	4.47146e-07	-2.41436	5.20922	6.8294	6.60837	1.11952	0.685514	1.50046	downregulated	1				Cs_ont_9g026900	4.20792e-12	-1.589	14.7734	16.7179	16.6081	5.27503	6.15735	4.5717	downregulated	0
Cs_ont_9g013390	5.02725e-09	-2.40581	9.651	11.5169	9.72138	1.25076	1.12756	3.14502	downregulated	1				Cs_ont_8g007550	8.88202e-07	-1.58789	33.4165	37.8883	37.1055	10.5399	7.42659	18.1017	downregulated	1
Cs_ont_5g026940	3.24986e-08	-2.40341	9.34958	13.2072	11.319	1.26693	0.870713	4.12782	downregulated	0				Cs_ont_5g040330	0.000166685	-1.57561	9.91748	5.44993	7.49044	3.30128	1.73632	2.69354	downregulated	0
Cs_ont_5g046200	3.95644e-09	-2.36965	5.89526	6.04501	6.02219	1.01562	0.291299	2.02342	downregulated	1				Cs_ont_1g009580	4.09303e-38	-1.53987	84.4636	95.8768	101.072	26.9195	31.6202	38.93	downregulated	1
Cs_ont_2g001690	7.65535e-05	-2.34832	7.15998	7.59577	10.3932	1.66745	0.449133	2.58085	downregulated	1				Cs_ont_6g015510	1.23698e-46	-1.5315	186.719	157.118	170.91	66.4857	51.3008	61.034	downregulated	0
Cs_ont_4g016630	3.88025e-34	-2.3382	86.1108	96.6673	90.2652	13.8407	12.691	24.5419	downregulated	1				Cs_ont_4g016600	3.45058e-31	-1.53072	51.3964	62.533	57.9489	16.6236	19.4915	23.8208	downregulated	1
Cs_ont_2g019150	7.26731e-05	-2.3355	10.3588	9.91164	13.6524	1.21078	0.477413	4.7515	downregulated	1				Cs_ont_1g017870	8.60557e-11	-1.53039	452.698	293.39	295.592	125.951	120.058	113.68	downregulated	0
Cs_ont_5g024520	8.76427e-05	-2.31334	2.6469	2.70689	2.38422	0.517997	0.177795	0.743111	downregulated	0				Cs_ont_9g010230	7.02215e-06	-1.51139	9.28948	10.2554	6.63603	2.54037	3.47472	3.2293	downregulated	0
Cs_ont_9g002040	1.71396e-22	-2.31027	90.1937	77.102	76.6776	10.101	18.4551	16.9638	downregulated	0				Cs_ont_1g003130	0.000982145	-1.50405	2.49226	3.1402	4.05543	1.35	0.900082	1.15412	downregulated	1
Cs_ont_1g014720	1.28306e-08	-2.29812	2.99496	3.45353	4.3466	0.615823	0.339091	1.04864	downregulated	1				Cs_ont_9g013410	1.12979e-29	-1.5014	64.0975	68.1871	71.029	19.4222	27.4524	25.3274	downregulated	1
Cs_ont_5g000200	0.00456194	-2.2939	9.89284	14.2563	12.0051	2.21232	0.5289	6.02337	downregulated	0				Cs_ont_7g015520	2.47156e-13	-1.50028	8.11876	7.01732	8.84402	2.71571	2.67575	3.05901	downregulated	0
Cs_ont_4g007100	2.12056e-16	-2.28883	6.27275	7.06124	7.97915	1.32847	0.754712	2.06245	downregulated	0				Cs_ont_9g013390	0.00339747	-1.48557	5.90549	6.51754	7.55262	2.00412	3.20268	1.92375	downregulated	1
Cs_ont_9g024420	2.00997e-05	-2.27558	2.45894	2.09553	1.9227	0.24759	0.096383	0.938102	downregulated	1				Cs_ont_2g022380	3.193e-10	-1.4819	15.4379	17.5241	19.8229	6.90349	5.7533	6.12979	downregulated	1
Cs_ont_4g017110	1.14273e-10	-2.27219	10.925	10.4112	9.91093	2.15749	0.825939	3.17374	downregulated	1				Cs_ont_6g025120	0.00113899	-1.4756	9.17808	9.27809	9.69891	3.85724	4.34234	2.00104	downregulated	0
Cs_ont_6g010920	5.59316e-26	-2.25783	20.4003	29.4484	27.1964	4.3404	6.31554	4.42113	downregulated	1				Cs_ont_4g016480	3.26866e-28	-1.47441	55.8242	65.252	66.4645	16.674	24.2538	27.0693	downregulated	1
Cs_ont_1g021750	9.60613e-05	-2.25662	114.574	127.971	136.314	14.9252	10.3258	49.6291	downregulated	1				Cs_ont_2g035040	1.80952e-66	-1.47154	377.188	441.067	431.304	133.068	155.163	164.368	downregulated	0
Cs_ont_2g033080	1.57853e-08	-2.24934	8.9443	10.0963	10.6103	1.3324	0.899092	3.77571	downregulated	1				Cs_ont_4g017110	1.32049e-07	-1.43902	10.183	8.3254	10.5884	2.43107	4.3694	4.04085	downregulated	1
Cs_ont_2g002030	4.1632e-05	-2.24705	10.2338	9.16658	9.85606	1.49157	0.745001	3.63057	downregulated	1				Cs_ont_8g015500	8.8647e-05	-1.43783	22.5755	23.4476	27.7178	10.9289	6.86903	8.8211	downregulated	1
Cs_ont_2g014910	0.000270147	-2.24282	1.1223	2.22723	1.60732	0.30479	0.356697	0.322656	downregulated	1				Cs_ont_5g028150	5.4734e-44	-1.42098	89.3332	105.612	108.766	37.1679	38.6995	37.9839	downregulated	0
Cs_ont_1g010120	7.19044e-09	-2.22752	8.18523	11.1587	9.60206	1.61566	0.787514	3.47376	downregulated	0				Cs_ont_2g023020	6.4585e-21	-1.41845	26.172	30.1264	31.9492	9.3439	11.2847	13.0797	downregulated	1
Cs_ont_5g017050	3.2776e-18	-2.22724	16.6869	15.4656	17.8984	3.11396	1.93367	5.10265	downregulated	1				Cs_ont_8g011010	4.60127e-06	-1.41705	6.69637	7.12634	6.34932	2.00644	3.07193	2.52833	downregulated	1
Cs_ont_8g003170	9.0749e-06	-2.22436	174.662	223.39	204.918	31.7447	17.1351	72.2924	downregulated	1				Cs_ont_1g009640	3.48601e-30	-1.41467	56.5388	68.04	67.5044	19.4857	24.3837	28.7316	downregulated	1
Cs_ont_4g016600	1.16607e-27	-2.2239	43.4547	43.4365	45.497	7.99302	6.42262	12.44	downregulated	1				Cs_ont_6g015550	1.39666e-06	-1.41265	15.2402	15.9536	10.0661	5.09038	5.4544	4.93537	downregulated	0
Cs_ont_1g024910	0.000347195	-2.22317	1.47417	1.44319	0.890061	0.234128	0.228302	0.309693	downregulated	1				Cs_ont_2g035030	3.60687e-28	-1.4061	54.882	65.4965	63.7144	18.6038	25.0257	26.2944	downregulated	0
Cs_ont_2g012160	4.57794e-10	-2.2152	9.6716	12.053	7.4257	2.10274	1.81604	1.98417	downregulated	0				Cs_ont_8g023740	1.52334e-10	-1.40136	12.6264	15.5067	14.6174	5.98103	4.99232	5.24183	downregulated	1
Cs_ont_6g001360	2.15169e-06	-2.21367	13.5592	14.7023	15.4355	1.88994	1.71664	5.34754	downregulated	0				Cs_ont_3g029490	0.00236114	-1.40055	8.02476	2.71385	4.39072	2.29876	2.12474	1.35991	downregulated	1
Cs_ont_3g021780	0.00642512	-2.19907	1.74161	1.69651	1.64044	0.239678	0	0.824474	downregulated	0				Cs_ont_2g031910	2.05849e-13	-1.38236	10.4905	12.1608	12.9387	4.68975	4.3037	4.7198	downregulated	1
Cs_ont_4g017070	4.43467e-11	-2.19602	63.502	68.4722	75.5506	9.94505	7.5683	25.4131	downregulated	1				Cs_ont_6g005180	1.87188e-29	-1.38045	51.8347	57.9665	62.7749	19.3395	24.7949	22.4906	downregulated	1
Cs_ont_4g010210	1.46359e-53	-2.19389	72.7176	75.1942	75.2541	11.8293	15.5521	18.6261	downregulated	1				Cs_ont_2g033180	0.000857484	-1.37752	26.0836	7.78507	14.1	8.38759	5.38439	4.78559	downregulated	0
Cs_ont_9g002540	2.6746e-14	-2.19265	4.28962	5.71174	5.46467	1.28964	0.558176	1.35973	downregulated	0				Cs_ont_1g019000	0.000114704	-1.33975	4.6319	6.00674	5.58602	1.49796	2.33613	2.62723	downregulated	1
Cs_ont_4g003150	9.31244e-07	-2.18295	10.7183	12.2053	10.7011	1.58785	1.5853	3.77925	downregulated	0				Cs_ont_9g020950	1.12511e-07	-1.33966	17.4391	9.0345	8.63033	5.00711	4.34054	4.8755	downregulated	1
Cs_ont_2g014460	0.000853625	-2.16222	3.16439	1.64023	3.24309	0.733814	0.449202	0.510552	downregulated	0				Cs_ont_1g003110	2.00137e-44	-1.33569	99.775	115.928	121.869	41.6651	46.332	46.4392	downregulated	1
Cs_ont_4g002620	4.86212e-10	-2.1617	9.91765	9.73291	11.3587	1.94025	0.900294	3.7567	downregulated	1				Cs_ont_1g009730	2.00058e-64	-1.33503	346.964	400.371	410.118	136.54	158.962	166.564	downregulated	1
Cs_ont_6g008670	6.09275e-14	-2.14525	7.45332	8.40797	8.78217	1.56863	0.950801	2.77451	downregulated	0				Cs_ont_1g010900	1.06608e-50	-1.31954	187.029	220.689	211.841	71.4476	88.1766	90.3525	downregulated	1
Cs_ont_2g035040	2.8267e-12	-2.13441	268.241	274.691	286.56	48.8386	39.5157	90.1084	downregulated	0				Cs_ont_7g008550	4.80837e-05	-1.3193	7.03847	8.02461	7.92345	2.42714	3.60191	3.24253	downregulated	0
Cs_ont_7g006530	4.34354e-23	-2.1329	64.1704	69.4029	59.0065	10.8707	8.00879	19.4933	downregulated	0				Cs_ont_5g016280	4.07123e-17	-1.31549	73.2672	94.8805	81.5427	29.724	34.0859	36.4526	downregulated	0
Cs_ont_8g022150	0.0086395	-2.12828	33.4194	26.0313	31.5354	7.00714	0.890389	11.7962	downregulated	0				Cs_ont_8g015790	8.99686e-07	-1.31546	86.3058	50.3004	58.0822	26.4219	26.29	26.0301	downregulated	1
Cs_ont_8g024460	0.00822826	-2.12348	1.83893	2.93229	1.7097	0.303125	0.742504	0.325614	downregulated	0				Cs_ont_4g016940	7.7535e-45	-1.31374	64.5207	73.4767	71.7747	28.0225	28.3776	28.394	downregulated	1
Cs_ont_5g047480	2.12209e-18	-2.12026	74.0583	60.8208	67.6764	14.7782	13.0843	15.1471	downregulated	1				Cs_ont_4g010210	5.79659e-28	-1.30514	48.3949	43.9316	47.4345	20.8163	17.2291	18.8351	downregulated	1
Cs_ont_1g010900	6.38725e-13	-2.1149	194.998	204.21	209.897	36.41	31.7805	64.8867	downregulated	1				Cs_ont_6g020620	1.35361e-12	-1.30443	9.09674	8.28764	9.41687	3.66973	3.61991	3.64983	downregulated	0
Cs_ont_1g028470	1.4261e-14	-2.11179	7.46309	10.0067	9.78455	1.67358	1.3137	2.99504	downregulated	0				Cs_ont_8g027180	8.48232e-29	-1.30376	70.8177	82.2371	81.1751	26.5061	36.8456	32.0094	downregulated	0
Cs_ont_5g007630	3.4208e-21	-2.1056	8.68091	9.00095	10.0972	1.93767	1.26356	2.92692	downregulated	1				Cs_ont_3g023450	3.20386e-06	-1.30365	291.057	302.819	410.861	129.284	154.37	113.733	downregulated	0
Cs_ont_7g023690	0.00068351	-2.10144	1.57152	1.48154	1.76211	0.231779	0.282505	0.551805	downregulated	0				Cs_ont_1g029500	0.00972164	-1.30357	1.52618	1.14714	0.962643	0.624903	0.574269	0.344782	downregulated	0
Cs_ont_6g000380	1.30407e-11	-2.07449	6.22427	6.44363	7.49219	1.59651	0.801511	2.14668	downregulated	0				Cs_ont_7g027740	1.49162e-21	-1.30206	32.7323	36.2266	36.5442	12.9787	13.7999	16.1978	downregulated	0
Cs_ont_4g024690	1.33304e-11	-2.06561	6.14064	6.9917	6.18795	1.14223	0.790091	2.4835	downregulated	0				Cs_ont_3g023460	2.34131e-18	-1.29667	51.2595	65.3423	55.5144	20.3377	21.6721	28.6082	downregulated	1
Cs_ont_8g028430	7.89281e-22	-2.05865	18.9581	18.0473	19.0463	3.92361	2.80683	6.02702	downregulated	0				Cs_ont_7g009950	2.05183e-47	-1.29423	208.905	272.358	258.864	98.3992	99.8516	105.213	downregulated	0
Cs_ont_2g028710	0.00489443	-2.05696	2.33976	2.07766	2.17926	0.398471	0.390229	0.711257	downregulated	0				Cs_ont_4g016900	9.34595e-29	-1.29187	38.1167	46.9022	48.1557	18.3873	17.928	18.3316	downregulated	1
Cs_ont_8g007550	1.31407e-05	-2.04623	9.06284	13.2723	16.1516	2.51576	3.17387	3.10653	downregulated	1				Cs_ont_2g034830	3.05912e-19	-1.29104	25.5246	26.2066	27.807	9.73577	11.4683	11.5129	downregulated	1
Cs_ont_7g003120	1.97041e-12	-2.0462	6.56716	7.06213	6.27674	1.98554	1.22011	1.32612	downregulated	1				Cs_ont_2g025700	9.32159e-86	-1.28666	142.917	162.962	159.827	60.916	67.6608	63.7775	downregulated	0
Cs_ont_1g004230	1.35502e-16	-2.04394	17.9876	20.3371	21.4279	3.6416	3.08549	7.01351	downregulated	0				Cs_ont_7g001460	2.33508e-16	-1.2791	54.1547	67.0159	60.1727	19.5106	25.8841	26.3	downregulated	0
Cs_ont_3g001440	0.000956691	-2.04389	272.063	258.284	323.089	56.4964	19.0731	121.313	downregulated	1				Cs_ont_5g016610	9.60187e-43	-1.27255	66.3716	73.7737	72.5613	30.5039	27.5892	30.3769	downregulated	0
Cs_ont_3g032860	4.33601e-12	-2.0409	5.23692	7.35504	6.40181	1.3881	0.798584	2.19381	downregulated	1				Cs_ont_5g017050	5.39257e-13	-1.26443	18.916	21.0032	24.7374	9.01469	9.42036	8.55397	downregulated	1
Cs_ont_1g029240	6.43861e-09	-2.03889	10.2191	13.8985	14.2467	2.13339	1.61808	5.14283	downregulated	1				Cs_ont_5g033980	4.74829e-27	-1.26201	64.9613	63.2896	65.9976	29.9421	24.9974	26.3845	downregulated	0
Cs_ont_2g033170	6.1645e-13	-2.0344	166.213	228.246	193.509	33.8019	30.6471	70.3322	downregulated	1				Cs_ont_1g026230	0.00242312	-1.26092	3.14328	3.50361	2.68312	0.88909	1.2482	1.80883	downregulated	0
Cs_ont_5g034000	3.11427e-06	-2.03412	2.93799	2.48081	4.03588	0.947208	0.431146	0.802467	downregulated	0				Cs_ont_4g003140	5.47505e-55	-1.24753	201.6	227.297	234.615	84.7995	101.276	97.9306	downregulated	0
Cs_ont_5g035710	1.24611e-38	-2.0318	143.651	128.459	169.086	36.1239	27.4185	38.4348	downregulated	0				Cs_ont_4g007400	4.45062e-25	-1.24559	32.2042	37.819	35.8369	13.7221	15.5583	15.625	downregulated	1
Cs_ont_2g004030	3.00954e-31	-2.03116	124.403	122.588	145.004	27.1341	22.6053	41.0171	downregulated	0				Cs_ont_9g009280	5.42126e-17	-1.24509	13.0119	14.245	13.3725	5.19877	5.83101	6.24192	downregulated	1
Cs_ont_7g028420	0.00546652	-2.01885	476.312	468.684	599.271	103.949	29.1958	227.772	downregulated	1				Cs_ont_1g004230	5.51598e-11	-1.23981	14.8667	19.1866	20.2789	7.34155	8.93071	6.78336	downregulated	0
Cs_ont_5g013840	1.28551e-08	-2.01746	3.05622	2.7691	3.91278	0.957025	0.60802	0.702591	downregulated	0				Cs_ont_2g004030	8.41657e-45	-1.23922	172.271	194.787	202.176	70.2548	82.4705	90.0785	downregulated	0
Cs_ont_2g029770	0.000402623	-2.01557	1.98533	3.31204	2.77003	0.473351	0.153805	1.27886	downregulated	0				Cs_ont_8g027310	2.43584e-12	-1.22255	6.81189	8.63123	7.44005	3.1312	3.63269	3.0905	downregulated	1
Cs_ont_5g028200	1.58182e-11	-2.01513	328.07	289.236	300.109	62.6463	98.9889	51.0566	downregulated	1				Cs_ont_6g008750	5.86899e-49	-1.21646	80.24	96.5932	90.8124	35.7514	38.1175	42.1977	downregulated	0
Cs_ont_4g022990	5.75493e-05	-2.01081	2.138	3.27574	1.6771	0.393144	0.195115	1.04732	downregulated	0				Cs_ont_9g009330	2.09224e-39	-1.2137	48.19	56.0588	48.6834	20.8391	22.1322	23.4513	downregulated	1
Cs_ont_9g009010	2.50196e-09	-2.01074	3.744	5.95997	4.58321	1.21419	0.534692	1.61367	downregulated	0				Cs_ont_8g016170	0.00421941	-1.21261	1.64064	1.5018	1.19467	0.502795	0.759864	0.630827	downregulated	0
Cs_ont_4g012770	2.14499e-06	-2.01033	5.05999	5.67509	6.12762	0.659648	0.803238	2.52337	downregulated	0				Cs_ont_9g002040	4.23657e-08	-1.20787	80.1729	93.9324	82.4837	31.5832	45.9767	32.44	downregulated	0
Cs_ont_7g029010	2.99822e-08	-2.00921	1.97818	2.51849	2.12207	0.376864	0.366971	0.825935	downregulated	0				Cs_ont_5g015760	0.00516137	-1.20145	3.48117	2.35682	3.47979	1.5661	1.14919	1.37011	downregulated	1
Cs_ont_5g006070	8.16859e-08	-2.00488	3.60227	6.72688	5.58996	1.02889	0.763986	1.96714	downregulated	0				Cs_ont_1g021480	1.56799e-15	-1.20095	14.4534	17.8651	17.357	7.12135	7.45236	7.14531	downregulated	1
Cs_ont_3g011000	4.94626e-05	-2.00391	2.30961	2.48754	2.55562	0.476236	0.331886	0.937349	downregulated	0				Cs_ont_5g042440	1.68216e-08	-1.20031	12.9282	16.8079	15.9982	5.9568	7.90045	5.2864	downregulated	0
Cs_ont_2g034410	5.48956e-11	-2.00024	12.4933	18.0778	16.5211	3.19776	1.91098	6.05398	downregulated	1				Cs_ont_2g034230	0.00172875	-1.19964	6.90961	8.65816	8.79611	4.36949	3.656	2.52553	downregulated	0
Cs_ont_8g013580	3.48509e-05	-1.99875	17.8053	25.9963	22.5272	5.14626	1.4497	9.08709	downregulated	0				Cs_ont_2g022740	6.81424e-07	-1.19773	7.1979	6.4819	6.02711	2.5273	3.28051	3.39401	downregulated	0
Cs_ont_9g016640	0.00039239	-1.99871	0.69701	1.80157	1.01442	0.219805	0.152857	0.463174	downregulated	0				Cs_ont_7g024300	9.24426e-06	-1.1942	4.56857	5.25753	4.20232	2.25391	2.05085	1.85395	downregulated	0
Cs_ont_9g013500	0.00243719	-1.99871	1.51492	2.09954	1.17182	0.208485	0.406959	0.544419	downregulated	0				Cs_ont_4g022240	3.81519e-40	-1.19317	85.9548	89.2882	87.4664	38.7162	35.7338	37.594	downregulated	1
Cs_ont_7g028900	7.51032e-07	-1.99729	9.56872	13.9355	11.7145	2.48773	1.50821	4.3591	downregulated	1				Cs_ont_2g034280	0.0036924	-1.19181	18.8737	8.9439	7.68251	3.9912	6.85679	4.88087	downregulated	0
Cs_ont_1g000260	0.00125919	-1.9787	62.4277	71.9094	63.9044	12.6671	5.61083	30.133	downregulated	0				Cs_ont_9g023280	1.05748e-11	-1.1884	21.7339	20.3031	27.6193	9.09968	9.99784	12.0083	downregulated	0
Cs_ont_4g016480	7.71741e-06	-1.97493	41.0331	48.5124	44.8702	9.07105	5.39216	17.9498	downregulated	1				Cs_ont_1g024770	1.00753e-91	-1.18248	418.707	434.71	425.494	184.68	194.187	186.229	downregulated	0
Cs_ont_1g017740	1.10521e-06	-1.97289	254.523	258.42	281.858	54.5026	34.492	102.728	downregulated	0				Cs_ont_5g000740	1.81004e-05	-1.17745	15.0964	20.5792	21.0208	7.16162	8.33612	9.61429	downregulated	0
Cs_ont_2g031580	3.44274e-05	-1.97212	38.1478	41.812	41.2211	7.78353	5.20848	17.4695	downregulated	0				Cs_ont_1g018570	1.23176e-17	-1.17112	29.9704	33.3047	31.5973	12.0947	15.3663	14.8999	downregulated	0
Cs_ont_5g009240	1.1356e-14	-1.96886	33.904	33.5405	33.7889	7.71487	4.37876	12.4267	downregulated	0				Cs_ont_5g030500	1.45202e-07	-1.16726	3.55898	4.28431	4.43175	1.64383	2.09051	1.75853	downregulated	1
Cs_ont_1g025680	3.03792e-06	-1.96704	1.72649	2.63998	2.83409	0.541975	0.417161	0.76305	downregulated	0				Cs_ont_5g029510	2.15269e-39	-1.16498	165.811	160.778	152.104	68.3096	75.1639	70.8453	downregulated	1
Cs_ont_2g003040	0.000863919	-1.96523	2.78717	2.24696	1.0164	0.759247	0.184777	0.536471	downregulated	1				Cs_ont_2g021590	0.00365928	-1.15828	1.46405	2.68076	2.1441	0.913842	0.828824	1.08419	downregulated	0
Cs_ont_8g023740	3.96802e-15	-1.96394	11.8181	11.6187	12.1411	3.09963	1.99256	3.52974	downregulated	1				Cs_ont_4g017070	1.70666e-06	-1.15751	33.1694	43.5661	34.1069	13.9697	17.4358	18.2568	downregulated	1
Cs_ont_4g004940	3.56602e-08	-1.95945	15.068	14.9953	15.2086	3.42026	1.47547	6.1653	downregulated	0				Cs_ont_1g022340	6.24991e-36	-1.1507	42.9881	47.2177	49.4212	18.81	22.3153	22.1156	downregulated	0
Cs_ont_6g013900	0.000909098	-1.95355	9.4129	10.8916	12.5857	2.65856	0.853449	4.55689	downregulated	1				Cs_ont_8g028430	2.96389e-12	-1.14988	23.8749	26.1649	33.5254	11.2516	12.7209	13.8904	downregulated	0
Cs_ont_5g009300	0.000407109	-1.94944	111.291	149.659	152.026	25.1812	14.2717	60.6249	downregulated	1				Cs_ont_7g006530	4.75386e-12	-1.14795	29.0178	38.4834	36.9617	15.3461	12.6965	14.3665	downregulated	0
Cs_ont_3g009420	4.6042e-07	-1.94658	27.1068	26.4613	27.6158	5.1916	2.76706	12.056	downregulated	0				Cs_ont_8g021410	8.67071e-11	-1.13909	34.5277	39.1834	38.289	14.5796	19.1676	17.1788	downregulated	0
Cs_ont_6g002160	0.00111565	-1.94547	1.41121	2.05086	2.09233	0.364102	0.177543	0.835092	downregulated	0				Cs_ont_2g004220	3.5675e-11	-1.13789	26.085	26.4256	24.3384	10.5197	13.6743	10.9037	downregulated	0
Cs_ont_5g013270	2.54979e-25	-1.94457	8.93473	8.21057	10.2359	2.06192	1.42011	3.01227	downregulated	1				Cs_ont_2g026630	8.03879e-29	-1.13325	183.871	210.037	224.018	85.3295	99.4736	97.4003	downregulated	0
Cs_ont_8g002430	1.11648e-06	-1.94142	3.88997	4.15493	4.13943	0.869087	0.521765	1.62929	downregulated	0				Cs_ont_2g031470	5.8566e-35	-1.13292	412.715	528.932	503.216	209.692	216.666	233.462	downregulated	0
Cs_ont_3g013110	2.25883e-16	-1.94061	187.664	190.96	193.508	29.028	37.4337	73.0517	downregulated	1				Cs_ont_5g029680	4.51836e-41	-1.12959	81.2983	77.708	79.0521	39.6151	35.4295	33.6915	downregulated	0
Cs_ont_9g024530	5.31109e-26	-1.94044	17.8484	15.6802	19.1967	4.6367	3.24203	5.11104	downregulated	0				Cs_ont_9g001780	2.22006e-34	-1.12892	137.025	153.373	144.595	65.3426	64.9357	66.0091	downregulated	0
Cs_ont_2g008600	0.00040567	-1.93812	25.1445	30.7292	29.8873	5.47921	3.12332	12.6334	downregulated	1				Cs_ont_9g017560	2.46697e-10	-1.12075	30.8632	36.4711	40.1694	15.7997	16.6157	17.1016	downregulated	0
Cs_ont_4g011080	1.944e-06	-1.93812	3.43092	3.57306	4.12611	0.846467	0.51571	1.39832	downregulated	1				Cs_ont_8g014080	4.83e-10	-1.11029	18.1145	19.7262	18.8216	8.35621	9.15486	8.86232	downregulated	0
Cs_ont_5g003700	4.6085e-08	-1.93631	3.14406	5.77579	3.97219	0.742095	0.671541	1.79165	downregulated	0				Cs_ont_7g017160	0.00121435	-1.10998	4.07631	4.40973	4.88543	1.59116	2.1187	2.54003	downregulated	0
Cs_ont_9g024660	5.12117e-21	-1.93525	13.7532	13.943	15.4149	2.92477	3.23069	4.49294	downregulated	0				Cs_ont_9g010720	0.0030972	-1.10866	9.20528	10.0051	9.44069	4.67539	4.38421	4.23819	downregulated	1
Cs_ont_8g025080	2.14526e-10	-1.93155	667.887	642.918	767.362	160.884	108.539	243.878	downregulated	0				Cs_ont_5g003790	6.88057e-05	-1.10461	12.1324	16.4419	14.3231	6.88692	5.27794	7.84684	downregulated	0
Cs_ont_3g005050	9.28769e-07	-1.93106	5.51098	6.57975	6.7396	1.23437	0.754763	2.78561	downregulated	0				Cs_ont_5g050430	0.0023645	-1.09318	6.53658	4.86598	5.87475	2.91275	3.13383	2.09362	downregulated	0
Cs_ont_9g003690	1.44386e-09	-1.93073	4.07125	4.67969	5.83497	0.899834	0.742246	1.99539	downregulated	0				Cs_ont_5g005010	2.19961e-05	-1.09082	7.29775	9.29535	8.72091	3.3909	5.1568	3.37197	downregulated	0
Cs_ont_3g024500	1.24947e-21	-1.93033	24.2273	23.8117	25.4203	5.84077	4.22668	8.18013	downregulated	1				Cs_ont_5g044670	1.75417e-06	-1.09063	14.8093	10.6567	16.0666	8.15247	5.98501	5.45117	downregulated	1
Cs_ont_4g027470	5.11855e-05	-1.93028	3.85681	5.02589	4.20513	0.822883	0.28056	2.17482	downregulated	0				Cs_ont_7g016640	0.000936973	-1.08771	13.5889	13.276	14.0204	5.7713	6.36957	7.17827	downregulated	0
Cs_ont_2g022990	2.28158e-05	-1.92802	3.93988	5.36388	2.61819	0.709576	0.692158	1.57153	downregulated	0				Cs_ont_1g025350	2.00683e-18	-1.08498	45.7085	61.6421	60.7019	23.3927	25.0408	26.6588	downregulated	0
Cs_ont_7g019110	0.000316842	-1.91926	80.8461	89.408	95.6326	20.1779	8.5632	37.884	downregulated	1				Cs_ont_8g001210	4.16547e-61	-1.08111	666.952	756.848	723.51	334.345	340.125	337.544	downregulated	0
Cs_ont_1g005590	0.000426157	-1.9186	2.44113	3.06941	3.40579	0.494741	0.192871	1.56832	downregulated	0				Cs_ont_1g002580	1.62005e-08	-1.07401	14.3654	11.8498	14.4556	6.56475	5.93157	6.98468	downregulated	1
Cs_ont_1g027050	3.30664e-06	-1.91817	32.1217	34.9902	14.1418	6.87243	4.58427	8.32892	downregulated	0				Cs_ont_3g009340	8.81278e-07	-1.07364	10.8721	14.4342	13.9769	5.73436	6.62668	6.12076	downregulated	0
Cs_ont_5g011990	2.18491e-06	-1.91283	7.49501	9.0016	7.85469	2.40811	1.11037	2.58273	downregulated	1				Cs_ont_3g022950	6.08223e-05	-1.07083	10.8578	12.0698	12.0674	4.38192	6.7517	5.60348	downregulated	0
Cs_ont_5g036230	1.18364e-10	-1.90835	3.63136	5.72806	4.75452	1.3692	0.666322	1.52457	downregulated	0				Cs_ont_4g003240	3.5322e-20	-1.06321	50.4028	53.7819	67.1402	28.1285	28.9124	25.3456	downregulated	0
Cs_ont_3g011610	7.21883e-08	-1.90782	11.8839	11.6579	13.0053	2.75463	1.61476	4.86539	downregulated	0				Cs_ont_2g008870	1.81721e-11	-1.0549	72.9192	100.141	89.7547	32.6479	46.828	47.4878	downregulated	0
Cs_ont_4g022240	1.34433e-49	-1.90631	91.1374	80.4565	88.7105	21.2182	18.2981	25.164	downregulated	1				Cs_ont_7g014770	0.00895271	-1.05468	5.04399	6.36978	5.90808	2.86619	3.10139	2.3653	downregulated	1
Cs_ont_6g003500	6.99218e-08	-1.90065	2.6451	4.56773	3.9811	0.890448	0.699496	1.27812	downregulated	0				Cs_ont_9g024650	0.00461809	-1.05108	1.63095	1.633	1.98675	0.753983	0.887775	0.919349	downregulated	0
Cs_ont_8g028600	1.10775e-09	-1.8992	4.94716	4.75599	4.12867	1.04876	0.684189	1.7982	downregulated	1				Cs_ont_6g020600	1.46131e-35	-1.05091	83.2505	99.6727	94.8602	48.4697	43.3026	43.1047	downregulated	0
Cs_ont_3g006560	1.0349e-07	-1.89683	14.9537	14.2719	12.9969	3.1532	1.80768	5.79986	downregulated	1				Cs_ont_4g012890	0.000694262	-1.04934	10.1842	7.99493	11.1564	5.25161	3.22384	5.81466	downregulated	1
Cs_ont_5g000740	4.61297e-09	-1.89449	11.6589	11.3498	10.7638	2.54976	1.94315	4.10199	downregulated	0				Cs_ont_3g011940	6.93578e-11	-1.04897	24.6234	27.5933	28.3346	14.123	11.003	13.4287	downregulated	0
Cs_ont_2g017240	0.000285825	-1.89441	12.087	9.189	9.46107	0.322568	3.03042	4.46271	downregulated	0				Cs_ont_2g013180	0.00637312	-1.04691	32.5913	15.9139	20.6944	12.3427	10.3307	11.054	downregulated	0
Cs_ont_5g017030	0.00201008	-1.87984	0.862346	1.91592	1.99851	0.190632	0.557827	0.471078	downregulated	1				Cs_ont_3g009330	2.68286e-27	-1.03762	92.1754	109.001	111.267	47.376	54.3654	51.1981	downregulated	0
Cs_ont_7g024640	5.95106e-08	-1.87974	4.236	5.60163	4.66061	1.30977	0.572087	1.85994	downregulated	0				Cs_ont_8g022540	6.57663e-05	-1.03761	15.5914	18.7289	16.3481	7.92653	8.54418	8.2082	downregulated	0
Cs_ont_4g003140	2.11624e-11	-1.87948	189.845	209.443	198.673	41.38	37.6952	74.7247	downregulated	0				Cs_ont_1g027050	0.000183281	-1.02542	7.01747	9.55722	8.19764	4.22742	3.38206	4.55011	downregulated	0
Cs_ont_9g028170	7.26778e-06	-1.87839	3.25287	4.6207	3.4784	0.851465	0.490056	1.59218	downregulated	1				Cs_ont_7g001600	1.40755e-08	-1.0221	14.1758	13.6272	13.6847	6.35799	7.2376	6.98468	downregulated	0
Cs_ont_6g026120	0.00336371	-1.87641	4.47858	2.91002	4.51508	1.39975	0.68704	0.943229	downregulated	1				Cs_ont_3g010280	0.00398526	-1.01875	3.73869	5.13484	3.77279	2.40154	1.7652	2.093	downregulated	0
Cs_ont_1g004980	0.000879588	-1.8737	10.4869	10.3156	9.65213	1.29443	3.20684	3.21638	downregulated	0				Cs_ont_3g005120	1.14034e-13	-1.01388	26.8825	23.7743	23.8877	12.8935	12.1984	11.9709	downregulated	1
Cs_ont_7g001870	0.000113953	-1.87281	2.01357	2.64966	2.5969	0.580898	0.283056	1.02285	downregulated	0				Cs_ont_6g019320	4.23639e-07	-1.00126	30.381	26.4381	24.1421	13.145	13.9759	13.5607	downregulated	0
Cs_ont_6g018160	4.46861e-09	-1.87179	5.02455	5.75171	4.96931	1.26387	0.652703	2.17212	downregulated	0				Cs_ont_5g034510	7.77834e-55	-1.00119	228.366	247.719	242.931	114.327	118.007	115.096	downregulated	1
Cs_ont_7g003140	1.36686e-07	-1.86446	3.62154	4.96626	4.29659	0.657007	0.790492	1.91602	downregulated	0				Cs_ont_8g022000	5.528e-11	-0.999289	64.9127	53.5673	60.342	27.194	30.3483	32.4124	downregulated	0
Cs_ont_1g009580	4.17898e-07	-1.86177	128.944	134.863	132.973	29.5217	20.5388	53.2482	downregulated	1				Cs_ont_3g004230	1.46021e-29	-0.998578	68.2608	75.2917	75.3686	33.9219	39.468	36.8829	downregulated	0
Cs_ont_3g024800	0.00224505	-1.8563	1154.87	1118.18	1361.49	285.213	90.1119	578.921	downregulated	0				Cs_ont_9g024530	3.49521e-19	-0.991021	42.3475	46.2812	47.3434	20.4944	22.3526	26.055	downregulated	0
Cs_ont_9g001780	1.10302e-29	-1.85472	152.51	206.149	170.94	46.7003	33.812	55.1895	downregulated	0				Cs_ont_1g017740	6.78876e-37	-0.988289	658.578	806.725	758.265	348.262	404.75	373.726	downregulated	0
Cs_ont_2g018370	0.000762542	-1.85368	152.044	162.028	186.729	38.7749	15.5273	76.6757	downregulated	0				Cs_ont_5g050360	6.15754e-06	-0.987142	8.92505	9.50495	11.143	3.97657	6.11564	4.91959	downregulated	0
Cs_ont_8g027850	1.42839e-09	-1.85336	5.52492	6.11623	5.73091	1.34072	0.967917	2.25628	downregulated	0				Cs_ont_5g046200	1.56385e-12	-0.986708	26.7616	31.6104	33.766	14.2275	16.6327	15.8016	downregulated	1
Cs_ont_3g000450	6.36296e-11	-1.85118	28.3783	36.5545	32.8556	6.06128	5.57867	13.9551	downregulated	0				Cs_ont_2g014800	0.00608194	-0.975975	3.45648	5.23745	3.78069	2.18541	1.75964	2.42457	downregulated	1
Cs_ont_5g050280	1.36753e-06	-1.84418	4.69874	4.04527	3.26014	1.00256	0.77154	1.39464	downregulated	0				Cs_ont_3g014780	3.09835e-05	-0.974457	13.5617	16.3027	17.3317	7.62292	9.31443	7.10374	downregulated	0
Cs_ont_2g021550	0.00568919	-1.83647	64.3497	72.9556	71.8537	12.9429	5.90152	36.2346	downregulated	0				Cs_ont_5g009330	2.92895e-08	-0.972866	13.403	8.46823	9.70035	5.61346	5.49206	5.14774	downregulated	1
Cs_ont_3g013740	4.54657e-11	-1.83508	9.91505	13.1165	11.9536	2.56537	1.95224	4.77891	downregulated	1				Cs_ont_5g012440	3.51364e-22	-0.966204	121.784	144.198	146.904	64.0612	74.6184	73.5254	downregulated	0
Cs_ont_5g004130	4.39439e-15	-1.83397	10.5641	13.1422	9.66632	2.13527	2.49134	4.19702	downregulated	0				Cs_ont_1g018320	4.59277e-06	-0.965687	15.9855	25.6181	20.9126	11.1037	11.8249	9.10796	downregulated	0
Cs_ont_4g002880	2.52524e-07	-1.82934	4.38622	5.63396	5.43859	1.68858	0.52492	1.90021	downregulated	0				Cs_ont_6g018590	1.86196e-17	-0.956944	27.393	30.0053	28.6029	13.5699	15.9935	15.0307	downregulated	0
Cs_ont_4g014390	2.03482e-10	-1.8255	3.28162	3.60847	4.8953	1.21258	0.719776	1.2149	downregulated	0				Cs_ont_1g009220	4.34054e-30	-0.956207	109.822	122.508	116.902	49.9806	61.1364	63.4309	downregulated	0
Cs_ont_4g025530	0.00060993	-1.82539	3.46991	7.17519	4.0728	1.13323	1.24917	1.51925	downregulated	0				Cs_ont_5g050280	0.000848513	-0.950996	5.24901	6.86064	7.89145	3.41537	3.29192	3.66641	downregulated	0
Cs_ont_6g005890	1.52564e-11	-1.82477	13.9433	14.8845	12.2895	3.57377	1.99541	5.42186	downregulated	1				Cs_ont_2g034240	3.57024e-35	-0.949418	378.309	408.035	379.678	181.294	220.354	204.82	downregulated	0
Cs_ont_6g005280	1.11493e-09	-1.82102	2.33086	3.78556	3.45869	0.899069	0.629018	1.03552	downregulated	1				Cs_ont_6g014020	0.00195017	-0.938938	215.999	119.864	156.794	90.7387	87.4783	79.8739	downregulated	1
Cs_ont_8g014040	1.35784e-09	-1.81806	8.09545	11.1645	9.29327	1.8179	3.22322	2.54746	downregulated	0				Cs_ont_5g013240	5.64011e-21	-0.935768	97.5438	111.83	100.06	48.6892	58.6906	55.4589	downregulated	0
Cs_ont_4g012400	4.99792e-05	-1.81282	141.205	157.017	181.226	40.1405	19.7207	69.2976	downregulated	1				Cs_ont_5g015750	0.000882002	-0.931439	10.9228	11.5342	12.4389	8.48939	6.69788	5.5847	downregulated	0
Cs_ont_6g005920	0.00354443	-1.80734	7.55388	8.961	9.4158	2.35028	0.695108	3.99356	downregulated	1				Cs_ont_5g024890	1.01936e-17	-0.930757	48.3865	57.67	58.4102	25.6009	30.7051	30.4851	downregulated	0
Cs_ont_3g001040	1.13867e-08	-1.80225	14.1408	15.8688	14.1569	3.73842	1.9414	6.33421	downregulated	1				Cs_ont_2g034210	0.0038355	-0.916195	18.9087	17.4748	24.7763	9.71097	10.7744	11.961	downregulated	0
Cs_ont_9g024500	2.15728e-06	-1.80088	72.7684	73.1925	83.838	18.0155	11.9364	32.5765	downregulated	0				Cs_ont_3g024500	6.84963e-06	-0.91478	14.1686	19.4514	17.7022	7.32049	9.93345	10.1067	downregulated	1
Cs_ont_5g000190	1.03319e-07	-1.79976	5.34052	6.19611	5.5272	0.999989	1.01525	2.74152	downregulated	0				Cs_ont_7g004500	5.15899e-73	-0.904867	1074.74	1036.35	1003.58	547.016	563.243	561.568	downregulated	1
Cs_ont_2g033620	0.000466365	-1.79862	35.7933	34.2028	45.0096	8.32095	5.02679	18.0646	downregulated	1				Cs_ont_7g004240	1.33702e-12	-0.903905	77.4141	100.616	89.6038	54.7194	43.4194	45.2059	downregulated	1
Cs_ont_3g006040	0.00121736	-1.79813	17.9473	20.9186	17.2955	2.9516	1.24453	11.203	downregulated	0				Cs_ont_5g024640	0.00204704	-0.900284	5.96427	6.72908	5.74627	3.45479	3.58363	2.87507	downregulated	0
Cs_ont_5g021600	6.89627e-07	-1.79746	4.37629	3.95519	3.89282	0.734345	0.991366	1.61342	downregulated	0				Cs_ont_7g021850	0.000210048	-0.89911	14.52	16.0964	14.952	6.42736	7.55928	10.6588	downregulated	0
Cs_ont_4g014130	0.00420523	-1.79506	2.34796	2.61731	3.75484	0.530812	0.415231	1.47178	downregulated	0				Cs_ont_5g029560	0.0042417	-0.898244	12.0873	11.8554	11.8497	6.5008	6.71404	6.04032	downregulated	0
Cs_ont_1g027900	0.000578569	-1.79356	18.1855	26.542	22.3926	5.83288	2.47228	10.0189	downregulated	1				Cs_ont_2g018770	2.57828e-25	-0.896519	134.402	164.664	158.061	74.1031	86.0305	87.1283	downregulated	0
Cs_ont_6g012410	1.11249e-08	-1.7933	19.6878	19.5814	23.6879	5.64663	2.70575	8.86092	downregulated	0				Cs_ont_9g007490	3.52618e-22	-0.894648	54.8087	59.6972	58.4337	30.9292	30.3226	32.3225	downregulated	0
Cs_ont_7g025000	0.000764738	-1.79168	3.29935	3.18353	4.63383	0.74518	1.05106	1.23145	downregulated	0				Cs_ont_6g003410	1.04391e-22	-0.884852	64.1801	75.6681	71.4979	36.0917	40.5948	38.3936	downregulated	1
Cs_ont_2g007510	2.8385e-08	-1.79	3.19811	3.94013	3.4983	0.658242	0.640632	1.62553	downregulated	0				Cs_ont_1g007210	0.000205733	-0.884151	15.3316	11.9443	11.6041	8.36778	5.49185	7.20133	downregulated	1
Cs_ont_4g003790	1.11135e-05	-1.78739	4.8519	4.86998	5.53392	1.5472	1.18898	1.4152	downregulated	0				Cs_ont_7g017420	1.50752e-07	-0.884015	18.1694	22.7207	22.542	9.46302	12.1939	12.9205	downregulated	0
Cs_ont_5g040500	4.4223e-15	-1.78679	8.35283	10.8672	11.1348	2.70446	1.8613	3.76798	downregulated	0				Cs_ont_3g004720	5.72757e-07	-0.88346	68.1343	98.5023	89.6402	52.6733	40.1151	45.7552	downregulated	0
Cs_ont_6g017090	0.00948043	-1.786	14.1051	17.5153	19.2923	5.02989	1.11389	7.87097	downregulated	1				Cs_ont_5g031770	1.46214e-09	-0.878891	26.7275	29.7877	34.1241	14.174	17.4732	19.1342	downregulated	0
Cs_ont_4g016940	0.000326138	-1.78405	70.7315	73.4663	66.3371	14.2174	9.51336	34.2618	downregulated	1				Cs_ont_2g033680	2.5458e-09	-0.872638	12.4569	13.729	14.9962	6.36348	7.68256	8.62311	downregulated	1
Cs_ont_5g024640	0.004039	-1.77866	1.94334	1.37417	0.960352	0.557483	0.543523	0.058967	downregulated	0				Cs_ont_9g023940	0.00398526	-0.868831	12.5119	13.6933	12.0749	7.41795	6.60069	6.99354	downregulated	0
Cs_ont_4g007400	1.80451e-31	-1.77802	21.5983	25.8412	22.921	6.47335	5.33538	7.56692	downregulated	1				Cs_ont_8g005790	0.00464315	-0.860882	6.21279	7.99771	6.45328	3.1154	3.2799	5.08267	downregulated	0
Cs_ont_2g025070	4.5481e-07	-1.77344	3.12268	3.71062	2.2596	0.826245	1.22664	0.477495	downregulated	0				Cs_ont_1g009790	5.33679e-06	-0.856336	11.8559	12.3844	14.2514	7.51692	8.24548	6.39887	downregulated	1
Cs_ont_1g024770	1.14736e-60	-1.77254	284.255	315.301	290.773	77.0545	69.395	98.2249	downregulated	0				Cs_ont_3g011610	0.0029739	-0.852273	10.497	16.047	13.771	5.91775	8.85733	7.60893	downregulated	0
Cs_ont_4g003240	1.84845e-15	-1.77176	55.3456	49.7365	54.4164	11.6596	10.3351	22.2923	downregulated	0				Cs_ont_8g005400	6.7445e-12	-0.849352	24.1723	30.5825	31.3663	14.0708	17.0199	17.1766	downregulated	0
Cs_ont_4g001470	1.55227e-10	-1.76798	45.3731	57.0987	51.0114	12.9134	7.61813	22.0806	downregulated	0				Cs_ont_8g018720	1.44365e-39	-0.848236	127.83	120.244	125.468	69.3179	69.6964	71.5876	downregulated	0
Cs_ont_1g004700	0.00160692	-1.76651	52.463	56.1158	64.6151	12.7909	6.62355	28.9549	downregulated	0				Cs_ont_1g021550	5.221e-10	-0.843676	38.3983	35.3613	39.4426	23.4753	19.9027	19.9806	downregulated	1
Cs_ont_7g010190	0.00224011	-1.76444	11.9398	14.3195	14.0832	3.08459	1.36333	6.83398	downregulated	0				Cs_ont_3g009610	0.0032161	-0.833998	7.4312	8.64321	10.3967	3.57732	5.59359	5.77198	downregulated	0
Cs_ont_5g037510	9.40204e-05	-1.7634	7.71926	11.8479	7.87371	2.59719	1.27801	3.75887	downregulated	0				Cs_ont_9g020000	9.80798e-05	-0.830015	9.74753	6.59854	6.2261	4.79903	3.67216	3.9954	downregulated	0
Cs_ont_2g031910	4.23503e-14	-1.76128	14.3697	11.5731	13.2217	3.0658	2.71177	5.1813	downregulated	1				Cs_ont_9g025420	0.00026684	-0.829247	30.8259	21.7268	25.1316	16.784	13.2061	13.9791	downregulated	1
Cs_ont_6g003410	4.66968e-17	-1.76049	22.8838	25.1666	29.4134	7.71957	4.57926	9.37253	downregulated	1				Cs_ont_2g017820	2.08034e-07	-0.82711	38.5899	46.0298	50.5962	22.4528	23.8953	30.2386	downregulated	0
Cs_ont_5g030990	4.19842e-05	-1.76024	3.59574	4.1119	5.19921	0.968263	0.687842	1.96542	downregulated	0				Cs_ont_5g019260	6.37163e-22	-0.822216	84.9906	98.3795	100.535	50.6533	55.1334	56.0372	downregulated	1
Cs_ont_2g006530	6.27393e-09	-1.75931	7.88409	11.4283	9.59561	2.64037	1.33065	4.12352	downregulated	1				Cs_ont_7g020600	0.00542571	-0.81524	1.78361	1.8255	1.98556	0.770783	1.24359	1.18562	downregulated	0
Cs_ont_4g004130	3.73226e-08	-1.75268	5.48705	6.17296	6.74885	1.59194	1.01819	2.57589	downregulated	0				Cs_ont_3g019180	9.53088e-07	-0.805898	28.9575	27.9046	29.6293	15.4553	17.6	16.6128	downregulated	0
Cs_ont_5g000750	2.60397e-13	-1.75171	9.48326	9.19701	8.69494	3.06735	1.87947	2.72309	downregulated	0				Cs_ont_1g004800	0.00288554	-0.80586	5.31979	5.58817	4.69833	2.94033	3.09693	2.95123	downregulated	0
Cs_ont_8g021410	1.16767e-22	-1.74954	31.6537	27.5431	32.1095	9.2442	7.50853	8.72846	downregulated	0				Cs_ont_6g014010	1.55854e-07	-0.804796	13.5657	11.1578	10.3129	6.35674	6.67485	7.22808	downregulated	0
Cs_ont_1g029160	7.96146e-19	-1.74101	59.2385	65.3681	66.2851	16.0425	12.8289	25.2249	downregulated	0				Cs_ont_9g004750	6.42896e-14	-0.801811	49.6162	57.2618	56.3147	29.3436	31.8724	32.8805	downregulated	1
Cs_ont_1g009220	1.60075e-48	-1.73737	87.2966	89.8728	94.5259	23.3956	18.7142	28.3293	downregulated	0				Cs_ont_5g038970	1.81035e-09	-0.794396	36.3098	46.5273	50.2832	23.5776	25.4274	28.1668	downregulated	1
Cs_ont_6g019320	9.86239e-09	-1.73669	13.3676	16.9529	10.0904	4.82858	3.02042	3.41683	downregulated	0				Cs_ont_7g016920	0.000253375	-0.790128	18.1342	16.5524	15.7281	9.77831	10.1995	9.35154	downregulated	1
Cs_ont_5g012540	5.53785e-17	-1.73473	10.0365	12.8047	12.3928	3.05079	2.71451	4.28905	downregulated	0				Cs_ont_5g006850	1.52938e-05	-0.788766	11.773	8.95295	9.39903	5.69829	5.62805	6.31841	downregulated	0
Cs_ont_4g021620	4.75821e-08	-1.7304	14.4161	21.3718	18.8735	4.90249	2.84551	7.84329	downregulated	0				Cs_ont_5g034470	0.000211009	-0.784761	13.22	16.5999	16.0501	8.90608	7.36126	10.4943	downregulated	1
Cs_ont_8g012720	7.5585e-05	-1.72864	6.54161	7.6069	6.95454	1.59369	0.722568	4.30383	downregulated	0				Cs_ont_5g009240	1.21933e-31	-0.783477	407.363	367.264	379.871	206.058	238.74	230.321	downregulated	0
Cs_ont_9g023790	2.1472e-05	-1.72816	2.04336	2.20838	2.31609	0.528403	0.600626	0.743807	downregulated	1				Cs_ont_2g016420	7.87401e-27	-0.767796	132.073	113.378	116.804	74.4687	69.8325	70.2067	downregulated	1
Cs_ont_2g014970	0.000854081	-1.72706	2.31267	2.03824	2.49914	0.691392	0.449934	0.815327	downregulated	0				Cs_ont_5g000720	0.00633287	-0.766358	9.15565	10.4024	9.16144	5.05601	6.23294	5.67451	downregulated	0
Cs_ont_8g023680	2.89753e-11	-1.7259	2.05878	3.40447	2.7705	0.650051	0.588172	1.11845	downregulated	0				Cs_ont_2g024330	3.1935e-10	-0.76584	22.248	21.6128	20.9096	10.945	13.4026	13.9412	downregulated	0
Cs_ont_8g024430	0.00399926	-1.72311	1.62972	2.89525	2.52003	0.494469	0.578352	0.94514	downregulated	1				Cs_ont_3g004660	0.000621635	-0.765333	9.56264	11.3097	11.7225	6.28712	6.21201	6.7519	downregulated	1
Cs_ont_8g027180	5.24379e-22	-1.71818	48.5401	49.9205	49.0874	12.0551	10.7447	19.5408	downregulated	0				Cs_ont_2g011940	0.00520834	-0.759831	7.52727	10.6015	9.74984	4.96912	5.79767	5.73971	downregulated	1
Cs_ont_6g000940	2.62022e-05	-1.71501	112.002	110.009	131.766	29.8638	18.2501	53.2104	downregulated	1				Cs_ont_8g009750	0.000632381	-0.75979	14.4296	10.7981	14.6279	7.64079	9.15881	6.89255	downregulated	0
Cs_ont_5g042830	0.0011424	-1.71407	2.79014	4.403	4.00706	0.401449	0.587473	2.26874	downregulated	0				Cs_ont_2g028380	5.736e-06	-0.758406	32.2935	33.4377	35.5653	19.1905	18.7736	22.1841	downregulated	0
Cs_ont_1g015240	3.11699e-09	-1.71404	5.6258	6.3577	6.47763	1.77358	1.09526	2.46881	downregulated	1				Cs_ont_2g023460	8.51026e-08	-0.757172	21.4716	25.6109	22.4365	12.8815	14.3686	14.1016	downregulated	0
Cs_ont_2g007120	1.2836e-06	-1.71404	3.28383	4.46682	2.94386	0.973527	0.473627	1.64735	downregulated	0				Cs_ont_5g029500	2.10073e-19	-0.753836	60.3924	61.9776	61.4538	36.4493	35.3505	37.929	downregulated	0
Cs_ont_1g009640	0.000191386	-1.71318	45.0113	52.9162	48.6494	11.1186	7.15852	24.0959	downregulated	1				Cs_ont_8g026530	2.04436e-11	-0.753799	95.9075	74.2151	78.0101	56.1472	46.7058	45.009	downregulated	1
Cs_ont_5g009120	0.000971522	-1.71187	27.8125	26.9195	28.3977	7.64267	3.20033	13.5911	downregulated	0				Cs_ont_6g007640	4.74956e-13	-0.749931	17.9293	20.7128	21.3435	11.0075	12.1523	12.8018	downregulated	1
Cs_ont_5g049210	7.84554e-11	-1.7101	21.7998	37.3809	27.1027	7.71787	5.40034	11.7657	downregulated	0				Cs_ont_4g020280	0.00862437	-0.74878	7.51955	6.07859	7.72128	5.22939	4.14709	3.39787	downregulated	0
Cs_ont_5g012730	0.00118357	-1.70602	1.01389	1.07956	1.1149	0.350398	0.131175	0.454051	downregulated	1				Cs_ont_9g026840	5.003e-10	-0.746713	33.4956	42.3543	39.3966	23.2624	22.9506	22.753	downregulated	0
Cs_ont_7g021870	7.27642e-06	-1.70473	4.23764	5.32925	4.61293	0.929767	0.733334	2.47744	downregulated	0				Cs_ont_7g018720	0.00385687	-0.745843	14.1091	15.1419	15.3843	9.09966	8.01108	9.60372	downregulated	0
Cs_ont_1g003130	0.00111014	-1.7038	2.40956	1.31261	2.33311	0.427206	0.512848	0.880675	downregulated	1				Cs_ont_3g033200	2.13454e-13	-0.740598	79.4191	91.0058	93.4417	45.9642	55.8554	57.0902	downregulated	0
Cs_ont_1g009730	1.08244e-23	-1.70189	227.997	242.292	227.518	57.6135	52.4923	92.685	downregulated	1				Cs_ont_9g017730	0.00168952	-0.736749	8.62159	7.71007	7.86705	4.95423	5.16785	4.50268	downregulated	0
Cs_ont_5g014980	1.41633e-11	-1.69741	5.50235	6.44798	7.36099	1.61918	1.43965	2.60663	downregulated	0				Cs_ont_8g026540	8.59771e-22	-0.736506	211.599	242.625	246.816	127.348	141.741	143.802	downregulated	1
Cs_ont_3g009610	0.000101765	-1.69567	3.80281	4.16506	3.33595	0.981547	0.506688	1.83272	downregulated	0				Cs_ont_1g003950	9.17534e-10	-0.733437	42.255	52.8975	43.8339	27.3743	28.0826	28.5368	downregulated	0
Cs_ont_3g022830	0.00202103	-1.69549	25.8595	23.8903	30.8679	7.40292	3.02535	13.1897	downregulated	0				Cs_ont_5g021600	0.00736241	-0.730858	9.20566	12.6479	11.7539	4.59405	8.09092	7.75477	downregulated	0
Cs_ont_6g009920	0.000628159	-1.69246	3.73044	6.11265	4.53767	0.819506	0.563743	2.85193	downregulated	0				Cs_ont_2g018640	9.23034e-07	-0.730622	25.7636	31.1208	34.7422	18.9974	18.9163	17.4819	downregulated	0
Cs_ont_6g012860	3.40179e-05	-1.68714	10.2113	11.9872	9.19946	3.57202	1.27422	4.36789	downregulated	0				Cs_ont_9g007940	0.00636484	-0.728858	7.48198	5.97417	7.82249	5.49444	3.45536	3.96498	downregulated	1
Cs_ont_5g014610	0.000330928	-1.68712	8.72696	9.1907	10.0226	2.37199	0.620704	5.21077	downregulated	0				Cs_ont_6g025230	1.82283e-09	-0.724169	49.9385	60.1522	59.3775	32.3051	33.1441	37.5066	downregulated	0
Cs_ont_7g027900	0.00185767	-1.68478	2.10744	1.53243	2.3947	0.497029	0.242381	1.05252	downregulated	0				Cs_ont_8g022150	9.88687e-14	-0.723309	1136.54	1500.07	1508.34	771.372	885.44	853.611	downregulated	0
Cs_ont_6g013930	1.04924e-05	-1.68441	1.1284	1.45223	1.44853	0.372265	0.258809	0.559881	downregulated	0				Cs_ont_9g000410	1.96391e-13	-0.718783	256.43	248.721	245.891	184.602	140.203	134.107	downregulated	0
Cs_ont_2g018750	6.84916e-07	-1.68367	5.14233	7.21225	5.21638	1.2971	0.947387	3.40462	downregulated	0				Cs_ont_5g015340	0.000131915	-0.715642	121.718	74.4856	70.4164	57.9447	52.1232	53.0855	downregulated	1
Cs_ont_9g027910	0.000157306	-1.67869	5.08471	5.79892	5.83714	1.30476	0.981062	2.6732	downregulated	0				Cs_ont_2g024670	0.00162639	-0.715612	28.772	29.3503	29.1579	15.7975	16.6043	20.9864	downregulated	0
Cs_ont_1g014800	9.51005e-26	-1.67774	144.418	141.257	154.072	40.5698	32.4887	56.5257	downregulated	0				Cs_ont_3g026320	3.0128e-09	-0.706087	77.1179	94.1728	101.204	49.4466	62.5892	55.8224	downregulated	1
Cs_ont_5g016290	2.02203e-08	-1.66804	79.7106	59.8788	54.0672	14.6918	14.7435	28.046	downregulated	0				Cs_ont_8g020220	0.00443578	-0.704194	15.8661	9.04434	8.81548	7.47836	7.15584	6.28989	downregulated	1
Cs_ont_3g007390	0.00373207	-1.66749	4.16125	2.26192	1.62597	0.29098	0.567946	1.57882	downregulated	0				Cs_ont_2g005780	0.00263906	-0.702832	5.82883	6.11323	5.10301	2.84945	4.06922	3.29343	downregulated	1
Cs_ont_9g006110	0.000962751	-1.66718	58.1891	53.8491	64.8701	16.8081	7.1949	28.9045	downregulated	1				Cs_ont_8g026470	8.91724e-12	-0.702097	61.6262	68.4351	67.8255	36.2327	44.3513	41.5549	downregulated	0
Cs_ont_3g010590	1.80459e-06	-1.66608	5.64147	5.62589	6.86218	2.13327	0.916704	2.35791	downregulated	0				Cs_ont_7g023550	0.0056176	-0.698071	3.58128	3.70105	3.58637	1.7343	2.48207	2.59772	downregulated	0
Cs_ont_2g034290	2.94266e-18	-1.66566	119.86	147.06	145.667	47.6592	27.5119	46.2178	downregulated	1				Cs_ont_8g021660	0.000485994	-0.69473	15.1575	17.7454	19.173	10.3931	10.4378	11.4573	downregulated	0
Cs_ont_1g003140	1.05186e-05	-1.66481	3.05614	2.74026	3.3653	1.10138	0.637014	0.999523	downregulated	1				Cs_ont_4g012320	3.6023e-20	-0.692304	365.898	432.453	409.087	227.445	265.044	258.78	downregulated	0
Cs_ont_5g028550	6.36745e-09	-1.66364	9.35396	10.5789	9.85811	2.86049	1.68734	4.3701	downregulated	0				Cs_ont_7g028320	0.0056705	-0.683743	6.04701	5.71507	7.31202	4.32575	3.46284	4.16724	downregulated	0
Cs_ont_8g000570	0.000120329	-1.66238	44.4855	56.6124	53.9939	12.9244	7.30089	24.3938	downregulated	1				Cs_ont_8g000070	6.52152e-12	-0.677872	87.0556	95.8781	86.4268	55.6131	55.1715	58.307	downregulated	0
Cs_ont_1g025910	0.00643165	-1.65787	2.84961	3.83901	3.70163	1.16733	0.342636	1.62104	downregulated	1				Cs_ont_5g027790	1.19981e-08	-0.672235	32.2651	26.3826	27.0166	15.5392	18.1429	17.8584	downregulated	1
Cs_ont_4g019980	4.15662e-09	-1.65642	6.80762	7.27544	7.81421	1.97666	1.23186	3.38802	downregulated	0				Cs_ont_7g027580	0.00408519	-0.672097	9.64792	11.2808	10.1035	5.80576	7.22081	6.67302	downregulated	0
Cs_ont_9g000080	1.65157e-08	-1.65488	16.5363	15.8435	13.184	5.24905	4.12224	4.15021	downregulated	1				Cs_ont_2g001740	2.9024e-38	-0.671065	1489.91	1540.85	1496.47	902.982	984.838	969.391	downregulated	0
Cs_ont_2g034830	1.12777e-11	-1.65164	19.3719	22.3297	17.2404	4.64602	4.22135	8.8973	downregulated	1				Cs_ont_5g042170	0.00203473	-0.668032	20.0739	10.463	12.993	8.97758	9.36323	9.374	downregulated	0
Cs_ont_8g024450	0.00011832	-1.65116	6.72005	7.12822	5.39573	1.2442	2.30258	2.22296	downregulated	0				Cs_ont_3g022580	0.00144126	-0.666289	7.91151	10.1734	10.4317	5.24979	7.11125	5.55267	downregulated	0
Cs_ont_2g031470	1.34433e-49	-1.64761	609.772	669.041	584.626	177.259	158.195	222.156	downregulated	0				Cs_ont_1g021960	1.00342e-34	-0.660582	301.041	306.554	311.818	194.833	190.52	200.023	downregulated	0
Cs_ont_7g023220	8.27874e-24	-1.64339	1390.5	1484.06	1619.75	360.038	388.875	610.125	downregulated	1				Cs_ont_8g022340	2.7867e-09	-0.659095	27.65	30.7555	29.0924	17.0157	17.9306	20.9098	downregulated	1
Cs_ont_8g018360	0.000451687	-1.64242	50.2248	77.2815	44.4564	19.2648	16.5854	18.3106	downregulated	0				Cs_ont_2g013370	1.54884e-26	-0.657645	168.058	176.701	175.043	108.693	109.368	114.038	downregulated	1
Cs_ont_5g040540	0.00133941	-1.64144	0.952165	1.08347	1.26366	0.294275	0.17912	0.543054	downregulated	1				Cs_ont_6g018490	0.00327379	-0.652579	12.5978	13.2783	12.714	7.4437	8.58398	8.67358	downregulated	0
Cs_ont_1g023700	2.19617e-08	-1.64039	4.80842	5.10722	5.24604	1.366	0.894174	2.42696	downregulated	0				Cs_ont_2g027210	0.00889782	-0.648447	5.78603	6.2004	6.35368	3.21503	3.93113	4.53996	downregulated	0
Cs_ont_7g013520	0.000485345	-1.63989	1.52471	1.27081	1.6903	0.486651	0.410686	0.478676	downregulated	0				Cs_ont_2g020880	0.000665122	-0.648247	44.2429	35.2493	36.9172	26.7713	23.9789	23.8591	downregulated	0
Cs_ont_2g028450	0.00169223	-1.63974	1.42495	2.31673	1.54248	0.507786	0.247464	0.858673	downregulated	0				Cs_ont_7g017050	2.43861e-17	-0.64812	89.6994	84.1308	86.5937	58.6964	51.3182	57.3761	downregulated	1
Cs_ont_8g028720	0.00151406	-1.63932	2.11247	4.04568	1.86831	0.943694	0.792247	0.722147	downregulated	0				Cs_ont_7g001470	0.00213077	-0.647351	6.55865	7.52963	8.14616	4.65737	4.73439	4.80079	downregulated	0
Cs_ont_2g008870	1.18645e-15	-1.63685	92.2078	88.0027	92.5574	25.3905	18.2373	39.1841	downregulated	0				Cs_ont_9g002090	3.74277e-15	-0.642419	131.967	143.13	150.425	91.512	87.2597	95.1229	downregulated	0
Cs_ont_8g025950	9.33107e-06	-1.63641	3.49229	3.80065	3.06382	0.642202	0.681993	1.84468	downregulated	0				Cs_ont_5g010180	3.3985e-08	-0.638563	41.6332	49.488	48.7237	28.5741	31.0506	30.6037	downregulated	0
Cs_ont_1g021910	0.000167223	-1.63565	2.70429	2.98326	3.07105	0.772089	0.405415	1.50857	downregulated	1				Cs_ont_1g021880	0.00335511	-0.638183	16.3874	17.7819	17.8408	10.8575	9.92365	12.8204	downregulated	1
Cs_ont_3g012240	3.96802e-15	-1.6312	3.84717	4.54412	5.33351	1.31871	1.13838	1.73806	downregulated	0				Cs_ont_8g023420	0.000130743	-0.637644	10.5391	10.5765	11.2209	7.04912	6.52957	7.3611	downregulated	0
Cs_ont_2g000620	4.48143e-61	-1.62538	57.9034	61.9873	57.0632	16.1371	18.0757	19.8719	downregulated	0				Cs_ont_8g023580	0.000799088	-0.637077	43.1495	32.6974	31.3895	27.9699	17.5782	23.8716	downregulated	0
Cs_ont_1g024890	0.00859827	-1.62368	69.0366	80.3967	79.5262	21.8504	7.49773	41.0527	downregulated	0				Cs_ont_1g022670	5.7421e-06	-0.636213	27.252	30.788	31.3383	17.5431	20.5496	19.7149	downregulated	1
Cs_ont_1g022340	7.50589e-48	-1.62253	33.0969	35.9308	36.6579	10.0765	9.8317	12.4635	downregulated	0				Cs_ont_3g003550	7.14286e-08	-0.632697	41.9101	49.6421	51.477	29.2162	30.6388	32.8478	downregulated	1
Cs_ont_7g014630	5.47596e-07	-1.62164	6.7028	9.211	7.04544	1.34568	1.89444	3.8447	downregulated	0				Cs_ont_8g004820	1.4525e-29	-0.632012	142.205	141.709	146.846	91.063	92.7393	96.5858	downregulated	0
Cs_ont_6g007890	0.00150075	-1.6176	3.69148	5.41468	3.86673	1.44656	0.544186	2.01891	downregulated	0				Cs_ont_7g003040	1.37379e-08	-0.630314	87.8676	110.82	107.966	62.7486	67.7783	69.4042	downregulated	0
Cs_ont_6g006600	0.00197972	-1.61738	2.14852	2.57407	2.25009	0.902177	0.391936	0.854348	downregulated	1				Cs_ont_5g004130	7.12916e-05	-0.629003	13.7964	16.993	16.4843	9.52768	11.1334	10.2574	downregulated	0
Cs_ont_6g015470	1.86338e-11	-1.61515	12.9612	18.3946	19.3116	3.36656	5.84792	5.52059	downregulated	1				Cs_ont_7g025620	1.65061e-05	-0.628565	105.54	119.914	121.401	61.1976	79.0204	84.4274	downregulated	0
Cs_ont_4g024260	6.79516e-12	-1.61248	5.36088	5.09709	5.6543	1.78861	1.4813	1.69966	downregulated	0				Cs_ont_7g017180	0.00403651	-0.625667	11.6744	9.75342	8.31333	6.4766	6.71209	6.28336	downregulated	0
Cs_ont_8g027310	6.16646e-13	-1.61205	3.82795	4.33558	4.65445	0.942864	1.37642	1.64522	downregulated	1				Cs_ont_5g050270	1.8272e-05	-0.623901	47.5957	31.9188	35.529	22.9569	26.0943	26.3243	downregulated	1
Cs_ont_8g014080	1.90249e-12	-1.60787	13.3093	16.6736	16.7651	6.10085	3.08768	5.27465	downregulated	0				Cs_ont_5g026720	0.0073994	-0.622099	15.2744	15.5143	16.5962	9.98581	11.3012	9.60007	downregulated	0
Cs_ont_8g012170	9.1173e-08	-1.60691	4.41277	6.84267	5.9703	2.23536	1.22691	1.92545	downregulated	0				Cs_ont_1g013840	0.00712735	-0.614988	11.791	15.9546	13.1329	7.35233	10.0905	9.37228	downregulated	0
Cs_ont_5g037950	5.32347e-07	-1.60299	4.14463	5.11704	4.88054	1.35129	0.683937	2.39017	downregulated	0				Cs_ont_2g013260	0.00101053	-0.614503	96.5695	69.2462	103.603	69.4562	45.5759	55.7797	downregulated	1
Cs_ont_4g005680	1.12066e-05	-1.60209	6.97454	8.4557	6.24664	1.073	1.80897	3.92755	downregulated	0				Cs_ont_4g002410	3.46749e-06	-0.612263	36.3997	35.7563	33.8702	20.5513	23.1968	26.1803	downregulated	1
Cs_ont_5g008670	5.41768e-05	-1.59822	2.55634	3.5417	2.6751	0.91615	0.577896	1.25368	downregulated	0				Cs_ont_3g010800	0.00556272	-0.606047	7.05264	6.80042	8.12253	4.5799	5.38231	4.55954	downregulated	0
Cs_ont_7g008550	0.00776611	-1.59799	1.37945	1.91074	1.86903	0.500889	0.733696	0.354787	downregulated	0				Cs_ont_5g038300	1.53292e-05	-0.605608	18.3573	19.0646	19.5283	10.6024	14.1592	13.3329	downregulated	0
Cs_ont_4g020580	0.00112451	-1.59519	43.6353	45.9179	56.2067	12.9017	7.08549	25.7589	downregulated	0				Cs_ont_1g000360	6.87136e-15	-0.605147	242.229	288.698	276.621	169.008	181.577	183.042	downregulated	1
Cs_ont_3g027820	8.51218e-13	-1.59514	4.5663	4.9778	4.49344	1.55352	0.91103	1.94099	downregulated	0				Cs_ont_3g011970	6.011e-05	-0.598837	10.9718	11.6352	10.8783	6.92531	7.55642	7.76961	downregulated	0
Cs_ont_5g013380	6.73727e-11	-1.59501	17.0945	18.2155	17.6469	6.67103	4.5389	5.29576	downregulated	0				Cs_ont_2g004320	0.00252053	-0.598246	13.1381	14.72	12.3761	9.69955	7.15808	9.90028	downregulated	1
Cs_ont_2g011940	8.27862e-20	-1.59315	19.0032	23.4396	21.7588	6.31351	6.35145	7.38551	downregulated	1				Cs_ont_7g022250	0.00260829	-0.597524	37.322	39.0242	43.9941	24.9752	25.599	29.0803	downregulated	0
Cs_ont_1g024370	1.22737e-05	-1.59297	13.1088	19.0154	13.84	3.30687	2.46992	8.4924	downregulated	1				Cs_ont_4g024260	0.000735189	-0.59743	11.8162	11.9986	12.5225	7.7929	8.63523	7.72623	downregulated	0
Cs_ont_3g011980	1.05221e-09	-1.59144	6.33314	8.56894	7.5019	1.93576	1.51823	3.58684	downregulated	1				Cs_ont_8g021770	8.8132e-23	-0.596617	4324.56	4867.15	4713.42	2795.81	2958.32	3204.44	downregulated	1
Cs_ont_5g000170	8.56718e-12	-1.58546	15.0724	16.1154	18.5088	5.57944	3.06359	7.00149	downregulated	1				Cs_ont_3g001310	1.49236e-06	-0.595134	30.8641	26.7427	30.3808	18.4328	17.8098	22.3444	downregulated	0
Cs_ont_5g046360	0.00103924	-1.58459	2.03125	2.2231	2.42252	0.268214	0.559863	0.949858	downregulated	0				Cs_ont_2g011280	0.0012942	-0.592509	23.3314	26.7713	21.8489	14.9886	16.3482	16.6773	downregulated	0
Cs_ont_3g021860	8.90364e-10	-1.58374	7.20139	6.77392	7.35421	2.6016	1.17864	2.9743	downregulated	1				Cs_ont_2g021550	2.07307e-09	-0.590569	90.6141	102.019	98.8216	57.3293	67.8499	70.5186	downregulated	0
Cs_ont_9g003680	4.68203e-05	-1.58285	12.7265	11.1909	12.0462	5.02913	1.50551	4.793	downregulated	0				Cs_ont_6g007540	5.72703e-10	-0.588499	38.3023	35.0582	34.0886	24.3556	24.2138	23.5394	downregulated	0
Cs_ont_7g028910	0.00212925	-1.57966	144.437	151.594	176.385	40.8672	22.4182	86.581	downregulated	1				Cs_ont_8g025220	0.00784864	-0.587019	81.3882	107.86	106.318	59.8579	70.5067	64.2779	downregulated	0
Cs_ont_2g022070	2.36073e-19	-1.57912	27.8645	36.3704	32.8401	10.3786	8.24704	11.9806	downregulated	0				Cs_ont_1g022490	9.50341e-06	-0.586076	80.7269	100.753	104.261	60.6979	65.0498	64.7604	downregulated	0
Cs_ont_9g016500	4.12278e-09	-1.57769	4.86048	5.7193	4.8514	1.43859	1.02638	2.44055	downregulated	1				Cs_ont_4g011590	1.19552e-14	-0.585792	62.5401	65.2068	66.3345	42.689	43.4128	44.0718	downregulated	0
Cs_ont_7g015880	0.00524325	-1.57689	1.43085	1.56982	1.87975	0.275718	0.268483	1.01724	downregulated	1				Cs_ont_8g021090	4.4226e-05	-0.582497	19.8261	23.368	22.7038	14.6167	13.4888	16.1503	downregulated	0
Cs_ont_6g005610	2.44927e-31	-1.57359	26.2172	24.817	24.3389	7.32494	7.44847	9.1368	downregulated	1				Cs_ont_2g001690	1.28191e-08	-0.578736	64.8815	73.079	67.1497	38.7884	49.551	50.0185	downregulated	1
Cs_ont_9g024870	2.9183e-06	-1.57354	4.45307	3.63033	4.24624	1.6636	0.519512	1.75276	downregulated	0				Cs_ont_5g021660	7.08706e-05	-0.57725	33.3834	38.1562	35.531	20.8181	26.1674	25.165	downregulated	0
Cs_ont_7g003340	8.93285e-09	-1.57073	13.9531	16.7756	15.0947	4.27611	2.77755	7.57173	downregulated	0				Cs_ont_5g028550	0.00255568	-0.576616	19.7289	22.9887	23.4115	11.8079	15.8069	16.9965	downregulated	0
Cs_ont_5g025770	1.08479e-17	-1.57068	15.8937	17.7071	17.1447	4.77006	4.63365	6.45639	downregulated	0				Cs_ont_9g024160	1.96216e-08	-0.574332	122.461	89.0707	94.9838	71.7299	66.1593	69.621	downregulated	0
Cs_ont_6g022520	4.95372e-06	-1.57045	10.193	14.3287	11.5628	2.95399	2.01526	6.55463	downregulated	0				Cs_ont_9g023920	8.69291e-13	-0.574	569.547	661.785	686.484	396.007	435.463	463.117	downregulated	1
Cs_ont_8g020210	1.76434e-10	-1.56958	8.5548	9.02732	9.58033	2.34256	2.14309	4.19172	downregulated	1				Cs_ont_2g034290	9.46534e-11	-0.573551	601.48	672.785	674.739	381.738	465.879	461.9	downregulated	1
Cs_ont_9g002920	7.4203e-07	-1.56739	6.28677	6.74343	7.3265	1.93486	1.26007	3.31236	downregulated	0				Cs_ont_8g025850	2.08943e-11	-0.569811	357.01	405.436	424.882	257.487	279.942	262.908	downregulated	1
Cs_ont_5g032670	9.02636e-20	-1.56689	12.6036	13.2872	12.1267	3.60477	3.39263	5.14464	downregulated	1				Cs_ont_6g013060	5.44482e-10	-0.566938	1299.83	1563.47	1590.02	876.066	1079.81	1055.32	downregulated	1
Cs_ont_6g008470	8.28112e-07	-1.56368	7.48955	7.40126	8.15467	2.55512	1.21565	3.62932	downregulated	0				Cs_ont_7g016220	1.78286e-12	-0.563608	95.7771	89.0994	83.3535	61.139	59.4613	62.7202	downregulated	0
Cs_ont_9g000410	5.9991e-56	-1.56349	165.725	179.967	191.954	53.1146	55.0438	63.328	downregulated	0				Cs_ont_1g007630	0.00240891	-0.562477	27.9982	34.787	32.8399	18.3032	22.3115	24.4068	downregulated	0
Cs_ont_6g002240	1.12661e-10	-1.56304	58.4915	68.0342	69.2557	19.1823	12.3083	31.153	downregulated	0				Cs_ont_8g025600	0.00126963	-0.560849	14.3553	15.9605	15.6374	9.99745	10.8335	10.4754	downregulated	1
Cs_ont_7g022860	2.99622e-06	-1.56095	27.2436	32.5813	27.0485	8.87557	5.10508	13.7163	downregulated	0				Cs_ont_9g005000	0.00310218	-0.5587	16.5246	20.9572	18.5915	11.9043	13.8528	12.4375	downregulated	0
Cs_ont_4g019810	4.61297e-09	-1.55851	7.05412	7.04184	6.65298	2.30299	1.7558	2.59496	downregulated	0				Cs_ont_2g033700	9.0022e-08	-0.558467	42.1862	46.7995	49.1145	27.9527	31.7149	34.7689	downregulated	1
Cs_ont_3g026720	5.56704e-07	-1.55574	8.25952	9.66072	8.26032	1.83597	2.26359	4.33962	downregulated	0				Cs_ont_7g013670	0.00010135	-0.557212	25.5793	33.1127	32.0757	19.6962	22.1666	20.0567	downregulated	1
Cs_ont_9g009030	4.10127e-14	-1.55516	6.92975	9.34943	8.17982	2.54347	1.8977	3.44759	downregulated	0				Cs_ont_2g034310	3.40051e-11	-0.554571	246.556	289.744	284.522	169.138	193.246	199.716	downregulated	0
Cs_ont_1g021880	2.64422e-07	-1.55365	9.08055	12.4681	14.4838	3.14151	2.81273	5.65912	downregulated	1				Cs_ont_5g024860	6.03564e-06	-0.546698	19.6966	22.4815	23.8332	15.8075	14.5451	15.0664	downregulated	0
Cs_ont_8g001310	2.42256e-05	-1.55299	49.3044	58.3699	58.7814	16.9389	9.8844	26.8975	downregulated	1				Cs_ont_8g022120	6.66311e-11	-0.5465	623.037	743.954	688.408	424.526	498.083	487.84	downregulated	0
Cs_ont_4g022740	1.48236e-55	-1.54675	185.429	155.025	174.697	53.3858	55.0525	57.8428	downregulated	0				Cs_ont_8g024670	0.00834131	-0.545952	19.7945	15.4233	15.2053	14.2521	10.2162	10.0719	downregulated	1
Cs_ont_8g000950	5.41524e-26	-1.54669	41.9463	38.0284	40.7884	12.704	10.3951	15.985	downregulated	0				Cs_ont_7g029010	0.00702629	-0.540787	8.33465	11.1149	9.68533	6.03389	7.58086	6.61208	downregulated	0
Cs_ont_1g022490	6.26501e-05	-1.54542	28.5598	34.8531	33.0598	9.56661	3.69337	18.0428	downregulated	0				Cs_ont_8g001030	1.26034e-29	-0.537608	155.345	152.899	153.792	108.398	105.705	107.302	downregulated	0
Cs_ont_1g003110	7.82501e-20	-1.54348	99.3105	96.6713	92.6245	24.7565	26.2266	42.5101	downregulated	1				Cs_ont_2g022950	0.00271623	-0.534134	39.205	50.6793	43.2227	29.2684	33.5179	29.1857	downregulated	1
Cs_ont_9g004750	5.53289e-08	-1.54053	7.34401	7.74327	6.90483	3.27419	2.44229	1.35997	downregulated	1				Cs_ont_7g004690	0.000129264	-0.533781	22.7924	27.9585	27.2312	17.3304	17.6735	19.122	downregulated	0
Cs_ont_5g007120	8.64872e-11	-1.53862	8.16539	10.5835	10.7277	2.53677	2.33461	4.72157	downregulated	0				Cs_ont_8g005850	0.00687675	-0.532952	9.04281	9.50662	8.76355	6.0852	6.36156	6.8346	downregulated	0
Cs_ont_9g024580	8.01292e-05	-1.53848	83.8284	76.7623	88.6499	24.7932	15.0305	41.5491	downregulated	1				Cs_ont_9g018960	4.82046e-10	-0.528007	98.6082	117.005	107.194	75.8467	77.5421	71.6589	downregulated	0
Cs_ont_5g038970	1.3598e-11	-1.53343	11.5255	11.6816	13.5483	3.61961	2.81242	5.60117	downregulated	1				Cs_ont_1g025650	0.00757332	-0.527917	12.7973	11.5593	11.9209	9.16488	8.97352	7.1706	downregulated	0
Cs_ont_5g043060	5.69328e-05	-1.53244	1.90969	2.91828	2.13994	0.730755	0.317967	1.25913	downregulated	0				Cs_ont_3g032950	2.09557e-10	-0.523961	463.834	531.985	486.238	317.322	342.207	372.87	downregulated	0
Cs_ont_4g020990	0.00723003	-1.53231	0.989971	1.04591	1.4086	0.286842	0.199586	0.648603	downregulated	1				Cs_ont_2g003450	0.00100614	-0.523947	32.9368	38.5235	40.5302	24.4263	25.5193	28.2132	downregulated	0
Cs_ont_4g028380	6.15645e-16	-1.531	9.61082	11.9045	9.95545	2.72439	2.96838	4.61394	downregulated	0				Cs_ont_4g022880	8.93982e-14	-0.521931	128.754	128.378	126.666	88.5525	95.1665	85.1666	downregulated	0
Cs_ont_3g013540	0.0088506	-1.52875	16.7838	14.2065	13.7029	4.09695	1.81754	8.69832	downregulated	0				Cs_ont_6g020660	5.29015e-17	-0.52021	259.119	266.439	261.933	196.095	178.052	176.886	downregulated	0
Cs_ont_5g003790	1.64782e-08	-1.52845	11.9679	11.4618	14.1994	3.25756	3.61048	5.44442	downregulated	0				Cs_ont_9g009140	0.00496805	-0.517625	23.1399	27.4479	24.8533	15.3914	20.0189	17.6558	downregulated	0
Cs_ont_5g011280	2.29678e-06	-1.52363	5.93184	5.74379	5.93006	1.24765	1.36978	3.2264	downregulated	0				Cs_ont_5g050450	0.000187868	-0.517005	11.8929	11.4356	12.6573	6.96579	9.66545	8.71575	downregulated	1
Cs_ont_5g024890	1.33891e-11	-1.52261	56.2982	61.8263	52.5386	15.323	12.8555	28.0043	downregulated	0				Cs_ont_6g010600	7.4204e-05	-0.51424	69.4926	65.2364	70.251	53.8277	45.3046	44.8928	downregulated	0
Cs_ont_9g017730	0.00086697	-1.52233	1.55759	2.15731	2.03731	0.402439	0.490298	1.01008	downregulated	0				Cs_ont_8g012100	0.0050429	-0.513281	26.2363	28.8245	29.7043	19.3199	18.5033	21.8022	downregulated	0
Cs_ont_2g005620	0.000546546	-1.52116	6.92568	5.17124	7.94362	2.11667	0.780911	3.75248	downregulated	1				Cs_ont_2g010330	0.0046406	-0.509772	13.1503	13.2133	15.119	10.3587	9.98903	9.11296	downregulated	1
Cs_ont_8g026880	3.79815e-07	-1.5205	4.95087	6.42891	6.02054	1.60327	1.11356	3.11058	downregulated	0				Cs_ont_7g016350	0.00041889	-0.508401	37.0111	38.9045	42.8522	31.7745	27.6671	24.3144	downregulated	0
Cs_ont_8g022120	4.08856e-06	-1.51934	27.7557	25.7198	26.13	8.21258	3.95852	14.114	downregulated	0				Cs_ont_5g009120	2.05819e-09	-0.508173	63.7828	73.9516	74.0694	47.0617	54.6305	49.0677	downregulated	0
Cs_ont_3g000500	0.00082432	-1.51899	54.8554	50.3052	61.1222	17.7988	8.26778	28.3222	downregulated	1				Cs_ont_5g034270	6.78446e-08	-0.50511	32.2227	34.0564	32.8464	21.6374	23.9482	24.7917	downregulated	0
Cs_ont_4g019390	0.00479568	-1.51743	2.17543	1.91302	1.89774	0.373466	0.656124	0.950961	downregulated	0				Cs_ont_8g000950	5.62515e-10	-0.502567	89.6989	92.8424	94.1734	59.0473	68.2001	69.4623	downregulated	0
Cs_ont_5g049420	0.0013643	-1.51722	114.806	123.478	130.245	30.5572	22.3736	69.2782	downregulated	1				Cs_ont_4g007980	6.21639e-05	-0.500222	61.1259	50.7599	48.6662	40.6619	38.0725	35.5749	downregulated	0
Cs_ont_1g003730	1.36321e-13	-1.51639	21.6643	23.5788	26.0459	6.97519	5.56637	11.0683	downregulated	0				Cs_ont_1g001120	0.00097367	-0.500157	18.9208	18.2316	19.2653	12.0361	15.0365	13.0969	downregulated	1
Cs_ont_8g028950	6.54682e-05	-1.5155	5.95237	9.48217	6.35403	2.26683	1.16611	3.87326	downregulated	1				Cs_ont_7g022160	7.06495e-21	0.500365	697.414	746.806	727.26	987.153	1051.81	1051.33	upregulated	1
Cs_ont_7g000190	3.99397e-06	-1.51436	9.02249	13.6328	11.0315	3.13913	1.99812	6.02674	downregulated	1				Cs_ont_3g014130	5.4323e-07	0.501957	25.4719	30.1611	25.6078	36.6381	37.4763	41.7148	upregulated	0
Cs_ont_8g005930	0.00884969	-1.51435	7.85544	7.30312	9.68624	3.04435	1.67761	3.37016	downregulated	0				Cs_ont_4g028230	0.000309394	0.503584	11.916	11.9595	11.2438	14.6034	17.3902	18.2272	upregulated	0
Cs_ont_5g034530	1.39912e-11	-1.51429	17.0369	20.0815	12.0444	4.86116	6.45021	4.83616	downregulated	0				Cs_ont_2g016640	0.00661645	0.504642	14.9665	13.6454	11.0182	17.6197	19.6361	19.5336	upregulated	0
Cs_ont_9g009280	4.91568e-22	-1.51241	13.5884	13.6119	14.8841	4.16894	4.65734	5.11335	downregulated	1				Cs_ont_5g017860	8.10746e-10	0.50525	85.2785	92.2827	96.6159	120.231	135.264	135.779	upregulated	0
Cs_ont_5g024960	8.64793e-10	-1.49778	100.262	115.934	100.062	30.1599	21.7259	53.8955	downregulated	0				Cs_ont_5g041670	2.13526e-10	0.505773	40.3561	41.6696	40.0886	56.2655	59.3266	58.9772	upregulated	0
Cs_ont_9g026310	3.14927e-07	-1.49555	8.15783	9.23348	9.36754	3.00662	1.8163	4.23338	downregulated	0				Cs_ont_9g015520	4.03632e-07	0.508551	35.4241	30.2424	31.4389	49.132	43.5229	46.5227	upregulated	1
Cs_ont_8g012100	0.000184599	-1.49346	4.99321	4.70026	5.33183	1.50736	0.78583	2.78364	downregulated	0				Cs_ont_1g016370	0.0022166	0.508772	8.00412	7.91406	8.07423	11.3186	11.3725	11.2828	upregulated	0
Cs_ont_1g022170	2.41571e-06	-1.48835	1.83456	2.41572	1.44503	0.634321	0.708735	0.568589	downregulated	0				Cs_ont_3g017940	0.00137091	0.516803	20.922	22.8612	22.6082	33.2398	28.86	33.2088	upregulated	0
Cs_ont_7g015520	0.00221804	-1.48642	1.11156	1.1802	1.58794	0.39671	0.347775	0.612438	downregulated	0				Cs_ont_3g003420	7.52649e-12	0.516924	69.7483	69.6965	69.2358	96.6316	102.929	100.905	upregulated	0
Cs_ont_2g002990	0.000344465	-1.48505	1.52478	1.85515	1.36244	0.556573	0.253359	0.797653	downregulated	0				Cs_ont_4g027120	7.04798e-05	0.517472	13.3033	16.7853	14.2193	21.9673	19.4853	22.0149	upregulated	0
Cs_ont_6g020600	3.6908e-24	-1.48484	45.3153	44.4011	53.0329	15.7992	12.692	19.7742	downregulated	0				Cs_ont_8g024650	4.59123e-08	0.517892	30.5227	27.612	30.9885	41.6895	45.0794	41.799	upregulated	1
Cs_ont_9g021570	0.00260946	-1.48474	56.861	52.7334	70.1587	16.922	9.90634	34.2054	downregulated	0				Cs_ont_2g018100	5.0173e-10	0.518586	92.8628	103.461	106.223	155.57	136.451	143.397	upregulated	0
Cs_ont_1g011650	8.95876e-07	-1.4825	8.59801	10.3499	12.1588	2.91511	2.66994	4.94228	downregulated	0				Cs_ont_5g037490	1.64992e-09	0.518656	15.8159	17.396	15.9307	23.8257	23.889	23.1588	upregulated	1
Cs_ont_6g012290	1.15433e-05	-1.48179	8.95072	9.1204	8.74114	2.93018	1.36593	4.8202	downregulated	0				Cs_ont_2g006630	1.49057e-08	0.519093	30.7959	33.2585	34.0599	50.4479	43.7425	47.6276	upregulated	0
Cs_ont_4g003520	4.36826e-13	-1.48176	9.22252	11.6119	12.6183	3.83363	2.89956	4.58324	downregulated	1				Cs_ont_5g048440	2.72147e-06	0.519335	110.273	92.3824	108.211	146.401	158.174	142.112	upregulated	0
Cs_ont_1g019820	2.52524e-07	-1.4811	3.5404	4.67783	4.41643	1.14195	1.03212	2.11842	downregulated	0				Cs_ont_1g005120	2.0795e-11	0.52094	49.7034	53.1312	54.8194	70.3953	82.2756	75.0873	upregulated	1
Cs_ont_2g022780	6.22513e-11	-1.47876	12.9838	14.5801	15.6856	5.05051	3.59491	6.00473	downregulated	0				Cs_ont_3g009360	6.64704e-07	0.521341	16.7862	18.7533	18.1634	25.9963	25.9085	25.833	upregulated	1
Cs_ont_2g023020	3.07542e-11	-1.47368	24.1545	28.6592	33.5298	8.39371	7.37494	13.4937	downregulated	1				Cs_ont_5g027170	0.000780335	0.521728	26.8981	28.5766	21.3681	35.9531	37.0687	37.8911	upregulated	0
Cs_ont_5g045070	0.000503984	-1.47365	3.46501	6.25884	3.36377	1.3007	0.746581	2.38692	downregulated	0				Cs_ont_8g013150	4.87416e-07	0.524299	40.9144	39.1653	45.3794	60.0382	58.6375	62.7605	upregulated	0
Cs_ont_4g012320	1.944e-06	-1.4688	214.386	232.669	224.35	67.9704	51.0862	111.175	downregulated	0				Cs_ont_1g006550	3.78216e-05	0.524399	30.6952	30.7745	27.6813	40.7512	43.1141	45.2004	upregulated	0
Cs_ont_5g033710	1.08479e-17	-1.46855	26.891	29.7739	29.046	10.1733	6.90416	12.3337	downregulated	1				Cs_ont_3g010450	0.000928472	0.526253	23.9413	15.0195	17.8425	29.9459	25.7575	26.6039	upregulated	1
Cs_ont_2g001140	2.8485e-07	-1.46719	4.18446	4.71018	5.15427	1.10806	1.40588	2.30034	downregulated	0				Cs_ont_5g049750	1.79882e-07	0.527396	37.9766	40.252	45.8013	55.5796	64.392	59.7577	upregulated	0
Cs_ont_5g001770	0.00188318	-1.46535	46.8643	47.9628	53.551	16.2724	7.83498	26.87	downregulated	1				Cs_ont_2g022210	0.000816933	0.528185	24.6514	25.064	23.3953	34.1291	36.7927	34.9911	upregulated	0
Cs_ont_1g021960	1.14736e-60	-1.46498	209.983	198.527	208.977	63.1379	70.9202	76.9179	downregulated	0				Cs_ont_5g044980	0.00631587	0.529693	12.8943	13.2711	16.1238	20.6275	18.4568	22.1995	upregulated	0
Cs_ont_2g028380	6.66351e-05	-1.46496	4.0037	6.27833	6.05794	1.82302	1.56045	2.1898	downregulated	0				Cs_ont_2g000850	4.25452e-16	0.530252	103.748	102.566	98.6942	157.973	144.533	141.354	upregulated	0
Cs_ont_8g025650	0.00306844	-1.46362	3.14344	4.25855	2.31451	1.08036	0.504239	1.7889	downregulated	0				Cs_ont_1g028220	0.00133636	0.53216	8.19418	6.83276	6.53552	10.0345	10.6827	10.8322	upregulated	1
Cs_ont_7g024620	0.00350447	-1.46324	77.1641	75.8316	85.4404	24.495	11.5219	46.0987	downregulated	0				Cs_ont_8g015870	0.00388627	0.53263	6.80907	7.3151	7.24666	11.1313	10.8269	9.10034	upregulated	1
Cs_ont_5g041960	2.71286e-07	-1.46315	42.4982	38.0144	63.2439	17.4735	9.38756	22.4353	downregulated	0				Cs_ont_7g000450	0.00056735	0.532875	17.5174	12.9222	13.5823	20.9572	21.1175	22.3634	upregulated	0
Cs_ont_9g023930	0.000345737	-1.46291	524.968	601.367	661.268	153.876	127.01	330.998	downregulated	0				Cs_ont_6g007840	1.54325e-05	0.53459	10.5626	12.1337	11.619	18.5708	16.4189	18.4613	upregulated	0
Cs_ont_7g022250	0.00171229	-1.4595	5.22435	5.8534	7.95094	2.39785	1.51289	2.58378	downregulated	0				Cs_ont_7g003030	0.000474044	0.535323	21.752	23.3472	22.9033	38.0308	32.514	28.2786	upregulated	1
Cs_ont_3g012060	0.000764121	-1.45882	7.36153	6.55038	7.62823	2.56503	0.738836	4.15209	downregulated	0				Cs_ont_3g028130	8.33681e-06	0.535511	14.8017	14.8348	13.9873	20.1331	22.2135	21.3705	upregulated	0
Cs_ont_1g025350	2.08849e-19	-1.45776	55.0848	55.3462	57.6503	17.4458	16.2737	25.1831	downregulated	0				Cs_ont_9g003990	9.11784e-06	0.536766	12.5319	14.1505	13.0255	20.1439	19.8789	17.8705	upregulated	0
Cs_ont_9g013540	0.000189857	-1.45578	1.80396	1.96069	2.41186	0.681956	0.613538	0.81023	downregulated	0				Cs_ont_7g013950	7.87795e-05	0.539944	11.4347	13.2608	12.4087	19.5455	16.2661	18.4004	upregulated	0
Cs_ont_5g046450	1.89947e-09	-1.45461	8.69063	9.75097	9.55842	3.38998	2.08073	4.25906	downregulated	0				Cs_ont_2g026140	0.000117517	0.54101	32.434	29.8137	27.5511	44.1544	45.4291	41.797	upregulated	0
Cs_ont_9g016570	6.46987e-05	-1.45452	2.09642	2.34893	2.69521	0.704013	0.55238	1.23351	downregulated	0				Cs_ont_8g016980	6.57119e-05	0.541145	40.3997	34.3225	38.799	52.6133	56.9566	56.792	upregulated	0
Cs_ont_2g000630	9.76229e-08	-1.45227	3.35878	4.18822	4.39184	0.994402	1.30091	1.83338	downregulated	0				Cs_ont_5g021010	1.43651e-09	0.541152	35.8731	40.1322	38.6205	53.7771	58.2811	55.6242	upregulated	0
Cs_ont_2g022480	3.18019e-07	-1.44769	6.81231	10.2443	8.02593	2.40446	1.92072	4.38422	downregulated	1				Cs_ont_6g015280	1.52149e-13	0.54132	107.894	126.02	126.31	174.121	178.705	174.456	upregulated	0
Cs_ont_1g018320	0.00577983	-1.44583	1.89256	2.84008	2.05446	0.794479	0.493388	1.07237	downregulated	0				Cs_ont_6g013230	0.000637643	0.541397	39.1515	26.8832	28.3056	54.0154	41.5506	42.9397	upregulated	1
Cs_ont_2g003200	9.16919e-09	-1.44449	51.7085	52.2206	54.526	12.9882	14.2553	27.5286	downregulated	0				Cs_ont_1g002080	4.98961e-05	0.541682	16.9236	16.3646	13.1652	23.4533	21.9826	22.7962	upregulated	0
Cs_ont_2g000290	3.77543e-05	-1.44294	3.00681	4.09035	3.92002	0.916893	1.14193	1.77664	downregulated	0				Cs_ont_3g017310	6.64762e-12	0.542321	67.2384	70.2255	65.081	94.7837	101.814	100.166	upregulated	0
Cs_ont_5g037440	7.75662e-06	-1.44081	3.76811	4.22938	4.09087	1.30179	0.777643	2.15023	downregulated	0				Cs_ont_5g029300	7.20343e-09	0.544529	29.4727	29.223	25.4451	39.9753	40.2942	43.5026	upregulated	0
Cs_ont_5g017420	5.23797e-21	-1.44031	23.9865	23.5196	22.2831	7.89896	8.59439	7.64872	downregulated	1				Cs_ont_2g010600	7.57721e-08	0.544593	42.7126	44.9466	47.9764	66.7072	68.3072	63.0554	upregulated	1
Cs_ont_2g023240	4.11099e-11	-1.43741	11.577	13.7479	12.7752	3.80019	3.05362	6.11701	downregulated	0				Cs_ont_5g011260	1.54895e-08	0.544841	65.096	75.8448	79.0424	105.149	110.963	105.81	upregulated	1
Cs_ont_2g002290	2.82194e-06	-1.43342	6.96474	7.33046	7.50583	2.75428	1.19997	3.70663	downregulated	1				Cs_ont_2g025950	2.39267e-23	0.544918	391.648	388.109	387.221	546.635	572.816	592.031	upregulated	1
Cs_ont_5g001530	3.12669e-06	-1.42738	48.6997	46.8367	43.6313	13.45	8.82934	26.5576	downregulated	0				Cs_ont_7g011510	1.56199e-07	0.545697	128.127	115.027	115.154	209.672	163.882	152.731	upregulated	0
Cs_ont_2g034300	5.83004e-12	-1.42692	47.881	38.8939	49.319	14.3341	13.4601	19.6428	downregulated	1				Cs_ont_7g011730	0.00823116	0.545822	4.84141	4.4353	3.18879	6.65854	6.24267	6.11064	upregulated	0
Cs_ont_5g046330	0.00893522	-1.42208	5.28796	7.52851	13.7583	1.70873	1.68138	6.02513	downregulated	0				Cs_ont_9g021740	0.000635737	0.546106	9.19885	10.9614	8.79667	14.6715	13.2995	14.5413	upregulated	1
Cs_ont_7g012730	0.000254189	-1.42053	1.09115	1.34434	1.02513	0.211144	0.466869	0.544974	downregulated	0				Cs_ont_5g039700	0.00374147	0.546236	18.6358	15.7102	17.8792	23.9236	26.3897	26.5137	upregulated	0
Cs_ont_5g024850	5.07589e-06	-1.41934	169.273	215.479	210.602	64.9038	117.927	52.1533	downregulated	1				Cs_ont_1g027110	1.52569e-07	0.547215	20.4094	22.0513	21.5573	31.734	32.5243	30.2877	upregulated	1
Cs_ont_3g001110	2.80565e-06	-1.41858	5.63861	5.05908	5.19302	1.87099	1.03954	2.70699	downregulated	0				Cs_ont_5g024910	1.90655e-21	0.548194	901.882	964.112	968.18	1303.26	1450.38	1416.21	upregulated	0
Cs_ont_3g023460	4.96424e-20	-1.41791	38.3235	42.8511	36.1092	12.7781	11.5828	16.9643	downregulated	1				Cs_ont_6g023470	0.00289941	0.548299	13.9617	13.7137	14.6808	19.8442	20.633	21.4686	upregulated	0
Cs_ont_7g029090	1.14736e-60	-1.41724	59.5782	63.7511	62.9785	22.0653	20.5586	23.1582	downregulated	1				Cs_ont_2g035490	1.97311e-13	0.548848	93.3334	97.7244	101.057	148.435	136.866	144.128	upregulated	0
Cs_ont_6g010980	3.76146e-13	-1.41552	11.9633	15.6106	12.1696	3.97973	4.95575	5.09329	downregulated	1				Cs_ont_9g018730	0.000233296	0.552926	12.6599	17.7923	14.0999	20.8414	21.1127	23.6265	upregulated	0
Cs_ont_6g012740	5.76113e-10	-1.41351	19.5165	21.523	23.5487	6.36321	5.43707	11.2749	downregulated	0				Cs_ont_5g045710	0.00527824	0.553438	12.6814	13.353	16.9115	22.8989	20.7817	19.5752	upregulated	0
Cs_ont_5g014000	0.00276506	-1.4117	2.3784	1.37068	0.631891	0.437951	0.597097	0.489532	downregulated	0				Cs_ont_1g021530	4.49246e-06	0.553902	23.1358	27.0759	23.5804	36.7446	37.5065	34.5324	upregulated	1
Cs_ont_4g014460	2.50626e-05	-1.40839	3.65344	3.7092	3.70797	0.986476	1.52772	1.41221	downregulated	1				Cs_ont_1g005130	1.68079e-11	0.554115	682.418	753.029	700.719	958.562	1102.7	1043.85	upregulated	0
Cs_ont_9g023530	1.41485e-06	-1.40562	4.11609	5.47368	4.16004	1.49906	0.939064	2.48378	downregulated	0				Cs_ont_9g002780	2.19565e-17	0.555494	40.5104	40.7224	40.8282	63.6769	58.1508	58.9003	upregulated	0
Cs_ont_7g014770	0.000157306	-1.40308	4.38856	5.12367	5.97634	1.62603	1.14812	2.7817	downregulated	1				Cs_ont_6g003380	3.23446e-23	0.555815	159.191	153.279	157.662	223.877	232.474	239.681	upregulated	1
Cs_ont_7g001690	1.47154e-09	-1.40306	47.9744	48.575	51.6563	15.1585	11.7505	26.1367	downregulated	1				Cs_ont_5g009070	9.00135e-11	0.556056	54.1268	62.168	62.5999	86.5431	87.8857	90.7165	upregulated	1
Cs_ont_9g017560	9.5303e-22	-1.40196	49.0386	42.5919	48.3328	15.1133	16.1271	18.5474	downregulated	0				Cs_ont_5g041100	1.87325e-10	0.556063	35.7676	37.0332	40.6001	57.0281	54.0863	56.5475	upregulated	0
Cs_ont_4g012710	9.91071e-06	-1.40048	412.464	428.617	459.695	138.347	102.042	231.372	downregulated	1				Cs_ont_5g008280	0.000271531	0.556372	18.8306	17.2353	16.2653	25.3399	25.1337	27.144	upregulated	0
Cs_ont_5g040200	0.00403929	-1.40034	6.07324	9.50764	5.38701	3.32964	1.39958	2.72825	downregulated	0				Cs_ont_5g016040	2.20066e-09	0.556498	159.394	199.46	192.533	246.858	294.094	274.549	upregulated	0
Cs_ont_3g016170	9.35731e-09	-1.39623	5.70298	6.23609	6.96371	1.74541	1.8002	3.26342	downregulated	0				Cs_ont_4g006680	1.06155e-05	0.556818	10.9985	13.9203	12.5816	18.1116	18.0282	19.2758	upregulated	1
Cs_ont_3g009940	0.000150367	-1.39551	3.89923	5.12863	3.34358	1.48603	0.756293	2.34516	downregulated	0				Cs_ont_2g014830	0.000200898	0.560867	37.1349	31.3427	30.4275	59.3297	43.2429	44.3328	upregulated	0
Cs_ont_6g018590	4.58593e-19	-1.38715	16.2705	15.8993	19.4252	5.35771	7.10238	6.12047	downregulated	0				Cs_ont_3g024120	2.37336e-09	0.561977	69.2547	74.8893	67.7737	100.717	113.023	100.453	upregulated	0
Cs_ont_9g002010	0.00194583	-1.38544	52.7789	40.189	45.1752	21.2665	20.3401	6.32693	downregulated	0				Cs_ont_3g028560	1.14383e-22	0.562494	1017.89	1108.95	1060.1	1493.99	1648.47	1589.07	upregulated	0
Cs_ont_1g015060	0.00387106	-1.38374	3.84677	6.23517	7.64741	2.16784	1.06167	3.19375	downregulated	1				Cs_ont_7g011960	7.42381e-05	0.564405	19.4868	17.4879	18.5993	28.8478	29.3891	24.4584	upregulated	1
Cs_ont_5g006170	0.00207194	-1.38296	6.35362	2.68848	5.56449	2.13929	1.04353	2.12516	downregulated	0				Cs_ont_3g003260	7.80303e-05	0.565657	15.6135	15.2856	14.1065	22.2981	21.5189	23.3155	upregulated	0
Cs_ont_9g004630	0.00860875	-1.38292	1.24612	1.79732	2.28484	0.92019	0.23908	0.809045	downregulated	1				Cs_ont_4g026610	2.84298e-13	0.566747	122.983	138.19	126.036	198.733	188.528	188.258	upregulated	1
Cs_ont_9g007780	1.04148e-07	-1.37987	7.44776	6.23062	6.26105	2.06849	2.45141	2.74287	downregulated	0				Cs_ont_3g004950	0.00118834	0.567954	11.5823	9.11443	10.3965	16.9914	14.2579	15.2879	upregulated	0
Cs_ont_3g012540	7.78537e-10	-1.37801	11.1228	10.643	13.2464	4.82078	2.61828	5.32766	downregulated	0				Cs_ont_2g015520	0.00181397	0.568327	12.1517	9.34835	11.4936	14.7303	17.5664	17.121	upregulated	0
Cs_ont_3g002080	5.24837e-06	-1.37791	2.33629	3.63869	2.47969	1.02729	0.771893	1.34853	downregulated	0				Cs_ont_5g013270	0.00806036	0.568937	10.2765	6.4536	5.47032	11.4456	9.09858	10.425	upregulated	1
Cs_ont_6g008750	2.08285e-25	-1.37665	72.6333	82.6676	81.4049	26.7109	24.1339	35.322	downregulated	0				Cs_ont_2g017340	5.30775e-18	0.570913	2884.15	3339.17	3079.39	4330.41	4853.2	4666.85	upregulated	1
Cs_ont_2g027370	1.63611e-13	-1.37603	23.4977	24.113	28.3426	9.61372	6.93657	11.0481	downregulated	1				Cs_ont_2g017650	0.00115767	0.571903	52.6036	41.5165	41.7634	79.647	59.2375	64.0137	upregulated	0
Cs_ont_7g004240	8.66724e-19	-1.37503	34.1682	34.1579	39.4913	11.7195	12.269	15.1457	downregulated	1				Cs_ont_2g009690	1.95906e-05	0.572975	10.2106	11.8695	12.2151	16.9678	16.0806	18.8181	upregulated	0
Cs_ont_3g022950	1.20194e-08	-1.37409	11.5599	12.4651	12.8052	3.01521	4.79596	5.58578	downregulated	0				Cs_ont_2g013060	0.00388709	0.57495	14.4174	17.8991	17.3464	26.337	23.1052	24.5406	upregulated	0
Cs_ont_9g026170	0.00124079	-1.37291	63.3662	73.7542	70.5136	23.1686	12.6731	40.1608	downregulated	0				Cs_ont_5g044830	0.00689484	0.575603	8.50216	6.8086	7.98487	12.1855	12.5723	10.2271	upregulated	1
Cs_ont_4g021780	0.000281055	-1.37058	5.23278	5.82075	4.92329	1.39358	1.03226	3.44665	downregulated	1				Cs_ont_1g010830	5.54739e-09	0.576414	90.2382	103.98	102.885	145.367	152.272	145.642	upregulated	0
Cs_ont_5g016760	1.38824e-05	-1.37048	5.35652	6.04695	8.25214	1.87608	1.78531	3.54652	downregulated	0				Cs_ont_2g029230	0.0094999	0.580516	5.55581	6.0404	5.24297	8.45069	9.09887	9.1541	upregulated	0
Cs_ont_1g021460	0.00061708	-1.36871	76.4711	71.8689	90.7453	28.0505	15.0866	44.697	downregulated	0				Cs_ont_2g003710	2.41388e-08	0.580832	49.3143	64.0392	57.7358	85.2354	88.1463	83.4022	upregulated	0
Cs_ont_1g000700	2.08285e-25	-1.36775	306.752	254.854	274.289	95.0701	120.59	89.5403	downregulated	0				Cs_ont_7g000930	0.000158276	0.583366	19.5405	18.2528	14.5293	25.7934	26.2055	27.1302	upregulated	0
Cs_ont_8g028260	0.00247001	-1.36394	2.85282	4.71817	4.36407	1.43289	0.495112	2.47818	downregulated	0				Cs_ont_7g028020	6.89435e-07	0.583877	19.5388	20.9427	20.1434	31.1292	30.5153	29.6727	upregulated	1
Cs_ont_4g026080	8.68433e-14	-1.3639	308.565	368.396	336.742	121.744	83.484	163.999	downregulated	1				Cs_ont_7g028350	4.06121e-15	0.585815	103.454	117.979	109.158	161.146	172.256	165.717	upregulated	0
Cs_ont_3g009340	9.64887e-28	-1.36369	62.7254	57.3956	52.5109	21.7496	21.5006	19.8104	downregulated	0				Cs_ont_8g013790	1.48869e-10	0.586998	36.4552	43.8467	43.2623	64.9102	60.5619	60.8895	upregulated	0
Cs_ont_2g017530	4.23411e-06	-1.36358	22.8324	29.8377	31.4024	8.5353	7.08176	15.1692	downregulated	0				Cs_ont_3g021270	0.000790252	0.587122	10.8198	9.18281	9.25327	15.0319	14.643	14.709	upregulated	0
Cs_ont_6g010820	0.000528599	-1.36263	14.2165	18.1588	17.8508	6.05096	2.63901	9.77552	downregulated	0				Cs_ont_5g039940	1.02726e-24	0.5877	1215	1341.29	1249.83	1828.72	1956.38	1956.86	upregulated	0
Cs_ont_1g010980	0.000188781	-1.35898	15.6899	15.3987	13.6279	4.02181	2.79949	9.71367	downregulated	1				Cs_ont_3g011460	2.89497e-05	0.591563	30.2859	35.2033	34.9804	61.6301	45.7579	45.2237	upregulated	0
Cs_ont_7g011500	3.63328e-33	-1.35468	75.2695	79.2258	71.2981	25.6922	24.4093	33.2302	downregulated	0				Cs_ont_5g005510	6.87862e-06	0.592694	3.56639	3.04032	3.26385	4.77939	5.66265	4.59653	upregulated	1
Cs_ont_5g024590	2.37074e-14	-1.35425	19.7425	23.7857	22.7374	6.93858	7.35459	10.1609	downregulated	0				Cs_ont_3g000690	9.45951e-05	0.594214	22.1158	21.7613	22.5478	34.2169	33.58	32.9022	upregulated	1
Cs_ont_5g006680	0.000203487	-1.35265	1.56924	1.85917	1.52716	0.302248	0.735933	0.796936	downregulated	0				Cs_ont_5g027820	1.41153e-05	0.595777	18.8372	19.0643	19.9308	32.7034	29.687	25.4018	upregulated	0
Cs_ont_1g003910	0.00655786	-1.35142	7.63178	10.2835	10.0914	2.54126	2.23229	5.57564	downregulated	0				Cs_ont_8g012570	4.11857e-07	0.597523	218.983	158.887	157.63	281.921	262.769	268.045	upregulated	0
Cs_ont_9g009330	5.60329e-20	-1.34927	43.8878	45.3856	42.871	15.5711	12.6205	20.836	downregulated	1				Cs_ont_9g008250	1.99112e-17	0.598051	134.093	136.239	130.479	217.067	199.825	192.995	upregulated	1
Cs_ont_1g017560	0.000198344	-1.34861	2.9223	3.12316	2.90499	0.855715	0.932147	1.54268	downregulated	1				Cs_ont_8g021630	1.21677e-13	0.599283	43.5012	46.4263	46.261	65.5286	71.9504	70.0488	upregulated	1
Cs_ont_3g009330	6.69895e-21	-1.34815	116.96	105.569	127.05	41.0496	36.1871	52.4543	downregulated	0				Cs_ont_5g036840	0.00105743	0.602259	9.62937	8.35955	9.58052	16.2246	12.623	13.305	upregulated	0
Cs_ont_8g000560	0.000392308	-1.34542	1.61712	1.78478	2.09291	0.880763	0.331878	0.837767	downregulated	0				Cs_ont_9g004950	1.33167e-10	0.603991	39.2388	45.5313	46.2213	64.1363	65.1687	70.8012	upregulated	1
Cs_ont_7g028610	0.000798079	-1.34398	13.3877	13.8728	15.0903	4.84677	1.92432	9.11232	downregulated	0				Cs_ont_2g012930	4.52267e-06	0.604083	20.2093	22.591	20.3629	28.9224	32.5549	32.845	upregulated	0
Cs_ont_9g004990	2.59568e-06	-1.34338	6.78425	6.30547	8.26239	1.92259	1.94028	4.1273	downregulated	0				Cs_ont_3g010520	1.87053e-05	0.604195	12.9915	12.0049	13.574	19.0415	19.0966	20.9935	upregulated	0
Cs_ont_5g014100	2.58572e-06	-1.34247	3.0636	4.39861	3.06203	1.56012	1.10568	1.24844	downregulated	0				Cs_ont_2g026250	0.00014928	0.605478	38.0829	34.4724	37.2208	68.1	50.551	48.9829	upregulated	0
Cs_ont_3g011380	1.75844e-08	-1.34195	51.6133	56.3294	63.4199	21.6995	13.1997	28.8571	downregulated	0				Cs_ont_1g006950	2.14377e-09	0.605829	17.5812	15.6658	15.7919	26.6295	22.9641	24.1568	upregulated	1
Cs_ont_9g009460	0.00039014	-1.34188	10.273	13.5933	13.1143	3.89752	2.00097	7.91169	downregulated	0				Cs_ont_5g002540	2.33081e-07	0.606171	19.8289	17.124	19.9202	32.5433	27.4502	25.9919	upregulated	1
Cs_ont_1g020030	0.00255225	-1.34005	1.33634	1.42039	1.2247	0.271763	0.533276	0.68897	downregulated	1				Cs_ont_5g036200	0.000116733	0.608653	29.7522	37.9649	35.4957	45.2482	55.5782	56.8134	upregulated	0
Cs_ont_7g026180	1.06822e-12	-1.3387	94.7472	99.1138	102.589	31.544	26.3018	50.3031	downregulated	0				Cs_ont_8g029470	2.39599e-15	0.60893	22.1323	23.1639	21.525	33.4746	35.3126	36.5664	upregulated	1
Cs_ont_9g027050	4.01549e-06	-1.33849	6.48376	5.87634	7.39285	2.90371	1.35893	3.14199	downregulated	1				Cs_ont_7g000160	4.1977e-10	0.608952	21.9364	18.7013	19.0505	30.5718	30.2981	31.2026	upregulated	1
Cs_ont_8g025730	0.00845341	-1.33794	3.06082	1.78393	1.99504	0.714928	0.51961	1.5482	downregulated	1				Cs_ont_5g022930	1.12569e-06	0.609135	14.9397	16.9363	14.7156	25.1095	23.3632	22.9539	upregulated	1
Cs_ont_9g019240	7.67357e-05	-1.33718	2.7325	3.61112	3.54294	0.931889	0.881111	1.90611	downregulated	1				Cs_ont_7g003550	3.62454e-09	0.609407	31.9635	34.1921	29.7355	50.9212	50.6833	45.5157	upregulated	0
Cs_ont_9g001470	0.00253852	-1.33703	2.92119	3.63018	3.61506	1.03278	0.502911	2.29488	downregulated	0				Cs_ont_2g016300	1.4769e-11	0.60944	174.697	136.636	142.386	257.791	220.145	219.484	upregulated	1
Cs_ont_4g000850	4.91909e-08	-1.3367	15.0232	16.6822	17.8756	6.75891	3.63714	8.17636	downregulated	0				Cs_ont_9g010650	7.39617e-18	0.611032	71.3885	63.2944	65.219	97.1387	104.145	106.613	upregulated	1
Cs_ont_1g008570	0.000266323	-1.3362	1.61874	3.26857	2.10289	0.771326	0.849009	0.989675	downregulated	0				Cs_ont_7g015870	1.26448e-05	0.61126	25.8207	18.8344	21.7488	38.9269	32.6037	30.8051	upregulated	1
Cs_ont_2g015930	4.8624e-05	-1.33541	1.15726	1.50984	1.65821	0.570661	0.309915	0.759805	downregulated	0				Cs_ont_3g007220	0.00297425	0.611578	58.7713	40.3857	43.4494	94.7889	58.6314	65.731	upregulated	0
Cs_ont_6g011520	0.00150448	-1.33515	1.95406	2.18746	2.84105	0.926207	0.367439	1.3379	downregulated	0				Cs_ont_5g015730	7.56344e-06	0.612076	26.6109	29.9515	28.6538	51.4157	38.3722	40.9702	upregulated	1
Cs_ont_5g041760	0.000955307	-1.33246	192.1	190.499	223.869	70.7109	39.5697	118.149	downregulated	1				Cs_ont_4g018950	3.04324e-09	0.61214	58.613	51.1635	55.1823	84.3	82.0765	87.4252	upregulated	0
Cs_ont_4g022690	6.52726e-06	-1.32907	5.50712	6.18702	6.20824	2.32784	1.77483	2.62329	downregulated	0				Cs_ont_8g020190	2.76719e-32	0.612162	500.088	499.096	506.392	761.957	797.006	753.45	upregulated	1
Cs_ont_5g003550	0.00802807	-1.32564	223.529	232.701	255.26	73.7222	42.0399	153.67	downregulated	0				Cs_ont_7g017350	1.13159e-14	0.612647	26.9001	28.0377	28.5519	39.8303	45.1784	43.2883	upregulated	0
Cs_ont_1g024360	1.44898e-14	-1.32531	10.0879	9.16004	11.5787	3.90027	3.32887	4.40488	downregulated	1				Cs_ont_2g017710	0.00875288	0.612797	495.177	527.159	611.199	1010.15	728.277	753.138	upregulated	0
Cs_ont_8g027300	5.44614e-05	-1.3213	4.09492	3.22504	3.4644	1.32726	0.754023	2.02168	downregulated	0				Cs_ont_8g011300	0.00184253	0.613339	6.95554	5.90308	7.44865	9.45851	11.486	10.4011	upregulated	0
Cs_ont_2g010780	0.00307199	-1.32058	47.5516	54.4316	53.4532	16.2158	9.84657	32.2082	downregulated	0				Cs_ont_2g005620	1.74178e-08	0.613358	35.8112	38.8372	33.1724	51.8663	61.2455	52.8667	upregulated	1
Cs_ont_3g002670	0.000974448	-1.31795	4.58674	4.96279	5.75941	1.84635	0.826802	3.16396	downregulated	0				Cs_ont_3g000940	3.54033e-10	0.614312	26.2441	33.9574	31.3872	44.0301	48.3108	48.3403	upregulated	0
Cs_ont_5g038620	3.15407e-05	-1.31743	10.5044	11.1197	10.0952	2.50704	2.6927	6.88149	downregulated	0				Cs_ont_1g016720	1.98187e-09	0.615492	43.9799	34.7578	37.1722	65.2189	57.3501	57.6107	upregulated	0
Cs_ont_4g003010	0.000162748	-1.31579	110.595	101.393	122.751	39.8084	24.5127	62.2166	downregulated	1				Cs_ont_3g011060	3.68174e-19	0.616908	60.9347	57.6039	56.4078	95.6128	85.4844	89.3075	upregulated	1
Cs_ont_7g019800	7.51164e-18	-1.31303	26.434	21.5944	25.3195	8.78873	8.90796	10.1557	downregulated	1				Cs_ont_5g047190	0.00227142	0.617079	19.7037	20.6254	18.4096	29.3223	28.2205	32.9053	upregulated	1
Cs_ont_2g014520	4.97185e-16	-1.31278	30.4331	33.4452	30.6983	11.1291	9.75846	15.0287	downregulated	0				Cs_ont_5g032690	1.98307e-09	0.617272	18.6738	17.1335	20.8279	31.6033	27.3502	28.5305	upregulated	1
Cs_ont_1g000360	5.53289e-08	-1.31174	76.7028	79.7005	88.0168	29.4708	18.3868	45.2987	downregulated	1				Cs_ont_2g025930	4.94331e-12	0.61875	143.013	172.633	173.427	225.463	275.103	254.901	upregulated	1
Cs_ont_9g025290	0.000216765	-1.30782	2.17409	2.39844	1.95945	0.727479	0.573465	1.20508	downregulated	1				Cs_ont_7g019980	2.58019e-23	0.619215	38.1356	38.3384	38.5531	59.5487	60.3362	58.5004	upregulated	0
Cs_ont_4g010600	0.00876919	-1.3077	0.923953	1.70522	1.34494	0.623505	0.323943	0.570265	downregulated	0				Cs_ont_4g015540	6.98175e-23	0.62235	224.072	247.954	240.658	343.58	392.239	369.497	upregulated	0
Cs_ont_9g028270	0.00224505	-1.30416	5.37674	7.11777	6.76439	2.30274	0.97881	4.1241	downregulated	0				Cs_ont_7g029040	1.28929e-10	0.622743	33.8478	29.8462	28.4186	45.3888	48.1392	49.7917	upregulated	1
Cs_ont_8g024520	0.000589071	-1.30399	1.48938	1.83236	1.84371	0.464284	0.482401	1.04608	downregulated	0				Cs_ont_1g000790	1.5798e-22	0.623865	288.844	337.335	307.741	468.058	490.604	489.973	upregulated	1
Cs_ont_3g014780	1.49178e-05	-1.30137	16.1622	14.4713	14.4401	3.8822	4.05715	9.41089	downregulated	0				Cs_ont_3g033490	7.50383e-05	0.623932	15.6238	21.0858	18.0199	28.2032	29.7215	26.5399	upregulated	0
Cs_ont_1g003210	8.49218e-06	-1.30082	2.9497	2.86317	3.40869	0.989992	0.992062	1.56401	downregulated	1				Cs_ont_5g024510	4.40608e-07	0.62398	11.9884	9.85454	11.4054	16.7403	17.8276	17.1739	upregulated	0
Cs_ont_2g022380	4.59104e-10	-1.2994	15.3808	16.9241	14.2071	5.5105	5.93372	6.2716	downregulated	1				Cs_ont_3g012020	3.1188e-05	0.625393	14.7897	12.6762	13.5376	18.2508	22.0933	22.7151	upregulated	0
Cs_ont_8g001250	9.68713e-16	-1.29917	52.5371	58.3466	60.071	22.1386	18.2275	24.8754	downregulated	0				Cs_ont_2g018300	1.07134e-07	0.62666	26.343	28.0941	24.9355	39.0233	42.2754	42.2132	upregulated	0
Cs_ont_1g004530	2.71673e-05	-1.29889	1.78253	2.08445	1.68226	0.545912	0.548703	1.03986	downregulated	0				Cs_ont_6g008110	0.00662625	0.627154	7.38609	8.75596	6.34471	10.9889	11.2858	12.4752	upregulated	0
Cs_ont_9g011940	0.00349952	-1.29871	158.916	161.028	181.722	56.0865	32.4038	104.754	downregulated	1				Cs_ont_5g039930	6.16095e-26	0.627753	83.9928	89.4164	83.8919	129.161	137.382	133.87	upregulated	0
Cs_ont_3g030190	0.000957241	-1.29693	28.719	24.5361	36.9795	11.6583	5.88937	16.919	downregulated	0				Cs_ont_1g001930	3.10698e-24	0.630151	95.2792	101.82	98.9854	145.633	160.704	155.137	upregulated	0
Cs_ont_5g050140	0.00504587	-1.29652	16.8054	11.1882	16.8784	5.5732	1.96043	9.81092	downregulated	1				Cs_ont_2g004210	0.000503016	0.630255	10.7629	16.218	14.2678	18.5439	23.9502	21.5132	upregulated	0
Cs_ont_7g024880	0.00897251	-1.29565	18.0487	20.256	18.925	8.44176	1.76365	11.8215	downregulated	1				Cs_ont_3g007760	0.00075109	0.630288	4.35088	3.59003	4.28675	5.79579	6.83649	6.48944	upregulated	0
Cs_ont_1g006260	0.000590804	-1.29486	1.66594	1.90615	1.817	0.513814	0.893564	0.657918	downregulated	0				Cs_ont_8g017540	0.00895271	0.630722	2.28153	2.17549	2.64832	3.89186	3.61685	3.56724	upregulated	1
Cs_ont_3g023450	1.70907e-07	-1.28961	278.058	192.421	241.177	100.891	113.001	102.244	downregulated	0				Cs_ont_1g005240	4.17931e-12	0.632512	101.356	94.7921	93.2818	182.139	149.993	138.392	upregulated	1
Cs_ont_9g026950	6.78982e-07	-1.28788	3.28142	4.79092	3.17533	1.20538	1.11112	2.04644	downregulated	0				Cs_ont_2g014160	0.00470553	0.633575	213.474	165.887	177.349	347.476	263.865	259.423	upregulated	0
Cs_ont_3g003850	2.984e-05	-1.28749	7.29553	11.1983	6.9418	2.37758	2.25111	5.24119	downregulated	0				Cs_ont_8g023220	2.46429e-06	0.634143	7.85208	6.91376	7.31584	12.0418	10.7801	11.8049	upregulated	0
Cs_ont_5g042730	0.00408937	-1.28581	2.22442	1.98281	1.57696	0.563857	0.374169	1.32195	downregulated	1				Cs_ont_5g048370	4.57499e-08	0.63473	12.2242	10.9143	12.3604	18.8391	17.5714	17.2915	upregulated	1
Cs_ont_1g021510	2.10757e-07	-1.2801	7.53211	8.95954	8.49979	2.79809	2.38015	4.57038	downregulated	1				Cs_ont_4g022960	7.80387e-13	0.637581	48.7503	59.797	55.0529	85.3176	87.6805	82.6812	upregulated	1
Cs_ont_2g022450	3.65037e-06	-1.2787	5.75016	6.36063	7.16368	2.39707	1.60342	3.50161	downregulated	0				Cs_ont_5g010360	1.13326e-28	0.637821	414.176	427.068	457.494	687.405	677.398	664.948	upregulated	0
Cs_ont_7g009780	0.00514749	-1.2717	2.6372	3.19579	2.43162	0.712417	0.758116	1.78369	downregulated	0				Cs_ont_6g024640	0.00813002	0.639408	2.68842	1.88044	2.2031	3.52941	3.52315	3.64706	upregulated	0
Cs_ont_9g010400	8.76439e-06	-1.26959	7.4368	10.0818	7.75371	2.57917	2.05586	5.29962	downregulated	0				Cs_ont_6g006950	2.47156e-13	0.639793	22.3013	21.8065	22.2408	33.6891	34.3905	36.1208	upregulated	0
Cs_ont_6g017260	0.0025877	-1.26922	110.65	132.088	128.657	37.8524	29.3527	78.7195	downregulated	1				Cs_ont_1g008460	3.86529e-08	0.640149	22.6306	21.7001	22.2257	39.2337	30.2374	34.9852	upregulated	0
Cs_ont_8g007090	0.00113655	-1.26772	24.1009	34.8461	29.7436	11.3466	4.41958	19.0458	downregulated	0				Cs_ont_1g010630	0.00935071	0.640609	8.36753	8.04055	6.2414	11.6845	13.4128	13.6751	upregulated	0
Cs_ont_1g014600	0.000470485	-1.26681	16.6502	17.8879	17.4419	5.76187	3.15671	11.5684	downregulated	0				Cs_ont_6g000600	5.91033e-06	0.643954	18.3305	20.244	18.8937	29.7681	30.5293	29.8421	upregulated	0
Cs_ont_5g019260	5.41524e-26	-1.2652	196.244	199.281	200.643	73.4133	65.9564	95.3609	downregulated	1				Cs_ont_9g007830	9.38986e-08	0.644892	35.3943	43.23	39.9341	62.0232	61.5817	62.0105	upregulated	0
Cs_ont_2g016260	0.00838786	-1.26458	197.827	212.27	226.84	78.2718	38.03	135.041	downregulated	1				Cs_ont_7g027250	0.000201025	0.645982	11.326	9.74522	11.0996	14.2514	18.7333	16.9986	upregulated	0
Cs_ont_6g025230	5.58024e-08	-1.26441	15.1583	13.9135	16.4766	5.80016	4.15213	8.0311	downregulated	0				Cs_ont_4g026960	0.00103369	0.646836	23.1842	29.4905	25.6745	37.8787	45.4582	39.1248	upregulated	0
Cs_ont_3g002850	0.000124005	-1.26115	14.1985	21.6842	15.0363	5.19839	4.16649	10.6998	downregulated	0				Cs_ont_8g016660	0.00798364	0.647232	17.6555	20.113	22.6041	36.2717	29.5141	28.4206	upregulated	0
Cs_ont_3g033200	3.59753e-19	-1.26032	27.514	24.5812	26.3328	8.60775	10.2209	12.0801	downregulated	0				Cs_ont_2g009010	7.76624e-06	0.649079	9.94265	7.80208	8.55022	14.2434	12.5046	14.9793	upregulated	0
Cs_ont_7g017420	2.8686e-09	-1.25948	6.75261	7.69948	8.60012	3.46056	2.69336	2.91604	downregulated	0				Cs_ont_6g013460	3.15256e-08	0.649384	19.6326	16.5931	16.0811	28.5839	27.2711	26.9906	upregulated	1
Cs_ont_5g050450	5.89635e-07	-1.25749	4.68181	5.5712	4.77551	2.30073	1.23629	2.41495	downregulated	1				Cs_ont_1g028370	0.000200359	0.64939	3.80255	4.29337	3.77976	5.71611	6.28828	6.75527	upregulated	1
Cs_ont_6g005820	0.000244802	-1.25555	67.7112	73.5669	69.061	25.0947	17.0421	41.9417	downregulated	0				Cs_ont_3g000770	6.88389e-31	0.649717	249.2	266.766	268.186	396.31	422.947	418.923	upregulated	1
Cs_ont_4g024280	0.00276678	-1.25281	3.20353	3.08073	3.90057	0.87633	1.57839	1.57158	downregulated	0				Cs_ont_7g005590	1.57009e-31	0.65008	651.903	691.383	677.583	1000.69	1102.71	1086.27	upregulated	0
Cs_ont_2g025340	0.00380657	-1.25139	113.313	110.981	126.825	44.6693	21.8874	73.5349	downregulated	0				Cs_ont_4g004620	3.80281e-11	0.650569	14.6445	15.5962	15.697	23.6045	25.0243	23.867	upregulated	1
Cs_ont_2g032300	2.65534e-05	-1.24852	3.71247	3.74608	2.95016	1.4913	0.842034	1.82218	downregulated	0				Cs_ont_7g011390	0.00898374	0.652183	11.1437	5.39898	8.15792	14.2723	12.1337	12.9143	upregulated	0
Cs_ont_1g016670	1.01154e-05	-1.2466	4.14927	5.97546	3.69194	1.81551	1.16908	2.52941	downregulated	0				Cs_ont_8g011250	4.98135e-15	0.653386	35.0818	34.1286	32.9246	49.8272	56.6214	55.4821	upregulated	0
Cs_ont_2g018990	3.69503e-17	-1.2439	61.5162	52.0975	63.3022	20.6347	20.8731	29.0316	downregulated	1				Cs_ont_8g013300	1.19348e-26	0.653415	61.5481	60.0882	62.512	95.0942	98.5206	97.3287	upregulated	1
Cs_ont_1g008300	4.69475e-39	-1.23844	50.5039	50.6832	52.3364	18.9235	19.1433	23.2943	downregulated	0				Cs_ont_2g029120	1.08948e-19	0.653912	569.926	525.77	575.466	976.991	821.176	841.004	upregulated	0
Cs_ont_9g000120	1.18722e-09	-1.23763	32.8602	42.4291	27.2527	15.5932	12.1402	12.9812	downregulated	0				Cs_ont_8g001020	1.18994e-05	0.657766	26.9783	31.7644	30.7869	37.8426	52.5525	51.5228	upregulated	0
Cs_ont_4g027640	2.88396e-06	-1.23759	18.5408	23.7523	20.1938	6.70709	5.91756	12.3496	downregulated	0				Cs_ont_9g015530	0.00016225	0.658191	29.943	33.6865	35.7579	51.9985	50.5827	53.981	upregulated	0
Cs_ont_6g008510	5.74216e-08	-1.23713	23.3843	34.6708	26.6752	9.52206	7.46312	13.8121	downregulated	1				Cs_ont_7g015650	1.62883e-08	0.66141	17.737	18.3699	19.0752	28.3215	29.2568	30.1854	upregulated	0
Cs_ont_3g000570	4.92097e-12	-1.23671	26.1556	25.5082	27.8446	9.3694	8.73885	13.7936	downregulated	0				Cs_ont_4g003640	0.000871332	0.663878	15.494	10.9717	10.073	19.2668	20.9973	18.3263	upregulated	0
Cs_ont_9g015310	1.44445e-09	-1.23662	3.4493	5.42615	3.89653	1.75449	1.53141	1.85213	downregulated	1				Cs_ont_9g028120	1.75029e-06	0.664389	27.0298	19.5421	19.3471	39.239	33.1408	33.1363	upregulated	1
Cs_ont_4g005430	1.35435e-20	-1.2352	410.879	352.562	473.463	165.306	158.997	170.991	downregulated	0				Cs_ont_7g024950	6.30506e-19	0.665071	528.536	647.647	611.177	900.711	987.015	957.579	upregulated	0
Cs_ont_2g003920	5.4206e-05	-1.2317	21.9189	20.9014	22.7539	8.97513	4.22444	13.3031	downregulated	0				Cs_ont_5g016050	3.35906e-20	0.665655	507.437	614.183	613.213	928.819	945.383	892.403	upregulated	0
Cs_ont_2g011130	1.2217e-08	-1.23049	15.8178	19.7696	19.0312	6.06436	4.85836	10.3914	downregulated	0				Cs_ont_2g028370	0.0012973	0.670312	8.42224	5.75435	5.85081	10.8117	11.1469	10.3519	upregulated	0
Cs_ont_4g010390	0.00566259	-1.22872	18.6325	25.4095	14.9855	5.4392	4.32187	14.062	downregulated	0				Cs_ont_3g014710	4.27453e-07	0.672347	24.6383	23.8856	26.4182	43.3485	40.2745	36.2802	upregulated	0
Cs_ont_4g000930	0.00441344	-1.22677	57.4388	57.1817	67.6866	20.9296	13.5371	39.4597	downregulated	1				Cs_ont_4g028060	3.13056e-05	0.672632	12.5342	8.83061	9.6448	17.4824	14.6488	16.5371	upregulated	0
Cs_ont_4g027090	5.76178e-11	-1.22574	45.123	53.3608	48.3823	20.8301	18.6044	18.976	downregulated	0				Cs_ont_6g018100	3.55734e-12	0.672665	60.2248	69.6224	74.7193	98.4042	114.33	114.924	upregulated	0
Cs_ont_7g002770	0.000728555	-1.22533	26.4005	28.2674	32.2784	11.4196	6.70899	17.6978	downregulated	1				Cs_ont_7g020130	6.04903e-07	0.672755	11.1452	14.2155	14.2376	18.471	22.8677	22.0826	upregulated	1
Cs_ont_5g008210	6.60897e-05	-1.22323	18.9657	24.5319	20.1965	8.67593	6.15792	10.6882	downregulated	0				Cs_ont_4g024300	0.00022605	0.673177	6.66392	6.12773	6.38383	9.85819	10.5576	10.5601	upregulated	0
Cs_ont_5g029020	8.58809e-07	-1.2224	4.3914	5.06569	4.34082	1.66498	1.65294	2.43301	downregulated	0				Cs_ont_3g009950	0.00612763	0.674252	28.8645	22.4583	17.2272	40.8132	34.5139	34.8178	upregulated	0
Cs_ont_8g022540	0.00208633	-1.22182	5.2508	4.93689	4.69638	2.48692	1.40986	2.10206	downregulated	0				Cs_ont_2g002610	2.93379e-41	0.676273	2820.24	2982.53	2956.57	4504.92	4784.27	4738.24	upregulated	1
Cs_ont_1g003430	0.000219964	-1.22032	71.5011	76.3437	102.63	31.4708	19.9645	50.3949	downregulated	0				Cs_ont_3g029470	0.00016038	0.678253	10.5454	9.92696	9.12992	15.4746	16.1717	16.1246	upregulated	1
Cs_ont_1g020220	0.000533513	-1.22006	57.2395	59.7616	70.5822	24.4456	14.4478	37.3164	downregulated	1				Cs_ont_4g005460	0.00487771	0.680798	7.57463	9.29506	10.1525	14.5031	14.5936	14.1941	upregulated	1
Cs_ont_3g003800	9.11562e-08	-1.21922	68.9434	92.4986	79.3054	27.9201	22.0962	47.6416	downregulated	0				Cs_ont_4g005990	0.000477115	0.682802	11.2905	12.1794	11.0921	17.7798	21.7992	16.1216	upregulated	0
Cs_ont_7g025620	1.37872e-08	-1.21565	73.9803	75.8337	72.2958	28.7967	19.7557	41.3789	downregulated	0				Cs_ont_9g024660	1.38637e-07	0.683836	30.0138	30.3223	31.7611	56.7537	48.2393	43.4958	upregulated	0
Cs_ont_6g000460	9.04573e-09	-1.21357	136.566	147.932	148.292	55.2022	38.403	82.6719	downregulated	0				Cs_ont_1g009330	4.87374e-05	0.684188	15.1926	14.5844	13.2539	26.2965	22.5343	20.7111	upregulated	1
Cs_ont_6g010940	1.38654e-05	-1.21344	2.94463	3.79919	3.59054	1.59369	1.41394	1.18606	downregulated	1				Cs_ont_9g008050	1.2025e-09	0.684577	209.767	215.861	250.668	413.32	331.401	337.24	upregulated	0
Cs_ont_8g005500	4.10181e-07	-1.21231	14.6453	13.6037	14.2107	5.22942	4.29924	7.78312	downregulated	1				Cs_ont_3g012490	0.000115998	0.68624	9.68548	10.5362	12.4468	16.3265	17.8745	18.5422	upregulated	1
Cs_ont_2g008810	5.76147e-10	-1.21093	17.3815	17.026	16.0051	5.38696	6.84115	8.30752	downregulated	0				Cs_ont_3g022990	7.4204e-05	0.688325	8.35646	6.09355	9.27803	13.7326	12.7183	12.0987	upregulated	0
Cs_ont_8g001220	7.2641e-05	-1.20861	7.35564	7.92184	10.2221	3.07343	2.07965	5.3128	downregulated	0				Cs_ont_6g002190	1.14548e-05	0.689734	4.51049	5.60737	5.22565	7.59361	8.52636	8.74165	upregulated	1
Cs_ont_8g003130	4.9683e-16	-1.20841	188.662	223.097	207.224	69.9187	73.8137	108.143	downregulated	1				Cs_ont_7g002880	6.04692e-06	0.693421	13.8052	13.8039	12.7445	23.4316	20.99	21.2957	upregulated	0
Cs_ont_9g005000	2.5479e-09	-1.20835	32.4956	31.5876	33.9453	11.3025	10.513	18.3094	downregulated	0				Cs_ont_2g017240	0.000406356	0.694077	24.0314	30.8758	21.4693	47.038	43.1796	33.4001	upregulated	0
Cs_ont_5g002050	0.00625878	-1.20746	202.211	193.498	215.608	86.2865	39.3346	124.908	downregulated	0				Cs_ont_6g009060	1.24981e-07	0.695348	48.8661	52.1728	51.9582	104.717	70.1478	74.1729	upregulated	0
Cs_ont_9g026140	0.00691657	-1.20708	235.072	239.636	261.348	89.6785	49.4128	162.477	downregulated	0				Cs_ont_8g029530	0.000130003	0.695389	22.6458	14.9743	14.6517	30.0183	25.2122	30.3529	upregulated	0
Cs_ont_8g016170	0.00124977	-1.20706	1.26748	1.52262	1.71136	0.430254	0.44197	0.981004	downregulated	0				Cs_ont_7g023990	3.9359e-07	0.695684	12.2873	11.9324	13.5888	22.2622	20.7255	18.7024	upregulated	0
Cs_ont_3g007680	2.5867e-06	-1.20551	9.79154	9.06094	12.3027	4.28983	3.33499	5.11929	downregulated	0				Cs_ont_6g001020	3.00859e-05	0.695995	11.9281	9.70696	8.51775	17.2921	14.9238	17.2089	upregulated	1
Cs_ont_7g021850	1.0171e-06	-1.20481	9.46421	11.0478	7.96091	3.57862	4.06345	3.97886	downregulated	0				Cs_ont_1g008300	0.00361795	0.69766	104.939	117.05	112.577	228.802	164.828	152.934	upregulated	0
Cs_ont_5g010530	0.00493337	-1.20465	14.4472	15.287	16.4198	4.80261	3.19015	10.9897	downregulated	1				Cs_ont_5g003280	6.3622e-17	0.701067	55.126	65.8545	66.4712	100.575	98.989	106.763	upregulated	0
Cs_ont_2g019180	0.000191693	-1.20122	7.35323	8.252	7.5735	3.01159	1.64468	4.90913	downregulated	1				Cs_ont_6g003100	4.93148e-11	0.701734	24.7771	32.2049	28.5869	42.9549	50.921	46.0434	upregulated	1
Cs_ont_1g015040	0.00117483	-1.20095	11.9383	11.7221	8.8958	4.06471	2.52148	6.82302	downregulated	1				Cs_ont_4g005510	1.57914e-12	0.704502	18.5413	18.0676	17.6017	28.8705	30.3893	30.6128	upregulated	0
Cs_ont_7g019350	0.00145037	-1.19907	11.1769	12.9064	11.1957	2.00933	5.78214	6.76804	downregulated	1				Cs_ont_4g016170	1.54185e-08	0.704539	10.9336	12.6771	13.0692	18.508	20.0172	21.6489	upregulated	1
Cs_ont_4g019420	0.00198221	-1.19903	6.67292	7.46061	6.61206	2.74203	1.15779	4.68128	downregulated	0				Cs_ont_8g011370	0.000197806	0.707367	6.07793	5.77619	5.40465	9.15314	8.5766	10.7834	upregulated	0
Cs_ont_2g019830	0.00409415	-1.19798	6.03276	7.38558	7.30935	2.92388	1.12513	4.52235	downregulated	0				Cs_ont_3g009260	7.21506e-21	0.708044	32.4854	33.6886	31.9579	49.2877	56.2477	56.0001	upregulated	0
Cs_ont_8g020730	0.00036495	-1.1974	3.51529	5.56164	5.96879	1.51817	1.59554	3.12069	downregulated	1				Cs_ont_5g005390	8.51458e-28	0.709482	101.285	108.453	115.323	174.07	179.67	181.054	upregulated	1
Cs_ont_4g014880	1.53067e-07	-1.19635	7.196	9.60422	8.55915	3.58153	2.27426	4.63755	downregulated	1				Cs_ont_4g025910	0.000123995	0.710891	12.2281	10.2302	11.314	21.4145	17.0311	17.2459	upregulated	0
Cs_ont_6g022410	3.62533e-13	-1.196	51.3589	59.0684	63.157	20.8586	20.8325	29.6779	downregulated	1				Cs_ont_6g011580	0.000226354	0.711507	17.3438	16.6638	14.268	28.1174	24.017	27.4304	upregulated	1
Cs_ont_9g005770	0.00164214	-1.19446	1.77463	2.22043	2.46668	0.53597	0.772247	1.36553	downregulated	0				Cs_ont_3g001880	2.19249e-12	0.712053	27.3359	32.6373	25.4433	49.587	44.7634	46.2349	upregulated	0
Cs_ont_5g034270	2.61842e-15	-1.19443	14.7925	16.3932	16.9259	6.60851	5.17517	8.10508	downregulated	0				Cs_ont_5g027290	0.00572807	0.712988	17.8254	16.894	12.9861	28.83	23.6554	26.1297	upregulated	0
Cs_ont_4g023050	1.09251e-05	-1.19405	10.0363	12.0522	9.5848	4.0743	3.41606	5.31863	downregulated	0				Cs_ont_5g016020	1.66761e-09	0.713392	7.08311	7.11411	7.35415	12.2686	11.4557	11.8601	upregulated	1
Cs_ont_8g014130	2.04057e-06	-1.1928	9.71006	12.259	10.8212	3.63719	3.20661	6.74245	downregulated	0				Cs_ont_7g022120	0.000598103	0.716713	7.19059	7.4982	6.49228	10.7394	13.1742	11.034	upregulated	1
Cs_ont_8g020650	7.95986e-05	-1.19272	8.59913	10.775	9.35137	3.13277	2.36515	6.41985	downregulated	0				Cs_ont_6g016730	0.00764601	0.716792	5.82921	5.9609	5.73324	10.4787	9.77614	8.64646	upregulated	1
Cs_ont_9g018930	6.2437e-10	-1.19209	26.2076	26.9839	27.3202	10.1068	8.21091	15.051	downregulated	1				Cs_ont_1g002800	1.29733e-06	0.717621	3.61304	3.59358	3.67483	6.0279	5.81449	6.05987	upregulated	1
Cs_ont_3g025070	6.3213e-21	-1.1883	50.7273	51.198	57.5986	20.3079	19.8624	25.9969	downregulated	1				Cs_ont_9g022580	0.00108853	0.717762	10.275	12.2104	8.74818	20.1025	16.5732	14.8627	upregulated	1
Cs_ont_2g010490	0.000116396	-1.18489	2.39472	2.4282	2.54205	1.0127	0.555302	1.51003	downregulated	1				Cs_ont_5g050390	1.8123e-10	0.717885	23.1374	24.3304	26.3863	39.1418	41.2871	41.2491	upregulated	1
Cs_ont_7g019690	2.53811e-12	-1.18487	35.273	33.7388	40.189	13.332	12.3223	19.8003	downregulated	1				Cs_ont_5g010990	8.75399e-11	0.719302	28.1779	36.1068	32.4187	50.671	55.4608	53.6383	upregulated	0
Cs_ont_8g007580	9.61587e-11	-1.1826	10.4978	11.8985	11.7479	4.26846	4.23909	5.70943	downregulated	1				Cs_ont_2g012580	1.5498e-09	0.722238	11.658	10.8753	13.1057	19.8033	19.0562	20.3441	upregulated	0
Cs_ont_5g017550	3.41385e-10	-1.18259	26.9379	32.1366	28.3266	11.1993	9.46376	15.6596	downregulated	0				Cs_ont_2g032190	1.00471e-07	0.723007	8.81623	7.08755	7.8952	14.1359	14.0026	16.3595	upregulated	0
Cs_ont_1g014950	1.18344e-05	-1.18192	9.15125	16.7686	12.1227	5.27086	3.62649	6.93776	downregulated	0				Cs_ont_5g050220	2.84945e-20	0.724067	36.3474	32.6562	33.0261	57.344	56.0603	56.5979	upregulated	1
Cs_ont_4g021920	1.28047e-06	-1.17669	6.76949	9.02833	7.00096	2.85871	2.31399	4.37564	downregulated	0				Cs_ont_7g003120	8.1452e-07	0.725093	41.8855	38.3547	36.0107	81.3353	56.6698	55.2482	upregulated	1
Cs_ont_4g009340	0.00549039	-1.17601	3.3621	3.11476	3.27598	1.37611	0.816849	1.89979	downregulated	0				Cs_ont_5g002760	3.17844e-17	0.725475	39.8842	42.2051	42.8153	67.9608	65.4849	74.2941	upregulated	0
Cs_ont_6g006700	0.000317874	-1.17586	9.43912	13.1392	10.7096	3.7584	2.72185	7.56073	downregulated	1				Cs_ont_9g027200	3.19386e-19	0.726156	40.0723	44.485	41.4398	70.8539	70.9373	67.7079	upregulated	1
Cs_ont_3g012390	8.3377e-06	-1.17499	12.9504	12.0243	14.3644	5.12294	4.02926	7.35269	downregulated	0				Cs_ont_2g029910	2.83211e-11	0.726801	44.0195	42.1876	47.7685	70.7559	72.3516	79.6906	upregulated	0
Cs_ont_1g018300	0.00133746	-1.17358	65.2475	59.8956	80.7876	28.8008	17.0715	40.6062	downregulated	1				Cs_ont_8g004990	1.10134e-09	0.727001	14.683	15.4067	14.2244	24.6586	25.4001	23.6947	upregulated	0
Cs_ont_6g001150	1.73549e-07	-1.17296	5.61216	8.76889	7.20723	3.10739	2.11612	3.68461	downregulated	0				Cs_ont_4g005640	3.58387e-08	0.727969	10.7768	9.852	9.77197	16.2192	17.6586	17.0022	upregulated	1
Cs_ont_1g024450	0.000114453	-1.17268	12.3087	13.5385	12.5964	5.85447	2.49626	7.81478	downregulated	1				Cs_ont_4g002450	0.00901927	0.729476	2.84637	2.66365	2.48197	3.99571	4.2414	5.16212	upregulated	0
Cs_ont_5g003140	3.30627e-05	-1.17017	14.7363	17.5211	15.5783	5.81003	3.9598	10.3739	downregulated	0				Cs_ont_5g044630	0.000721254	0.731154	84.6942	61.7995	63.8363	133.815	110.711	107.085	upregulated	1
Cs_ont_6g009880	1.51516e-12	-1.16925	10.9786	10.8614	12.676	4.71374	4.35935	5.49284	downregulated	0				Cs_ont_2g012200	1.2185e-16	0.732326	41.7033	51.6993	48.22	79.9297	79.5869	76.8596	upregulated	0
Cs_ont_4g025110	3.4451e-08	-1.16866	24.159	23.138	26.655	10.566	7.31985	13.1536	downregulated	0				Cs_ont_7g027310	5.31142e-05	0.732748	7.06308	6.01579	8.09999	12.7349	11.3581	10.1807	upregulated	0
Cs_ont_1g027640	5.0609e-09	-1.16799	4.68765	4.71917	6.16651	2.10961	1.77506	2.67792	downregulated	0				Cs_ont_8g018910	1.38801e-34	0.734447	363.754	415.628	399.072	664.196	636.817	672.157	upregulated	0
Cs_ont_5g050440	1.85159e-06	-1.16777	29.1965	32.9277	31.395	10.9273	8.78085	19.8591	downregulated	0				Cs_ont_2g017890	3.3696e-06	0.735893	34.918	30.2678	31.5309	67.3134	47.2747	47.3193	upregulated	0
Cs_ont_4g025620	8.01357e-10	-1.16622	10.3412	11.9666	11.2746	4.13436	3.7656	6.26346	downregulated	0				Cs_ont_6g003980	1.03068e-49	0.737729	3069.08	3255.31	3317.16	5292.94	5536.94	5338.14	upregulated	1
Cs_ont_3g005230	8.78628e-06	-1.16586	13.4216	14.9566	15.3216	5.67284	3.89131	8.88477	downregulated	0				Cs_ont_2g027600	3.02158e-13	0.738149	20.8987	19.9668	22.899	33.5321	40.3043	36.4041	upregulated	1
Cs_ont_5g017230	0.00974685	-1.16449	18.0886	10.4701	13.3689	6.91037	5.44253	4.92679	downregulated	0				Cs_ont_1g011160	0.00243743	0.745763	5.17443	4.04101	3.35864	6.63917	7.51681	7.07368	upregulated	0
Cs_ont_1g006480	2.54208e-16	-1.16419	31.4809	36.2076	35.7221	12.9255	12.3988	18.3703	downregulated	1				Cs_ont_5g050000	3.71675e-05	0.745979	12.2171	8.64936	13.2178	19.7418	19.7236	18.5443	upregulated	1
Cs_ont_3g027290	0.0027928	-1.16214	3.63333	5.33166	4.68894	1.56401	1.52759	2.67868	downregulated	0				Cs_ont_5g007590	0.000843874	0.747147	12.2954	17.8396	14.5424	23.7885	22.6058	28.5856	upregulated	0
Cs_ont_7g024600	2.166e-07	-1.15992	67.2101	63.2181	78.7008	27.6136	19.1138	41.9854	downregulated	0				Cs_ont_6g017850	0.00133636	0.74756	4.25692	3.68681	4.42945	8.24512	5.63234	7.05644	upregulated	0
Cs_ont_5g049430	0.00195141	-1.15859	3.68534	5.17754	5.64248	1.48984	1.1937	3.49973	downregulated	0				Cs_ont_6g026180	0.000197806	0.749306	29.1519	30.5272	29.4899	55.2778	42.7024	51.7435	upregulated	0
Cs_ont_2g034240	5.88795e-28	-1.15472	112.549	107.317	117.086	46.2996	44.47	51.5478	downregulated	0				Cs_ont_9g027020	5.00697e-05	0.751122	3.17625	2.64151	2.97028	5.05354	4.73333	5.16833	upregulated	1
Cs_ont_5g050430	0.000135232	-1.14799	9.31991	9.43277	8.09363	4.55331	2.22162	4.67725	downregulated	0				Cs_ont_5g007010	2.58951e-05	0.751377	21.3248	18.9047	16.8796	34.9525	30.6167	31.2391	upregulated	0
Cs_ont_2g010590	2.24412e-07	-1.14323	6.53034	7.52497	5.77156	2.51955	2.24791	3.72994	downregulated	0				Cs_ont_8g011350	6.5105e-09	0.752567	10.787	11.2475	9.3198	18.5478	17.7612	16.9637	upregulated	0
Cs_ont_2g017970	0.000984136	-1.14155	8.22219	11.8755	9.29518	4.31823	2.15684	6.12969	downregulated	0				Cs_ont_7g003250	1.4139e-08	0.752614	18.7253	18.5987	20.6337	32.3239	32.8978	32.8757	upregulated	0
Cs_ont_8g007850	2.80218e-14	-1.13825	36.5729	36.0749	36.482	12.9983	14.4856	19.4946	downregulated	0				Cs_ont_7g003010	2.58953e-29	0.754978	59.5781	68.0033	63.1411	104.996	110.533	108.455	upregulated	0
Cs_ont_8g002970	7.7616e-13	-1.13716	20.3318	25.0682	22.3055	8.64865	8.33053	12.0981	downregulated	0				Cs_ont_7g000360	2.12414e-06	0.759371	27.284	33.1258	29.2677	56.3937	50.0752	45.2143	upregulated	0
Cs_ont_5g029510	4.68017e-24	-1.13569	87.2596	84.7979	94.7557	36.0958	35.4702	42.531	downregulated	1				Cs_ont_5g047280	3.39459e-08	0.763681	27.2735	26.8215	29.773	45.2501	50.966	46.6357	upregulated	0
Cs_ont_1g013770	0.000578569	-1.13534	3.94521	6.60813	5.6596	1.88123	2.12998	2.95422	downregulated	1				Cs_ont_9g008270	6.3105e-08	0.766732	33.7849	35.0836	32.3881	55.1971	60.2591	57.2475	upregulated	1
Cs_ont_5g031580	0.00092438	-1.1345	99.3457	100.267	108.454	42.1247	25.2562	65.1911	downregulated	0				Cs_ont_5g041000	5.33508e-06	0.766817	13.6518	14.4824	18.1874	29.5788	23.8784	26.2034	upregulated	0
Cs_ont_2g005250	7.01873e-09	-1.13428	12.8675	14.2046	14.7054	5.97573	4.56346	7.5187	downregulated	0				Cs_ont_6g003220	0.00106848	0.767612	12.9345	16.9057	19.7469	30.1405	25.7627	28.1933	upregulated	1
Cs_ont_6g008650	4.07927e-09	-1.13407	45.8356	50.2268	51.9324	21.2611	14.3884	28.0897	downregulated	0				Cs_ont_8g004900	9.00135e-11	0.768022	42.12	39.4001	36.0853	77.4547	59.6058	64.6533	upregulated	1
Cs_ont_2g002390	3.90875e-05	-1.13305	8.00529	12.1276	9.21447	3.45387	3.14541	6.17274	downregulated	0				Cs_ont_3g003500	6.12771e-12	0.768552	16.3838	16.6961	16.3999	28.6929	28.1011	28.0194	upregulated	0
Cs_ont_2g026340	0.000166847	-1.12703	9.27539	6.98737	9.43484	3.72241	2.5722	4.82882	downregulated	0				Cs_ont_8g011220	7.32264e-20	0.770219	34.6432	39.5411	39.6789	60.0724	67.0666	68.1948	upregulated	0
Cs_ont_2g003770	5.89312e-19	-1.12378	117.103	133.661	130.583	48.9488	48.1262	68.0133	downregulated	1				Cs_ont_1g021170	7.65068e-14	0.771244	44.3105	51.7482	52.7636	87.7858	78.3706	88.5771	upregulated	0
Cs_ont_7g018840	0.00217685	-1.12283	2.97721	4.3158	4.48704	1.34798	1.38852	2.37784	downregulated	0				Cs_ont_4g021230	9.55924e-11	0.772279	26.7161	24.9149	30.3244	52.0887	42.8026	45.8188	upregulated	1
Cs_ont_5g011090	8.30039e-14	-1.12176	133.493	155.36	151.572	62.1643	49.0104	77.7676	downregulated	0				Cs_ont_6g007060	6.76142e-05	0.772559	6.32977	8.17302	7.13204	11.4423	12.0014	13.6614	upregulated	0
Cs_ont_5g007860	0.00307244	-1.12122	296.657	277.616	341.519	128.027	72.1403	198.979	downregulated	0				Cs_ont_1g006920	5.43684e-22	0.773129	45.2463	53.3094	52.1032	80.8973	88.7537	86.8104	upregulated	1
Cs_ont_9g026990	1.09769e-05	-1.11994	2.16831	3.11726	2.42622	0.941165	1.17048	1.23847	downregulated	0				Cs_ont_8g006560	5.03727e-06	0.774934	10.3652	13.4057	9.8277	18.0953	18.3871	21.2893	upregulated	0
Cs_ont_4g020670	8.22746e-05	-1.11693	1.52626	2.25325	1.81141	0.717259	0.550702	1.17641	downregulated	0				Cs_ont_2g014520	7.47703e-15	0.775132	70.0135	86.2669	75.9788	146.188	125.528	126.99	upregulated	0
Cs_ont_5g007440	5.88492e-08	-1.1159	30.6388	30.655	29.5925	14.6569	8.90502	15.9989	downregulated	1				Cs_ont_4g028640	5.25763e-05	0.776635	13.5393	18.8104	16.5089	25.7439	30.8811	27.4276	upregulated	0
Cs_ont_3g026320	3.53684e-12	-1.11522	26.9537	34.4236	35.7663	13.7445	12.5744	15.9246	downregulated	1				Cs_ont_5g011250	5.70012e-11	0.776732	36.1437	43.1068	42.8083	62.3303	73.7928	73.1797	upregulated	1
Cs_ont_4g028730	0.00405612	-1.11493	3.76228	3.36466	5.27047	1.52492	0.989906	2.92886	downregulated	1				Cs_ont_1g027450	0.00451144	0.776883	10.053	9.41372	9.18216	15.143	20.9703	13.1826	upregulated	0
Cs_ont_4g020060	1.20269e-07	-1.11361	174.518	190.461	190.705	63.6668	60.7234	117.696	downregulated	0				Cs_ont_1g024750	1.31002e-06	0.781617	13.3745	10.511	13.4104	21.646	24.3235	22.4925	upregulated	0
Cs_ont_9g025950	2.4991e-11	-1.11354	9.95879	11.8346	10.488	4.32653	3.97711	5.80131	downregulated	0				Cs_ont_8g014310	5.57307e-12	0.781687	19.5028	16.1893	18.2838	34.5906	27.4473	30.8078	upregulated	1
Cs_ont_6g017640	0.000237164	-1.11332	10.3476	11.1954	11.0907	3.48227	3.22888	7.57168	downregulated	0				Cs_ont_8g019110	3.53855e-26	0.781778	119.595	139.54	142.656	225.614	228.844	240.06	upregulated	1
Cs_ont_3g019490	0.00623611	-1.1132	2.19048	2.91227	2.17484	0.81181	0.961209	1.41119	downregulated	0				Cs_ont_5g041200	3.94515e-07	0.784873	18.7594	15.8533	15.1256	33.1713	28.3095	24.8998	upregulated	0
Cs_ont_9g023280	1.47853e-11	-1.11236	18.1659	18.0109	16.1157	8.36712	7.51385	6.2876	downregulated	0				Cs_ont_5g008840	2.58444e-27	0.785717	45.9582	43.8415	45.7665	80.292	78.5654	79.0111	upregulated	0
Cs_ont_3g032840	6.10341e-09	-1.11011	14.4808	15.2072	18.425	6.08285	5.5551	9.21635	downregulated	1				Cs_ont_8g022970	2.29269e-27	0.786185	59.0025	67.0669	66.5387	110.276	116.772	107.959	upregulated	0
Cs_ont_3g030030	0.00486784	-1.10869	5.60697	8.13423	7.56518	2.28815	2.98199	3.97788	downregulated	1				Cs_ont_4g002250	4.04844e-15	0.786617	52.3759	54.2899	53.5573	90.2482	97.8792	88.3187	upregulated	0
Cs_ont_6g012540	7.26253e-06	-1.10845	5.38677	5.73925	6.72537	2.22105	1.89924	3.73068	downregulated	1				Cs_ont_3g017770	1.58082e-18	0.787853	59.4989	65.9866	72.889	126.108	111.225	111.565	upregulated	0
Cs_ont_2g016820	4.29891e-05	-1.10699	8.79055	12.9568	9.54024	5.8636	4.03525	3.70684	downregulated	0				Cs_ont_3g022920	1.17491e-17	0.78967	37.0995	36.3552	41.4957	64.3136	65.4308	70.1142	upregulated	0
Cs_ont_5g041030	0.00549314	-1.10528	12.2963	14.1723	12.5509	4.20787	2.51151	10.5078	downregulated	0				Cs_ont_4g027500	5.14641e-16	0.791121	7.44098	6.53668	7.7522	13.0097	12.3907	12.5312	upregulated	1
Cs_ont_5g036760	0.00405612	-1.10211	11.4388	15.3991	12.6667	5.97707	2.6023	8.81959	downregulated	1				Cs_ont_6g026390	2.33074e-18	0.791257	47.0403	43.8561	42.859	86.4649	72.9054	73.7517	upregulated	1
Cs_ont_8g024220	0.000392522	-1.10058	13.7697	11.4135	11.8647	5.25326	3.06659	8.08043	downregulated	1				Cs_ont_8g011230	7.13736e-11	0.791485	13.1031	14.1708	14.198	25.1239	21.5578	25.466	upregulated	0
Cs_ont_3g021680	0.00922954	-1.10041	21.7353	21.5657	26.8862	8.80527	5.89673	16.4048	downregulated	1				Cs_ont_4g024200	0.00208095	0.791831	4.38108	3.25265	3.93628	6.29844	6.32088	7.60643	upregulated	0
Cs_ont_9g000550	6.56222e-06	-1.10007	1.57231	2.04073	2.10085	0.909548	0.565552	1.03859	downregulated	0				Cs_ont_5g002770	6.26991e-05	0.793411	42.6004	50.4998	47.0396	76.4207	85.4009	78.8177	upregulated	0
Cs_ont_7g021060	0.00856253	-1.09952	1.08685	1.68078	1.55208	0.542141	0.358718	1.00375	downregulated	0				Cs_ont_7g009030	3.0104e-05	0.794571	14.4328	18.8516	19.2624	30.859	32.6702	27.4215	upregulated	0
Cs_ont_5g048150	0.00421592	-1.09891	225.96	224.412	254.225	96.8977	57.6639	157.31	downregulated	0				Cs_ont_1g004000	5.07714e-14	0.795407	50.5963	42.5005	40.1611	77.626	77.1931	78.4344	upregulated	0
Cs_ont_2g012560	0.00822258	-1.09744	43.9279	43.628	47.9089	18.073	10.3748	31.2927	downregulated	1				Cs_ont_1g020800	6.59181e-09	0.796182	17.5596	12.7004	13.3699	25.4055	27.186	25.7303	upregulated	1
Cs_ont_6g005180	8.38374e-22	-1.09668	34.5412	38.6144	37.0984	15.9074	14.827	17.8514	downregulated	1				Cs_ont_2g002590	8.13317e-31	0.79649	1637.25	1914.99	1681.04	2799.35	3192.97	3155.19	upregulated	1
Cs_ont_7g022640	3.33777e-11	-1.0963	10.532	11.3158	11.4073	4.47414	4.16785	6.07125	downregulated	0				Cs_ont_5g048150	1.34577e-24	0.796956	50.3348	59.4292	59.2102	95.0318	100.114	100.103	upregulated	0
Cs_ont_5g017090	9.90323e-05	-1.09493	11.4067	11.6845	11.6446	4.23602	3.29759	7.73434	downregulated	1				Cs_ont_9g000660	8.76183e-16	0.798503	28.1105	28.9722	31.6248	48.0353	54.9966	52.463	upregulated	1
Cs_ont_6g015880	3.29939e-05	-1.09481	4.1395	5.56688	5.06327	1.91646	1.62403	3.03014	downregulated	0				Cs_ont_8g006360	1.87189e-13	0.799277	29.7031	38.4513	35.5338	60.6157	60.0926	60.3392	upregulated	0
Cs_ont_7g004390	3.50785e-07	-1.09473	11.6663	10.0554	10.1898	4.34909	5.09187	4.61749	downregulated	0				Cs_ont_5g047780	0.000722566	0.803817	4.08526	3.10511	2.65136	6.30974	5.2397	5.83181	upregulated	0
Cs_ont_5g035900	5.77349e-06	-1.09434	31.0206	29.5877	35.5401	13.8651	8.45194	20.3885	downregulated	1				Cs_ont_2g024800	3.57537e-09	0.803935	11.0859	12.3194	10.9035	21.2398	19.0833	19.8852	upregulated	0
Cs_ont_4g023230	1.01903e-08	-1.09307	71.1572	76.1954	83.3758	32.8213	24.4337	44.8124	downregulated	0				Cs_ont_2g031750	7.65741e-05	0.808526	3.48031	3.11147	3.34429	6.19241	5.06642	6.58488	upregulated	0
Cs_ont_4g022720	4.52991e-20	-1.09092	89.7444	85.141	102.282	38.7913	38.8298	45.0983	downregulated	0				Cs_ont_9g004900	1.02304e-15	0.808699	34.0022	40.3953	41.4189	63.3007	71.0815	69.3039	upregulated	0
Cs_ont_5g035660	1.96856e-05	-1.09089	14.1784	14.5682	15.9438	5.50263	4.38705	10.0056	downregulated	0				Cs_ont_9g017810	0.00185956	0.814312	1.7274	1.39434	1.56611	2.73188	2.70393	3.19171	upregulated	1
Cs_ont_5g036770	0.0030938	-1.08958	12.4952	13.407	12.9795	5.43011	2.41735	9.49297	downregulated	1				Cs_ont_6g025170	1.98547e-25	0.814815	50.2793	57.229	54.7165	92.319	96.5243	97.9841	upregulated	0
Cs_ont_7g021070	1.68718e-08	-1.08696	54.6392	49.8177	57.6132	24.4678	16.3579	31.4197	downregulated	0				Cs_ont_5g004970	6.6895e-11	0.814839	21.954	27.607	26.1985	45.5109	44.8408	43.1127	upregulated	1
Cs_ont_2g017740	0.000708476	-1.08642	178.409	183.333	212.913	74.5219	56.445	124.753	downregulated	0				Cs_ont_7g017210	4.73628e-05	0.815824	6.76691	5.42873	6.60879	10.2233	11.8739	11.3291	upregulated	0
Cs_ont_9g022560	2.26071e-09	-1.0845	16.5615	16.4891	18.5842	7.10649	7.01827	8.86735	downregulated	0				Cs_ont_2g031290	4.49556e-28	0.822504	28.505	26.5789	29.4823	49.3653	49.2501	51.1954	upregulated	0
Cs_ont_7g009410	0.00457382	-1.08405	1.84477	1.79882	1.36024	0.599914	0.79431	0.917327	downregulated	1				Cs_ont_3g002010	6.53764e-29	0.823777	23.0246	24.7668	23.8114	45.0338	42.0648	40.9762	upregulated	1
Cs_ont_7g014260	0.00426303	-1.08383	1.34137	0.922747	1.21274	0.448066	0.413085	0.694829	downregulated	0				Cs_ont_4g017460	0.00170293	0.824615	6.6426	4.68846	5.86696	12.8838	7.08698	10.6268	upregulated	1
Cs_ont_3g026460	0.00387781	-1.08338	23.3193	25.5165	26.1982	9.27916	6.02576	18.1407	downregulated	1				Cs_ont_5g027010	0.000248968	0.82693	4.027	2.3658	2.69856	6.16878	5.41184	4.85559	upregulated	1
Cs_ont_4g009200	0.000159903	-1.0806	21.2876	22.1982	24.8036	9.69725	5.45822	15.5751	downregulated	0				Cs_ont_5g033530	0.00916102	0.832057	5.13226	3.3844	3.32989	7.83487	7.32396	6.30884	upregulated	1
Cs_ont_3g012710	5.38333e-29	-1.07964	256.144	245.618	272.273	105.921	108.963	130.741	downregulated	0				Cs_ont_4g006200	0.000192998	0.832766	5.32403	5.42621	5.06311	9.69346	8.08571	10.5991	upregulated	1
Cs_ont_9g023920	0.000234758	-1.07526	409.067	409.264	471.129	179.631	127.514	270.969	downregulated	1				Cs_ont_5g010840	2.20026e-12	0.833429	11.0211	11.1494	11.7797	18.2668	20.9089	21.9369	upregulated	1
Cs_ont_7g019420	0.000699998	-1.07381	324.784	307.247	355.519	137.402	94.3178	212.992	downregulated	1				Cs_ont_7g010100	0.000337456	0.834082	9.12066	11.2191	10.8371	15.5262	17.7872	22.4283	upregulated	0
Cs_ont_8g011700	0.0084473	-1.07166	3.22193	3.22369	3.35735	1.95999	1.33786	1.07975	downregulated	0				Cs_ont_3g001570	0.00288405	0.835236	5.67597	3.62487	3.60091	8.15018	7.07952	8.16188	upregulated	0
Cs_ont_5g021070	5.03043e-09	-1.07147	8.21292	8.78914	8.78758	3.42972	2.99651	5.19895	downregulated	0				Cs_ont_7g016150	2.0762e-05	0.836681	8.69966	9.61936	13.8322	19.8961	19.965	17.4434	upregulated	0
Cs_ont_6g013860	3.2834e-06	-1.06915	6.77489	5.46485	6.10934	2.81156	2.2905	3.16396	downregulated	0				Cs_ont_6g005610	6.2164e-14	0.83833	45.4616	51.021	45.8544	101.896	78.1957	75.7297	upregulated	1
Cs_ont_2g024160	0.000389006	-1.06863	7.893	8.20928	9.99527	3.58274	2.76382	5.41879	downregulated	0				Cs_ont_3g016040	2.27364e-08	0.839258	8.57416	6.81282	6.82716	12.4494	15.143	12.593	upregulated	1
Cs_ont_1g027890	1.77461e-08	-1.06695	23.1162	24.8903	24.3699	9.94323	8.95434	13.7403	downregulated	0				Cs_ont_8g002260	5.96937e-05	0.842221	5.15305	5.50875	6.42976	11.4185	10.1439	9.21959	upregulated	1
Cs_ont_8g028880	9.65012e-13	-1.06229	78.5108	76.9777	91.7575	32.8763	32.9133	46.1195	downregulated	0				Cs_ont_2g035200	6.76605e-19	0.844758	30.3051	27.4111	28.1051	52.2666	54.6805	48.5402	upregulated	0
Cs_ont_3g006710	0.00834438	-1.06173	3.56334	7.68067	5.49913	2.50389	1.97636	3.07596	downregulated	0				Cs_ont_8g006410	0.000350237	0.84487	8.5586	8.33028	7.87436	15.8163	14.076	14.7968	upregulated	0
Cs_ont_8g002760	5.28628e-10	-1.06163	38.8949	43.8423	41.4073	19.0672	13.5214	23.6011	downregulated	1				Cs_ont_5g040680	4.98001e-38	0.847273	130.359	146.902	146.952	267.133	244.211	255.504	upregulated	0
Cs_ont_8g029340	1.61907e-09	-1.06008	26.7877	26.664	28.4303	12.9762	8.75337	15.386	downregulated	1				Cs_ont_4g024080	3.95016e-07	0.848044	10.4305	10.6567	11.1999	22.2584	18.8584	17.2207	upregulated	0
Cs_ont_6g007820	1.74163e-05	-1.06008	27.7364	28.8753	30.7563	12.5984	7.98273	19.1156	downregulated	0				Cs_ont_2g006730	0.0036464	0.851044	9.111	11.1702	9.66004	15.3687	19.8601	18.7592	upregulated	0
Cs_ont_1g025900	0.00200661	-1.05934	8.256	7.64375	9.0497	4.67428	2.41553	4.1697	downregulated	1				Cs_ont_2g001220	3.622e-42	0.854089	127.355	126.037	138.599	245.766	230.101	236.881	upregulated	0
Cs_ont_5g033840	5.95375e-06	-1.05704	19.9968	21.6091	22.0746	8.01888	7.06967	13.8713	downregulated	0				Cs_ont_6g001810	0.00124368	0.854993	4.80639	5.45397	4.71028	10.2742	8.22612	8.51087	upregulated	0
Cs_ont_9g002800	1.21662e-05	-1.05468	2.80929	3.15281	3.26219	1.60628	1.09416	1.49693	downregulated	0				Cs_ont_4g026210	8.22223e-29	0.856007	36.4521	34.3157	35.882	67.0001	62.9226	64.5545	upregulated	0
Cs_ont_3g008440	0.00374264	-1.05313	4.00434	4.18076	4.83094	2.14763	1.66088	2.09368	downregulated	0				Cs_ont_1g004180	0.000415109	0.856311	8.09616	5.99106	9.49859	14.2483	12.9846	15.7831	upregulated	0
Cs_ont_9g007490	1.52779e-05	-1.05265	7.61672	7.0284	6.50102	2.62443	2.61072	4.42558	downregulated	0				Cs_ont_2g029880	7.59019e-15	0.856343	18.6602	22.8011	21.7151	37.6807	36.055	41.1338	upregulated	0
Cs_ont_5g018200	4.41248e-05	-1.05152	11.7716	13.3313	11.482	5.53434	3.37878	7.80626	downregulated	1				Cs_ont_5g032760	2.14429e-05	0.856963	37.2018	25.7224	24.444	54.8262	51.0394	53.536	upregulated	0
Cs_ont_4g016510	1.08286e-06	-1.05131	19.4934	20.2078	20.6473	9.23262	5.83399	12.5084	downregulated	0				Cs_ont_3g033220	4.59508e-23	0.857094	57.1116	57.1686	52.7531	116.961	95.0547	93.6326	upregulated	1
Cs_ont_7g000350	0.000542263	-1.04741	7.028	8.42627	6.29242	3.28112	1.96798	5.35947	downregulated	0				Cs_ont_9g012630	0.00012297	0.859119	10.5066	13.5978	12.1623	22.5584	22.1716	20.8209	upregulated	0
Cs_ont_8g004110	0.00119535	-1.04659	3.02134	4.40802	3.84832	1.53944	0.979983	2.65793	downregulated	0				Cs_ont_2g002640	8.58876e-32	0.860552	1457.04	1746.92	1549.91	2650.23	3069.53	2931.27	upregulated	1
Cs_ont_7g002690	0.00169282	-1.04594	7.02126	8.52168	8.19101	3.69188	1.75272	5.43889	downregulated	1				Cs_ont_8g028700	0.00617713	0.866755	4.38792	3.58718	6.10507	10.2134	7.37312	8.16818	upregulated	0
Cs_ont_5g010210	0.00130976	-1.04568	2.66037	4.76718	4.46663	1.90973	1.11463	2.44595	downregulated	0				Cs_ont_1g002250	1.7251e-23	0.868519	24.5122	28.7807	25.9197	46.2054	48.2536	50.5691	upregulated	0
Cs_ont_8g020590	0.00275322	-1.045	41.0542	46.126	47.6699	18.6818	12.5013	30.7411	downregulated	1				Cs_ont_9g011130	1.0332e-09	0.868858	38.2333	34.4537	27.7507	72.6104	55.6002	57.1663	upregulated	0
Cs_ont_7g007160	0.000639524	-1.04463	7.63107	11.3728	9.48256	3.96707	2.94804	6.14184	downregulated	0				Cs_ont_3g009490	5.64886e-24	0.87025	71.4154	90.1687	76.3995	146.744	147.637	142.618	upregulated	0
Cs_ont_7g000480	0.00283638	-1.04271	8.38451	7.69616	6.07136	2.01709	4.5675	3.5095	downregulated	0				Cs_ont_5g008040	2.12669e-18	0.870454	24.0861	20.4005	21.7779	43.4475	40.8339	37.9164	upregulated	0
Cs_ont_7g024220	3.91089e-14	-1.0397	78.6598	77.4556	84.5659	35.0707	29.8995	45.6738	downregulated	1				Cs_ont_5g014580	8.28708e-06	0.871561	18.0665	17.9652	22.4941	32.5339	36.3738	38.2749	upregulated	0
Cs_ont_6g010800	0.00688746	-1.03941	37.6423	38.8547	43.4241	17.9179	9.62894	27.7782	downregulated	1				Cs_ont_5g031840	6.76753e-08	0.871666	6.17073	5.90895	7.46613	13.9798	11.0212	10.8857	upregulated	1
Cs_ont_7g016240	2.29398e-19	-1.03592	48.2302	45.8119	50.6199	21.2457	22.076	23.0693	downregulated	0				Cs_ont_7g002760	7.13736e-11	0.872139	26.2535	31.0907	33.3341	52.8073	56.2609	57.0134	upregulated	0
Cs_ont_5g001500	0.00568811	-1.03429	10.7119	14.8867	11.8364	5.0374	3.61782	8.59078	downregulated	0				Cs_ont_1g004200	0.0023886	0.873772	3.13977	1.97788	1.62441	4.34282	4.05435	4.18703	upregulated	1
Cs_ont_2g005690	0.000167269	-1.03187	10.5846	9.65641	9.52877	4.40583	2.80688	6.58956	downregulated	0				Cs_ont_7g002960	2.48344e-09	0.876455	21.0807	15.5313	18.2024	38.5025	32.2728	30.7167	upregulated	0
Cs_ont_6g014680	0.00807085	-1.03149	173.967	178.923	195.321	79.7785	45.7057	128.037	downregulated	1				Cs_ont_2g002630	4.61895e-35	0.87761	192.353	209.925	177.781	324.994	371.937	377.424	upregulated	1
Cs_ont_3g024130	0.00637351	-1.03001	2.61769	4.72091	4.94305	1.35112	1.66122	2.67312	downregulated	0				Cs_ont_9g019320	1.94339e-11	0.881136	845.616	1003.77	1199.98	1772.56	1874.77	1902.09	upregulated	0
Cs_ont_5g039140	0.000582438	-1.02898	12.0907	13.8435	14.4439	6.20836	3.32415	9.21394	downregulated	1				Cs_ont_7g020420	1.51886e-12	0.883537	50.6133	46.0886	52.284	81.01	96.8656	98.0529	upregulated	1
Cs_ont_6g023660	0.000407003	-1.02786	29.088	34.4279	29.4746	12.8424	7.85172	22.4708	downregulated	0				Cs_ont_8g026710	0.000311489	0.886555	7.53439	8.94148	7.35653	16.9821	14.0451	13.083	upregulated	1
Cs_ont_7g018090	0.000243809	-1.02439	11.582	12.6469	11.6386	5.19922	3.14203	8.41616	downregulated	1				Cs_ont_3g006570	1.21294e-05	0.889097	10.1436	12.1843	12.8583	19.2835	24.1264	21.7831	upregulated	0
Cs_ont_5g002150	1.96348e-05	-1.02375	7.11904	8.63724	7.17589	3.02799	2.89917	4.74572	downregulated	0				Cs_ont_5g034190	2.81884e-05	0.890566	2.73915	3.19164	3.08143	5.44829	5.9143	5.40815	upregulated	0
Cs_ont_5g014260	5.77349e-06	-1.02346	13.7836	15.8778	16.9017	6.73373	4.84523	10.259	downregulated	1				Cs_ont_4g026680	5.64886e-24	0.891065	31.734	36.6928	37.3669	66.0729	66.4487	64.4785	upregulated	1
Cs_ont_7g001810	5.22466e-06	-1.02334	17.8062	22.6769	24.3151	9.14887	7.38397	13.6108	downregulated	0				Cs_ont_1g024950	3.39101e-45	0.893564	37.9245	39.7269	38.3647	72.2427	72.6282	71.7043	upregulated	0
Cs_ont_6g004910	0.00194535	-1.02301	42.6561	39.4683	48.8387	20.6414	9.22365	31.1113	downregulated	0				Cs_ont_2g032200	1.64308e-25	0.893662	27.3121	29.7021	27.7331	49.9528	55.1355	53.3913	upregulated	0
Cs_ont_5g049370	0.00050676	-1.02262	6.52558	7.8094	8.77067	2.33461	2.67846	5.65947	downregulated	0				Cs_ont_9g000120	1.56403e-15	0.894396	64.7822	57.281	59.2875	119.148	100.927	118.65	upregulated	0
Cs_ont_8g025050	1.54727e-05	-1.02217	29.3582	28.406	33.1255	11.6779	11.1031	19.3343	downregulated	1				Cs_ont_8g020180	2.8591e-19	0.894639	29.2595	30.7915	27.5533	50.6474	58.6577	55.8668	upregulated	0
Cs_ont_6g005860	9.7367e-15	-1.01677	590.948	577.626	667.405	275.424	238.089	343.922	downregulated	1				Cs_ont_7g021000	4.84638e-12	0.89778	24.4493	23.7877	25.3043	42.9151	46.1432	49.3844	upregulated	0
Cs_ont_4g014210	2.846e-05	-1.01405	7.18734	9.23604	7.77248	3.61508	2.74045	5.09058	downregulated	0				Cs_ont_4g023500	1.85725e-06	0.902682	10.0939	10.3067	7.35336	19.6821	15.0363	17.2307	upregulated	0
Cs_ont_8g029250	7.97782e-06	-1.01186	140.565	132.599	150.29	66.8467	39.8126	92.038	downregulated	0				Cs_ont_6g006880	0.000190476	0.903466	3.31268	2.16654	2.64379	5.68697	5.03696	4.63306	upregulated	1
Cs_ont_1g019900	0.00219297	-1.00937	16.9819	19.3258	18.4764	7.79584	5.57329	12.4181	downregulated	0				Cs_ont_7g004640	7.25638e-10	0.905977	22.9358	23.69	26.7871	54.6627	41.5648	41.6877	upregulated	0
Cs_ont_6g017920	0.000339566	-1.00762	3.94676	4.58341	5.61056	2.18465	2.07278	2.37448	downregulated	0				Cs_ont_4g006270	0.000445938	0.906582	3.08591	3.10148	2.53768	4.83748	5.88656	5.79205	upregulated	0
Cs_ont_2g013590	0.00821004	-1.00376	8.84319	11.1294	11.5238	4.64069	2.47502	7.75967	downregulated	0				Cs_ont_4g025610	2.97408e-31	0.907424	27.4726	29.9342	27.4812	49.6328	55.0882	55.6449	upregulated	0
Cs_ont_2g006970	6.89367e-22	-1.00267	7.62984	7.80384	8.44979	3.7248	3.81617	3.72375	downregulated	0				Cs_ont_2g009550	6.85972e-09	0.907464	17.3871	13.6644	14.5142	30.6758	25.785	29.8715	upregulated	0
Cs_ont_5g030210	1.57433e-08	-1.00169	12.1292	13.6524	10.6332	6.50049	4.90666	5.75284	downregulated	0				Cs_ont_1g017480	0.00232246	0.910218	1.74999	1.09881	1.14629	3.23613	2.14516	2.24339	upregulated	1
Cs_ont_1g024160	0.00770383	-1.0015	2.21884	2.02467	2.96821	0.979104	0.73353	1.70779	downregulated	1				Cs_ont_2g028210	9.49565e-09	0.912807	11.5856	11.1219	8.98051	19.025	20.9041	20.2912	upregulated	1
Cs_ont_6g020130	1.09185e-12	-1.00006	52.7834	48.8733	53.4092	26.2218	19.326	27.698	downregulated	0				Cs_ont_8g005000	2.88891e-05	0.912821	2.81543	2.39316	1.99572	4.76196	3.92202	5.0666	upregulated	0
Cs_ont_8g014910	0.00933909	-0.999343	8.57986	6.64133	5.95664	3.71992	1.95115	4.26755	downregulated	0				Cs_ont_7g029090	7.87713e-28	0.913732	131.129	132.625	129.324	287.945	232.202	225.04	upregulated	1
Cs_ont_9g023720	2.77375e-07	-0.998538	90.0601	89.5752	101.251	42.0226	30.3411	60.7965	downregulated	0				Cs_ont_8g007530	0.00306554	0.914559	9.80684	15.1208	11.3377	29.4189	19.7633	18.7769	upregulated	1
Cs_ont_4g010420	2.25394e-07	-0.998392	50.7208	50.0994	53.217	21.5582	17.7647	33.6041	downregulated	0				Cs_ont_2g029630	1.67389e-14	0.918178	39.8641	30.9404	30.2481	69.5201	61.1862	62.1484	upregulated	1
Cs_ont_9g012760	0.000103678	-0.998291	2.8334	3.68308	3.74661	1.41325	1.34866	2.10088	downregulated	0				Cs_ont_7g000550	6.80051e-07	0.920563	8.57822	5.91716	7.20083	13.6434	12.9098	14.0132	upregulated	1
Cs_ont_9g002710	1.98145e-05	-0.997875	5.68468	4.44841	5.15471	2.13441	2.24925	2.85099	downregulated	1				Cs_ont_5g031930	0.00543151	0.921083	3.25224	2.8106	2.82864	6.19165	5.32675	5.54492	upregulated	1
Cs_ont_6g014110	0.000235715	-0.995729	81.3872	106.459	92.755	37.595	26.7818	68.1769	downregulated	0				Cs_ont_9g024770	2.13573e-07	0.923228	10.4149	9.16646	10.4085	20.4499	16.8869	19.9725	upregulated	0
Cs_ont_5g018050	3.2834e-06	-0.994984	12.6741	12.0948	15.4298	6.09302	6.27893	6.60566	downregulated	0				Cs_ont_3g019890	1.98407e-05	0.923932	9.37707	9.99592	9.43685	21.2425	17.5609	15.9756	upregulated	0
Cs_ont_4g002870	0.000121449	-0.994903	12.9344	19.0784	16.7412	8.42614	6.21948	8.32577	downregulated	0				Cs_ont_4g025110	1.16845e-08	0.927502	21.1062	17.1726	19.4789	39.7831	37.3364	33.4236	upregulated	0
Cs_ont_7g024910	0.00481317	-0.994701	4.41004	4.45859	6.44987	2.68904	1.17703	3.42426	downregulated	1				Cs_ont_2g000900	4.39145e-25	0.928721	308.173	310.754	317.106	712.168	537.676	540.738	upregulated	0
Cs_ont_8g022340	4.72114e-08	-0.993486	87.8359	80.1085	91.2267	41.3534	28.9627	52.9296	downregulated	1				Cs_ont_5g015130	8.96623e-13	0.928899	13.4792	13.7956	13.0586	23.6945	27.2123	26.863	upregulated	0
Cs_ont_4g003800	3.28378e-09	-0.990165	12.6598	14.2058	13.5685	6.09081	5.05167	8.11604	downregulated	0				Cs_ont_8g005390	8.70249e-10	0.932676	72.2522	91.6573	65.4307	136.718	142.241	156.408	upregulated	0
Cs_ont_5g000210	9.66021e-05	-0.990038	31.1592	30.8885	33.0253	12.273	9.84611	23.1996	downregulated	0				Cs_ont_2g002580	1.6323e-49	0.940009	880.08	978.808	941.385	1660.51	1880.23	1846.92	upregulated	1
Cs_ont_1g009760	0.00364761	-0.987517	6.34325	3.74822	6.05743	2.28723	1.96064	3.49194	downregulated	0				Cs_ont_4g002230	1.10133e-25	0.942577	107.643	128.284	124.626	215.122	239.555	239.221	upregulated	0
Cs_ont_7g017410	1.06442e-05	-0.986928	3.82056	4.80789	4.49604	1.87637	1.71667	2.41324	downregulated	0				Cs_ont_5g010080	1.04422e-05	0.944277	6.54835	8.92816	7.22077	16.3507	13.7546	13.564	upregulated	0
Cs_ont_5g038030	0.00273759	-0.984091	65.2082	75.318	76.7446	31.0442	22.4364	50.4944	downregulated	1				Cs_ont_5g046270	3.41564e-13	0.947889	21.13	21.7088	20.8045	40.4934	41.1958	41.4745	upregulated	1
Cs_ont_2g025730	2.37487e-15	-0.983911	14.3265	15.6145	15.1324	6.66119	7.05778	7.76658	downregulated	0				Cs_ont_4g014510	1.54447e-75	0.947956	654.693	666.363	704.791	1337.69	1287.17	1299.77	upregulated	0
Cs_ont_9g011830	0.00515149	-0.981273	1.32771	1.97748	1.36484	0.585914	0.852766	0.782467	downregulated	0				Cs_ont_7g006580	0.00224657	0.948085	5.74218	8.09472	8.96486	11.2886	15.8298	16.7793	upregulated	0
Cs_ont_1g025560	1.88495e-06	-0.976487	61.8305	62.3309	76.2288	25.069	36.4451	33.924	downregulated	0				Cs_ont_3g014760	1.43499e-05	0.953544	2.22438	1.9725	2.1079	4.00199	4.52442	3.79702	upregulated	1
Cs_ont_3g013520	2.30099e-06	-0.976046	402.201	483.761	440.881	236.153	222.193	288.267	downregulated	0				Cs_ont_5g043170	1.63027e-08	0.954684	44.7411	33.8955	31.1958	78.6115	72.3964	63.2585	upregulated	0
Cs_ont_6g014250	7.29809e-07	-0.975891	7.61242	7.21211	7.23499	3.86302	2.69345	3.68919	downregulated	0				Cs_ont_3g029080	0.00174507	0.957135	1.8886	1.32669	1.26766	3.55002	2.57075	2.71473	upregulated	0
Cs_ont_4g004750	0.00517593	-0.974865	4.99031	6.39202	6.89746	2.82829	1.65275	4.33515	downregulated	0				Cs_ont_1g016050	1.82827e-11	0.959472	17.7855	20.7817	20.5566	29.9166	43.1262	42.5728	upregulated	1
Cs_ont_4g021120	2.00787e-12	-0.973933	93.8115	92.026	88.1415	40.4895	37.5541	54.2322	downregulated	0				Cs_ont_3g008880	4.76307e-24	0.960108	22.2754	24.0598	24.9057	47.6254	47.7316	45.4537	upregulated	0
Cs_ont_5g040440	9.6591e-07	-0.97357	9.37519	8.48568	8.12908	4.26032	3.66806	4.56448	downregulated	1				Cs_ont_7g029200	0.000125646	0.960132	3.74807	3.43229	3.23827	6.91888	7.04826	6.4851	upregulated	1
Cs_ont_5g047510	1.20121e-06	-0.972592	31.432	35.4772	39.9187	15.556	12.4673	22.9883	downregulated	1				Cs_ont_7g015660	0.000519287	0.961275	3.24521	4.64906	5.01274	8.54725	9.1495	7.35065	upregulated	1
Cs_ont_1g024590	1.40708e-07	-0.969566	34.9111	38.4081	42.9613	17.0076	13.8281	25.274	downregulated	1				Cs_ont_6g020260	0.000442234	0.961562	9.44911	11.2815	9.18442	16.9269	17.6906	24.0536	upregulated	1
Cs_ont_1g012300	1.56057e-23	-0.969078	39.9715	44.4857	42.6324	19.5894	21.5157	21.0767	downregulated	1				Cs_ont_9g011780	0.000531452	0.961821	7.43147	6.08888	6.85315	14.1385	15.1635	10.6108	upregulated	1
Cs_ont_3g015520	9.56645e-12	-0.968743	50.4508	55.8627	57.108	23.7528	25.5827	28.8689	downregulated	0				Cs_ont_6g002800	3.03307e-47	0.96251	272.88	320.067	313.424	576.589	619.009	581.084	upregulated	0
Cs_ont_6g010520	4.93034e-05	-0.966442	29.1113	29.0248	31.2397	14.4917	8.63714	20.3151	downregulated	1				Cs_ont_1g021110	0.00556272	0.965186	4.27736	4.81797	4.81989	8.03797	8.25149	10.9699	upregulated	0
Cs_ont_5g049900	1.46094e-17	-0.964993	362.307	365.491	406.953	176.042	162.494	210.793	downregulated	0				Cs_ont_2g002980	7.56161e-06	0.965253	5.24112	5.62374	5.34085	9.98172	11.0323	10.5836	upregulated	0
Cs_ont_4g020370	5.59493e-14	-0.964543	31.2817	30.012	31.3847	12.2437	16.1284	16.4065	downregulated	0				Cs_ont_5g031860	1.37302e-09	0.965329	6.67133	5.89702	6.79463	15.2219	11.9775	10.8387	upregulated	1
Cs_ont_2g012710	4.75861e-06	-0.964273	41.7538	47.7052	44.0275	20.5414	14.1925	30.9594	downregulated	1				Cs_ont_9g017040	0.000288818	0.965912	4.84937	5.31167	4.96662	8.94121	9.97363	10.724	upregulated	1
Cs_ont_1g005240	2.0441e-14	-0.963102	35.9659	41.6267	37.4437	13.7943	13.5631	19.5258	downregulated	1				Cs_ont_2g009740	9.94426e-21	0.967551	31.2883	28.9153	26.7138	61.2448	57.0649	52.8711	upregulated	0
Cs_ont_2g006820	4.37474e-08	-0.961808	63.1914	69.3846	69.6758	31.4037	24.0016	42.6153	downregulated	0				Cs_ont_7g008330	1.01127e-26	0.970149	42.6911	47.6686	50.6098	90.3421	97.174	89.6224	upregulated	0
Cs_ont_2g019000	0.000615253	-0.960905	3.58399	3.98764	4.27987	1.50572	1.56856	2.6948	downregulated	0				Cs_ont_1g027120	5.41484e-07	0.972046	9.51766	8.45632	6.35787	18.4866	14.4926	15.2806	upregulated	1
Cs_ont_8g022400	0.00884854	-0.960421	3.664	4.34435	2.8984	1.82253	1.6259	1.77125	downregulated	0				Cs_ont_6g000890	0.00409708	0.972558	4.00498	4.9272	3.90403	9.18138	5.09035	9.48541	upregulated	1
Cs_ont_5g016980	1.93837e-07	-0.959022	10.8031	12.0679	11.9898	5.43819	4.30221	7.23284	downregulated	0				Cs_ont_9g007910	0.00459845	0.975992	2.50868	4.24079	3.00947	6.425	6.96423	5.77516	upregulated	0
Cs_ont_9g010220	0.00835127	-0.958549	5.16696	5.54626	5.06813	2.10205	2.96746	2.31884	downregulated	0				Cs_ont_3g006300	0.00142936	0.978746	34.4331	48.2191	49.5612	85.6215	78.9255	90.0082	upregulated	0
Cs_ont_1g022640	0.004786	-0.955833	2.70928	3.04426	2.29265	1.52544	1.08437	1.30519	downregulated	0				Cs_ont_6g019870	6.17101e-05	0.980821	4.85098	4.69779	4.88976	9.15698	9.37965	10.1514	upregulated	0
Cs_ont_2g027360	2.40628e-06	-0.955788	126.607	122.463	148.529	66.9771	42.8298	83.8808	downregulated	1				Cs_ont_7g016800	0.000286153	0.98337	3.28172	2.26005	2.70221	4.99911	4.62985	6.88692	upregulated	0
Cs_ont_2g020730	3.86212e-11	-0.955209	79.1813	72.4041	84.5931	36.5865	30.8722	47.7416	downregulated	0				Cs_ont_3g008430	5.49135e-05	0.983542	5.1926	6.1299	6.14302	13.4574	9.99006	11.1149	upregulated	0
Cs_ont_2g005780	0.00111387	-0.954499	4.25533	3.30266	2.59115	1.22798	1.36823	2.35461	downregulated	1				Cs_ont_3g009170	3.07409e-10	0.986182	14.036	16.8483	14.6407	28.8944	29.8705	31.67	upregulated	1
Cs_ont_7g016020	1.68729e-07	-0.952287	60.9212	58.1463	65.1619	28.1643	21.7473	40.2116	downregulated	0				Cs_ont_7g019850	1.02338e-15	0.987085	11.8321	11.7971	10.8022	23.4178	21.8567	22.8632	upregulated	1
Cs_ont_7g013800	2.00708e-14	-0.951735	200.71	203.702	224.249	97.5309	87.5614	122.278	downregulated	0				Cs_ont_3g022910	5.52216e-24	0.987895	45.9746	57.8546	57.9151	100.753	110.337	110.957	upregulated	0
Cs_ont_5g008180	3.30181e-07	-0.951163	119.694	118.83	126.15	57.0309	41.2747	79.8111	downregulated	0				Cs_ont_2g022890	0.00243635	0.988265	5.3326	2.64378	3.75927	9.24994	7.61454	6.78041	upregulated	0
Cs_ont_3g000800	1.56843e-10	-0.948478	31.3617	31.2897	31.1354	15.2536	11.6946	19.0778	downregulated	0				Cs_ont_1g020460	1.91849e-10	0.995359	16.2679	13.4247	13.6671	30.3739	27.8666	29.0105	upregulated	0
Cs_ont_8g021660	9.35476e-06	-0.947836	12.0374	10.9316	11.9178	6.573	4.30126	6.18124	downregulated	0				Cs_ont_7g007340	4.30339e-07	0.997699	14.6839	19.9492	17.2364	34.5206	28.0306	41.1199	upregulated	0
Cs_ont_2g013220	5.08567e-06	-0.946618	24.5793	32.7183	24.7756	11.4923	10.3948	18.6255	downregulated	0				Cs_ont_6g013070	7.12916e-05	0.999756	18.2964	17.4903	18.1182	42.2388	30.0259	35.3999	upregulated	1
Cs_ont_3g017200	2.86111e-10	-0.944178	16.3369	18.0805	18.5353	8.65585	9.29993	7.85541	downregulated	0				Cs_ont_8g015650	0.00959221	1.00093	8.3831	3.72235	5.37212	13.5294	12.3874	9.57532	upregulated	0
Cs_ont_2g023260	0.0007543	-0.943888	14.5143	16.0508	12.9958	6.62373	5.13528	9.60121	downregulated	0				Cs_ont_5g006470	2.24517e-07	1.0066	6.29884	3.76078	5.17274	11.4479	11.5318	8.96073	upregulated	1
Cs_ont_9g020750	0.00050676	-0.94291	3.27654	3.36029	3.93966	1.62363	1.21912	2.44002	downregulated	0				Cs_ont_4g020370	1.43599e-06	1.00672	116.447	91.7749	88.9905	237.989	186.929	176.063	upregulated	0
Cs_ont_8g003630	6.1296e-17	-0.942491	124.708	155.029	148.999	66.2833	63.3559	80.3411	downregulated	1				Cs_ont_8g003370	2.43254e-06	1.00753	10.9291	7.42764	7.39834	20.1864	14.8846	17.4606	upregulated	0
Cs_ont_7g020980	0.000457283	-0.941746	8.2149	7.64909	6.8234	3.55388	2.53363	5.10334	downregulated	0				Cs_ont_6g005140	0.00110024	1.01011	5.11278	6.68486	5.86773	11.7351	13.3343	10.4168	upregulated	0
Cs_ont_5g004580	4.40071e-11	-0.941078	148.656	148.643	161.382	72.0187	60.8977	92.1365	downregulated	1				Cs_ont_3g007920	0.0083167	1.01518	3.43136	3.4382	2.35172	7.671	4.5796	6.49943	upregulated	0
Cs_ont_1g017240	1.81727e-15	-0.939147	78.559	81.8802	82.5736	36.3181	43.5562	39.1511	downregulated	1				Cs_ont_3g025340	0.0063636	1.02131	11.7946	17.387	9.61785	23.7785	26.3607	28.3403	upregulated	0
Cs_ont_5g002360	0.00680574	-0.938266	7.37818	8.75427	10.7523	4.275	2.89452	6.08178	downregulated	1				Cs_ont_8g006490	0.00702629	1.02349	2.657	2.88403	2.97795	5.89155	6.11817	5.3546	upregulated	0
Cs_ont_2g029170	1.74496e-27	-0.938057	177.411	169.481	191.346	86.2057	91.6628	86.4613	downregulated	0				Cs_ont_9g023080	1.68355e-05	1.02442	3.27146	4.65348	4.06102	7.61106	7.56108	9.23551	upregulated	1
Cs_ont_5g038310	5.72012e-06	-0.937773	179.189	172.45	210.31	94.2291	60.4303	122.872	downregulated	0				Cs_ont_9g010220	2.42377e-17	1.02523	16.9638	17.8773	18.5012	35.5623	37.1941	36.7834	upregulated	0
Cs_ont_4g019170	4.28449e-09	-0.937739	99.9243	105.838	128.01	60.7701	45.9913	56.6164	downregulated	0				Cs_ont_4g000310	1.98046e-19	1.02676	26.6988	29.6287	27.5197	59.6144	56.6146	55.089	upregulated	0
Cs_ont_2g033990	2.66291e-07	-0.936309	110.27	104.559	121.148	49.9067	41.5963	74.5915	downregulated	0				Cs_ont_4g007220	2.42377e-17	1.02709	33.2911	19.4543	24.0131	55.3275	49.0239	54.8234	upregulated	0
Cs_ont_8g029350	6.81626e-16	-0.936176	40.9334	38.9406	39.1634	19.6666	16.3245	22.673	downregulated	1				Cs_ont_9g024740	2.87265e-09	1.03125	20.9207	15.8214	15.5417	43.6838	31.6492	32.414	upregulated	0
Cs_ont_2g008260	0.000172322	-0.935291	56.5133	69.8896	64.3015	28.3706	19.3837	46.4829	downregulated	0				Cs_ont_3g003510	2.11418e-05	1.03157	10.515	8.83495	10.8477	19.7284	21.4149	20.8917	upregulated	0
Cs_ont_2g010760	1.08092e-10	-0.934563	28.4325	30.4192	30.8881	14.8312	12.0667	17.4253	downregulated	1				Cs_ont_3g012050	3.81672e-12	1.03369	11.7756	16.2779	16.0925	31.171	28.251	30.9964	upregulated	0
Cs_ont_1g026870	9.10887e-06	-0.932912	10.475	12.8732	12.9446	4.99745	5.20465	7.76502	downregulated	0				Cs_ont_5g045090	0.00184073	1.03446	76.8827	25.8209	55.9392	91.7149	109.591	123.564	upregulated	0
Cs_ont_8g020600	8.93909e-05	-0.932784	8.37177	9.76154	8.12857	3.75882	3.98433	5.23962	downregulated	1				Cs_ont_6g001140	1.70679e-19	1.04163	21.5881	24.8375	24.055	47.4425	48.867	48.9869	upregulated	1
Cs_ont_3g018910	2.33481e-05	-0.931648	3.76976	4.38027	4.49019	1.87212	2.10561	2.27886	downregulated	1				Cs_ont_8g000470	4.74846e-16	1.0435	10.8529	10.0457	11.1109	19.1442	23.7496	23.6207	upregulated	0
Cs_ont_6g015670	0.00246225	-0.931453	7.07984	6.46865	5.68941	2.87323	2.22897	4.45462	downregulated	0				Cs_ont_1g007850	1.10612e-06	1.04978	3.54167	4.52242	3.88064	8.43254	7.44062	8.92512	upregulated	0
Cs_ont_3g000380	0.00211791	-0.931072	3.55564	5.21091	5.10443	1.95364	1.76019	2.65613	downregulated	1				Cs_ont_9g024810	1.66122e-06	1.052	5.23653	6.62799	6.21732	12.1775	10.1604	15.2889	upregulated	0
Cs_ont_8g003500	2.07416e-05	-0.93057	31.1473	32.7181	31.6955	16.2329	10.4839	20.623	downregulated	0				Cs_ont_9g015300	2.65585e-29	1.05218	33.6096	30.1331	29.6295	63.6308	66.9775	64.7728	upregulated	1
Cs_ont_1g022680	0.00458193	-0.929898	2.95804	3.15528	3.29823	1.60377	1.5631	1.48297	downregulated	0				Cs_ont_1g011580	1.84475e-14	1.05228	5.76189	5.19296	6.08616	12.1539	11.8451	11.6434	upregulated	0
Cs_ont_5g022090	2.65637e-05	-0.929754	19.8389	17.0449	21.6839	8.84111	7.89049	12.259	downregulated	1				Cs_ont_6g012900	0.00790377	1.05707	3.18927	2.12432	2.33182	4.65353	6.35942	5.13541	upregulated	0
Cs_ont_6g005420	0.000703101	-0.92961	13.4716	13.6577	14.8636	6.45031	4.09767	10.3562	downregulated	0				Cs_ont_2g003180	4.32338e-05	1.05722	4.7707	7.01972	8.96835	14.5624	11.7739	16.072	upregulated	1
Cs_ont_5g045150	1.52815e-05	-0.928987	37.9604	34.7768	38.8801	18.578	12.0184	24.8711	downregulated	0				Cs_ont_9g005410	7.63923e-20	1.06643	26.527	22.1525	19.2514	48.6201	45.9404	49.2076	upregulated	1
Cs_ont_4g002230	0.00945643	-0.928728	562.544	647.688	662.978	320.953	169.841	436.485	downregulated	0				Cs_ont_6g012100	2.61791e-10	1.06866	5.90704	6.79208	7.79606	14.2974	14.4699	14.2917	upregulated	1
Cs_ont_9g007940	0.000198932	-0.927993	4.16136	3.88723	4.31153	1.79754	1.91401	2.42647	downregulated	1				Cs_ont_2g031420	0.00889782	1.0723	2.45377	0.968746	1.67729	4.27149	3.16957	3.05701	upregulated	1
Cs_ont_3g013270	0.00120262	-0.927636	7.48878	9.78654	7.00361	4.28468	2.48776	5.29962	downregulated	0				Cs_ont_4g001590	1.17445e-15	1.07404	23.6127	16.0693	18.4715	45.2908	38.679	39.7796	upregulated	0
Cs_ont_9g001380	4.2613e-17	-0.925416	130.103	131.34	132.331	61.1026	56.7653	78.0405	downregulated	1				Cs_ont_3g009040	0.000819929	1.07522	4.0907	7.18281	5.40804	10.0753	12.5721	12.3312	upregulated	0
Cs_ont_7g013290	7.86542e-08	-0.924908	11.0321	10.3769	10.7621	6.06315	4.53911	5.3943	downregulated	0				Cs_ont_5g031520	0.00289941	1.0764	2.73426	3.57547	4.75634	8.32724	7.42034	7.46277	upregulated	1
Cs_ont_9g023940	0.00136991	-0.924402	10.6113	10.5596	9.17862	5.8051	3.70621	5.53543	downregulated	0				Cs_ont_3g009730	3.41093e-12	1.0787	5.99196	7.25248	5.64331	13.2299	13.6971	12.5128	upregulated	0
Cs_ont_3g019130	4.75561e-06	-0.924295	16.9608	18.6225	16.5096	7.33122	6.9733	11.6817	downregulated	0				Cs_ont_8g019500	0.0043084	1.08	5.76673	6.03523	9.45285	17.6923	12.9241	14.0443	upregulated	1
Cs_ont_1g004790	0.000464064	-0.924249	32.7505	35.3709	35.2791	16.6252	9.74376	25.2015	downregulated	0				Cs_ont_8g023210	0.00133064	1.08019	3.89414	3.6636	4.00654	8.50647	5.64384	9.89249	upregulated	0
Cs_ont_6g014100	0.000161925	-0.923266	9.71983	13.4805	11.4333	5.71477	4.029	7.541	downregulated	1				Cs_ont_9g009400	1.24781e-19	1.08266	54.4426	64.4306	50.281	115.727	125.626	117.001	upregulated	0
Cs_ont_3g031280	0.000188599	-0.919763	18.1428	21.7465	18.8785	9.19792	6.20772	13.9982	downregulated	0				Cs_ont_5g049730	7.19095e-11	1.08734	13.4441	15.9446	16.5824	32.4485	35.103	30.0659	upregulated	0
Cs_ont_3g021790	5.07589e-06	-0.917912	102.002	114.025	114.605	55.554	35.7434	74.1892	downregulated	0				Cs_ont_8g005210	2.30083e-07	1.09318	8.54984	8.83331	10.884	18.1352	20.8042	21.4862	upregulated	1
Cs_ont_5g047020	4.64912e-07	-0.916288	4.31269	4.63512	4.02459	1.78142	2.22897	2.56633	downregulated	1				Cs_ont_5g022470	0.00377446	1.09327	1.28992	0.991592	1.22859	1.94801	2.90376	2.73323	upregulated	0
Cs_ont_7g020600	0.000892625	-0.913354	1.30367	1.87883	1.53539	0.649467	0.931767	0.731683	downregulated	0				Cs_ont_7g010090	0.00294471	1.09423	2.82868	3.70511	3.61443	7.5206	6.02437	8.0984	upregulated	0
Cs_ont_3g006210	0.000466464	-0.91237	2.2807	3.31344	2.75047	1.30734	1.24547	1.64023	downregulated	0				Cs_ont_5g031940	0.000180443	1.0943	22.66	20.0269	21.1109	51.4054	34.3366	50.1587	upregulated	1
Cs_ont_3g005320	0.000180528	-0.911567	31.922	38.8676	38.4301	16.8394	11.6356	26.5148	downregulated	0				Cs_ont_8g024540	0.00177585	1.09436	8.60687	5.59578	7.56683	17.9407	10.8398	18.1412	upregulated	0
Cs_ont_5g012510	8.17416e-09	-0.910413	12.152	13.8309	13.1963	6.0712	5.51651	8.18249	downregulated	0				Cs_ont_1g022180	2.87223e-44	1.09566	40.7064	39.3008	41.1216	93.0156	84.0708	84.6083	upregulated	0
Cs_ont_4g018570	0.00355949	-0.909925	6.64882	8.99315	7.32419	3.28123	2.72633	5.54654	downregulated	0				Cs_ont_8g006180	1.36136e-22	1.10067	28.3984	26.9332	30.6903	62.903	55.6758	66.9374	upregulated	0
Cs_ont_7g023430	7.99933e-06	-0.90971	5.1853	5.13056	6.75306	2.5486	3.26071	2.58912	downregulated	0				Cs_ont_9g005100	0.00140957	1.11138	5.15493	3.08037	4.92749	8.11363	9.85572	10.8296	upregulated	1
Cs_ont_8g007810	0.00105367	-0.907713	9.06889	9.58533	10.0493	4.78312	2.91091	6.78116	downregulated	0				Cs_ont_9g009100	0.00570049	1.1178	0.998834	0.775902	0.878122	2.11195	1.6883	2.0684	upregulated	1
Cs_ont_2g005660	0.00390585	-0.907035	16.3771	15.2114	17.4881	6.75951	5.11789	12.911	downregulated	0				Cs_ont_6g019180	4.98999e-22	1.12361	15.0672	13.6202	15.3824	29.4499	33.802	33.8069	upregulated	1
Cs_ont_4g016900	2.31046e-07	-0.906899	39.9848	38.6165	38.107	15.6337	16.6844	26.5415	downregulated	1				Cs_ont_4g016820	3.78138e-07	1.1282	4.28226	3.88634	3.90797	8.55521	8.22841	9.87944	upregulated	0
Cs_ont_2g024620	7.21685e-05	-0.906888	154.517	183.496	180.552	73.7334	58.6188	128.42	downregulated	0				Cs_ont_2g006770	1.21199e-05	1.1299	6.73372	5.80113	5.50344	17.7698	10.3168	11.6878	upregulated	0
Cs_ont_8g018720	3.46773e-22	-0.904435	55.1323	52.2801	54.2422	28.1064	25.2543	28.8976	downregulated	0				Cs_ont_7g000710	9.89951e-120	1.13186	419.931	399.264	396.791	876.626	920.735	883.773	upregulated	1
Cs_ont_5g006490	1.40207e-07	-0.904384	92.2088	107.173	104.683	47.3076	40.0659	65.5129	downregulated	0				Cs_ont_3g021220	9.2244e-16	1.13787	14.1205	15.1325	16.7023	37.5758	32.5817	31.187	upregulated	0
Cs_ont_5g016050	9.35102e-09	-0.900932	3410.38	3435.44	3852.6	1694.21	1361.02	2306.68	downregulated	0				Cs_ont_4g015100	0.00040668	1.14183	2.09355	1.83472	1.91079	4.15515	5.20345	3.68531	upregulated	1
Cs_ont_1g025300	0.000408429	-0.899767	33.1101	43.7268	39.3595	15.6427	13.3541	29.9216	downregulated	0				Cs_ont_2g031900	0.00258987	1.1433	0.804312	1.08285	1.8755	2.9373	2.89122	2.4401	upregulated	1
Cs_ont_8g003990	3.00758e-09	-0.899193	47.0428	54.2678	52.769	24.5196	20.5597	33.0055	downregulated	1				Cs_ont_4g016390	1.16845e-08	1.14526	4.09171	5.63928	5.01628	8.78949	12.153	11.7569	upregulated	1
Cs_ont_3g012970	2.00033e-10	-0.899002	29.4818	27.6452	27.9682	12.5606	13.2159	17.2986	downregulated	1				Cs_ont_3g014270	4.49556e-28	1.14756	20.7223	20.6389	18.7786	38.6722	48.2805	47.3826	upregulated	1
Cs_ont_6g016780	0.00549043	-0.895145	10.8892	13.6967	15.6179	5.80122	4.34662	10.3204	downregulated	0				Cs_ont_7g009880	0.00134255	1.14949	1.18557	1.56283	1.23693	3.4847	2.83096	2.52882	upregulated	0
Cs_ont_5g050360	0.000217377	-0.895122	5.41722	5.92052	4.90326	2.22347	2.38301	3.6622	downregulated	0				Cs_ont_8g016440	1.98835e-37	1.15129	211.979	227.768	269.828	530.155	529.346	510.651	upregulated	0
Cs_ont_8g027590	0.00117101	-0.891644	19.0884	30.0763	25.3289	11.7753	9.61396	16.384	downregulated	0				Cs_ont_3g009960	2.68286e-27	1.15228	9.62012	8.68646	9.20703	21.4815	19.9806	20.237	upregulated	0
Cs_ont_2g025700	1.42563e-11	-0.891286	31.1301	31.5586	34.7882	16.3531	13.732	19.6358	downregulated	0				Cs_ont_3g010880	1.03016e-16	1.15866	11.0882	12.1297	13.0648	24.4293	30.0837	26.7874	upregulated	1
Cs_ont_1g017160	1.41789e-07	-0.890893	202.574	226.433	231.817	103.87	83.9252	148.558	downregulated	1				Cs_ont_5g025770	1.92564e-08	1.16965	71.7776	65.7838	64.7992	192.839	134.122	132.369	upregulated	0
Cs_ont_7g023920	3.0971e-08	-0.890797	27.998	28.6565	30.7816	14.8948	10.9979	18.4421	downregulated	0				Cs_ont_5g027410	1.28108e-11	1.17173	19.9457	17.2698	21.809	42.9298	43.0304	47.603	upregulated	0
Cs_ont_7g013330	0.00063198	-0.890288	4.27702	4.45939	4.77615	2.0512	1.60328	2.99162	downregulated	0				Cs_ont_7g026490	6.24336e-12	1.17288	6.5887	8.62125	7.66735	17.8564	15.8754	17.7617	upregulated	1
Cs_ont_1g019620	0.000253144	-0.887796	4.28683	3.02816	3.93059	1.79209	1.78726	2.19264	downregulated	1				Cs_ont_5g025490	4.07123e-17	1.17434	18.2719	13.8771	14.4751	37.1828	35.7766	33.4064	upregulated	0
Cs_ont_1g014620	3.10011e-05	-0.886994	44.1787	56.1572	47.7303	24.4122	17.1389	32.8914	downregulated	0				Cs_ont_1g006440	7.25567e-21	1.18535	19.5939	27.4002	23.0634	46.843	56.7605	56.2406	upregulated	0
Cs_ont_6g009270	2.34436e-06	-0.886202	395.911	360.134	464.077	201.5	148.337	275.006	downregulated	1				Cs_ont_9g023600	6.17886e-05	1.18639	4.64707	4.05676	6.1684	11.6932	11.612	10.5957	upregulated	1
Cs_ont_4g021530	9.16459e-07	-0.884253	240.659	221.319	275.364	119.455	92.3265	166.412	downregulated	1				Cs_ont_6g006110	3.83507e-33	1.18914	51.565	69.038	52.6795	129.963	134.085	132.76	upregulated	0
Cs_ont_4g009680	0.00823008	-0.883413	4.15141	4.8442	5.8114	1.79729	2.84829	2.92215	downregulated	0				Cs_ont_9g001340	0.00161965	1.19043	2.27161	4.3156	2.87256	8.8444	5.7348	6.04669	upregulated	0
Cs_ont_7g027030	0.00964979	-0.88339	4.57149	5.39283	4.19031	1.40668	2.32522	3.57603	downregulated	0				Cs_ont_5g008320	3.27982e-09	1.19188	5.6806	5.57927	4.98864	14.9587	10.9275	12.158	upregulated	0
Cs_ont_5g010320	1.74895e-11	-0.882917	59.9648	64.8819	63.7452	29.593	27.9491	38.6531	downregulated	0				Cs_ont_3g007480	6.42719e-21	1.20351	26.102	27.2921	33.775	64.8499	63.8566	72.4483	upregulated	0
Cs_ont_5g029500	3.50175e-22	-0.881347	59.0018	60.797	65.9425	30.4652	33.1054	31.4013	downregulated	0				Cs_ont_5g001320	1.08441e-05	1.20788	6.30763	4.77288	4.7535	15.3663	10.506	11.0857	upregulated	0
Cs_ont_1g020180	8.66961e-07	-0.881164	17.6845	19.1937	21.4468	8.8011	8.51996	12.5898	downregulated	0				Cs_ont_5g005970	2.48382e-55	1.2106	32.0554	31.602	31.8354	75.1604	70.3246	77.1095	upregulated	1
Cs_ont_2g015020	2.74663e-26	-0.880604	108.554	117.788	115.383	60.3521	53.2918	61.0992	downregulated	0				Cs_ont_4g013510	8.70828e-09	1.21113	6.9692	12.7057	8.23862	23.4179	20.7204	20.3631	upregulated	0
Cs_ont_4g011920	0.000183372	-0.880101	30.2808	31.0823	36.6591	14.1737	11.673	24.6013	downregulated	0				Cs_ont_6g009970	4.60967e-11	1.21956	7.29151	7.93133	8.18195	21.2867	17.1015	16.2319	upregulated	0
Cs_ont_3g014020	5.50659e-05	-0.876819	8.87044	9.63529	9.31297	4.67625	3.88184	5.69733	downregulated	0				Cs_ont_5g036800	3.10967e-24	1.22181	11.8799	12.5348	12.2339	28.4341	29.4553	28.0235	upregulated	1
Cs_ont_6g020660	2.10748e-11	-0.876813	138.265	146.287	144.76	70.4391	59.4921	90.416	downregulated	0				Cs_ont_8g016460	1.78004e-08	1.22503	24.6688	33.6749	30.2641	55.2492	64.0943	87.1701	upregulated	0
Cs_ont_8g003360	0.00127663	-0.876805	2.67574	3.67524	3.77254	1.78596	1.55369	1.70142	downregulated	1				Cs_ont_9g004820	7.65068e-14	1.22971	6.72965	6.05796	6.47568	14.817	16.0299	14.7033	upregulated	1
Cs_ont_3g009820	0.00173056	-0.876343	1.08504	1.98592	1.62495	0.844279	0.6525	0.924149	downregulated	0				Cs_ont_9g028130	5.18841e-19	1.23157	16.2184	19.3413	15.1676	40.1388	42.3912	36.9508	upregulated	1
Cs_ont_2g011550	4.19818e-06	-0.87375	9.23047	8.5814	8.94882	4.34208	3.5804	5.90642	downregulated	0				Cs_ont_3g020000	0.000837801	1.23603	2.23249	2.30135	3.1091	6.7372	6.50561	4.7342	upregulated	0
Cs_ont_7g003170	3.97632e-07	-0.872578	30.4	29.4324	33.9219	14.9912	12.6267	20.8694	downregulated	0				Cs_ont_9g023680	6.85338e-54	1.24717	23.3796	24.7519	25.5628	58.4193	60.5556	56.8587	upregulated	1
Cs_ont_3g005170	1.23396e-08	-0.871468	22.838	24.5584	27.3162	11.5354	10.3199	15.7849	downregulated	0				Cs_ont_4g007160	3.13877e-24	1.24977	21.2511	25.7271	26.4196	60.6185	56.5618	57.3971	upregulated	0
Cs_ont_5g050810	0.000167015	-0.871438	4.55831	4.85198	5.51826	2.87037	1.82788	3.13611	downregulated	1				Cs_ont_7g028660	7.78272e-19	1.25728	9.47228	13.8953	10.5946	27.7507	28.2703	25.3491	upregulated	0
Cs_ont_5g046260	5.08212e-23	-0.870554	445.367	456.823	500.816	237.037	228.78	275.174	downregulated	1				Cs_ont_8g018900	1.26655e-44	1.26215	142.382	144.256	154.781	359.397	328.617	367.471	upregulated	1
Cs_ont_2g035420	5.15116e-08	-0.870216	779.752	766.525	846.304	385.275	315.522	536.633	downregulated	1				Cs_ont_5g024590	1.18063e-26	1.2691	42.9442	49.582	46.0792	131.832	109.847	93.3482	upregulated	0
Cs_ont_7g022610	2.00807e-06	-0.869953	72.4369	66.6012	66.1073	32.2528	26.9996	46.2963	downregulated	1				Cs_ont_6g008450	3.72538e-45	1.27078	37.8352	42.1267	42.0712	95.9794	101.977	97.3931	upregulated	1
Cs_ont_8g007390	0.000513809	-0.869173	1.72472	1.81984	1.90985	0.877681	0.717206	1.23639	downregulated	0				Cs_ont_5g047220	4.33712e-17	1.27084	9.35657	9.71185	9.93448	19.828	26.8353	24.613	upregulated	0
Cs_ont_3g021690	6.84699e-05	-0.868618	4.87154	5.36963	5.45732	2.98114	1.97544	3.52424	downregulated	1				Cs_ont_8g014040	1.62166e-31	1.27823	76.5301	67.2143	74.902	210.201	164.707	157.593	upregulated	0
Cs_ont_8g006890	7.01865e-05	-0.867243	10.2712	8.71988	7.37304	4.99482	5.00781	3.50129	downregulated	0				Cs_ont_9g018340	1.47476e-18	1.27963	9.38929	10.7643	10.1844	26.9587	23.1907	23.633	upregulated	0
Cs_ont_8g010150	1.0644e-05	-0.867003	68.282	65.8745	75.2499	35.7356	24.6181	48.3388	downregulated	1				Cs_ont_5g029170	3.92845e-28	1.28145	10.9228	11.7806	10.4635	25.1197	27.4663	27.7713	upregulated	1
Cs_ont_4g003980	1.83506e-08	-0.865873	10.5774	10.7477	11.2233	5.30865	5.01011	6.55975	downregulated	0				Cs_ont_9g006400	2.45886e-06	1.28418	6.61075	7.7352	6.92913	20.1511	15.8407	15.7269	upregulated	1
Cs_ont_7g022710	0.00432029	-0.865341	2.67602	2.67531	3.09929	1.4521	0.964008	1.98247	downregulated	0				Cs_ont_2g012550	8.93043e-06	1.29015	7.55562	9.38015	6.77577	22.586	16.1903	16.2056	upregulated	0
Cs_ont_7g026140	8.91711e-09	-0.864222	40.8428	43.1834	44.1611	21.4128	17.6806	27.4079	downregulated	0				Cs_ont_2g019720	0.000679637	1.2959	2.88555	3.33473	2.49401	8.89122	6.6948	5.84276	upregulated	0
Cs_ont_6g004140	0.00067492	-0.864096	15.5254	11.4513	13.3382	5.94996	6.59999	8.30835	downregulated	0				Cs_ont_4g027080	2.8094e-33	1.29679	35.3802	44.619	43.4098	105.411	98.6571	99.1773	upregulated	1
Cs_ont_3g010580	6.14303e-08	-0.864013	677.564	712.383	751.961	352.063	277.915	480.885	downregulated	1				Cs_ont_2g003830	5.99888e-10	1.30163	5.36088	4.52379	5.34023	11.3987	12.6621	13.8273	upregulated	0
Cs_ont_3g014530	0.00689476	-0.862965	2.63499	2.44729	1.86258	1.17978	1.2208	1.20055	downregulated	0				Cs_ont_6g026220	0.00173955	1.30267	4.55955	3.99564	5.39221	10.2827	12.1834	11.9483	upregulated	1
Cs_ont_8g028080	0.000194975	-0.862484	9.54078	9.3327	7.65173	4.177	6.91586	3.73419	downregulated	0				Cs_ont_5g001450	2.28779e-18	1.31472	18.8167	17.4747	20.5293	52.3947	42.8858	46.536	upregulated	0
Cs_ont_8g027660	0.000846361	-0.861367	22.2452	22.824	24.1221	9.2402	8.14372	18.7271	downregulated	1				Cs_ont_5g026850	9.92255e-53	1.31837	48.7342	53.4336	58.1888	125.973	139.769	137.399	upregulated	0
Cs_ont_5g033120	6.3107e-09	-0.861286	14.8819	15.7172	17.0261	8.86821	7.54467	8.28976	downregulated	1				Cs_ont_7g001650	0.00101393	1.32377	1.51714	1.18498	1.60618	4.08359	3.21067	3.58188	upregulated	1
Cs_ont_3g018510	1.06543e-05	-0.859544	55.8814	60.3483	65.5438	30.6008	21.1161	41.8674	downregulated	1				Cs_ont_1g026300	0.000136011	1.33337	1.66763	1.15829	1.3272	3.83733	3.54078	3.24313	upregulated	0
Cs_ont_1g029090	4.52067e-05	-0.859148	20.2306	20.8622	20.5439	8.90773	8.28103	14.9668	downregulated	0				Cs_ont_8g012600	4.52368e-05	1.33636	1.68426	2.32452	2.16374	6.12483	5.32685	4.34523	upregulated	0
Cs_ont_2g005830	0.00019995	-0.858459	14.6081	16.1825	17.6352	8.81898	5.43238	10.9499	downregulated	0				Cs_ont_5g041770	1.52996e-59	1.34232	17.5177	17.7654	18.1319	47.1254	43.7462	45.2913	upregulated	1
Cs_ont_5g035930	5.71546e-09	-0.858377	10.0934	10.3468	10.4327	5.17565	4.37892	6.56234	downregulated	1				Cs_ont_6g006330	0.00395784	1.34521	0.820221	0.394356	0.827348	2.0437	1.75885	1.45568	upregulated	1
Cs_ont_5g050570	0.000771221	-0.858366	16.0609	19.0178	16.014	7.84264	5.4864	13.0587	downregulated	1				Cs_ont_6g004050	1.10897e-24	1.35009	15.493	15.6606	14.8767	34.4158	42.0228	40.5182	upregulated	1
Cs_ont_6g021720	6.5753e-05	-0.858042	131.663	127.295	142.464	55.5546	52.3987	100.749	downregulated	0				Cs_ont_5g044770	1.70164e-08	1.35833	2.69211	2.71995	2.98677	6.44834	8.7991	6.38803	upregulated	1
Cs_ont_7g002750	7.96356e-05	-0.857783	10.2795	13.3963	10.502	5.41158	4.61118	7.8075	downregulated	0				Cs_ont_9g021400	1.112e-07	1.36384	6.3899	10.1799	7.7713	22.7644	19.8066	19.6754	upregulated	1
Cs_ont_5g015490	1.39422e-09	-0.857303	312.459	303.67	346.945	158.227	136.769	206.855	downregulated	0				Cs_ont_7g015250	0.000291789	1.36447	0.54312	0.56221	0.6004	1.66747	1.48545	1.56756	upregulated	1
Cs_ont_7g019570	4.92368e-07	-0.857257	16.24	15.6414	15.6402	7.80673	7.69201	9.22874	downregulated	0				Cs_ont_3g024580	1.13159e-14	1.3903	5.90798	4.74254	4.91575	15.8345	13.2005	12.1695	upregulated	1
Cs_ont_4g022790	3.95195e-06	-0.85712	4.71617	4.83619	5.31381	2.53538	2.16413	3.06512	downregulated	0				Cs_ont_9g009540	0.000292496	1.42245	1.45913	1.09138	1.01452	3.83736	3.35283	2.49827	upregulated	1
Cs_ont_2g018340	0.000235732	-0.857077	21.6515	20.7726	23.3929	10.3639	7.46863	16.6212	downregulated	0				Cs_ont_4g017860	0.00626707	1.4375	1.21263	0.684292	0.616526	3.10098	1.52375	2.33936	upregulated	0
Cs_ont_5g029710	1.85014e-16	-0.857027	283.346	324.748	315.537	156.885	159.526	160.924	downregulated	1				Cs_ont_6g011330	8.53777e-17	1.43922	7.54574	9.69163	7.61106	23.3665	21.7097	22.9247	upregulated	0
Cs_ont_7g011510	1.05562e-27	-0.856661	95.1972	97.999	89.4151	49.7871	50.5952	45.865	downregulated	0				Cs_ont_2g022290	0.000607348	1.44778	1.44849	1.70133	1.13195	4.06702	4.02532	3.64605	upregulated	1
Cs_ont_8g022390	6.65017e-06	-0.856114	30.21	27.5569	31.9612	14.4456	12.0519	20.4185	downregulated	0				Cs_ont_4g013840	0.000196597	1.45138	1.89208	1.38632	1.49527	3.55134	4.94424	4.76347	upregulated	1
Cs_ont_8g028960	0.000254316	-0.855855	22.6114	23.2172	21.5871	11.0788	7.74408	16.738	downregulated	0				Cs_ont_6g012890	5.75373e-32	1.46816	16.6701	18.2658	16.0305	46.0197	45.2469	50.4224	upregulated	0
Cs_ont_2g008120	2.83188e-05	-0.855351	33.9411	32.6175	39.1519	17.5469	13.245	25.1844	downregulated	1				Cs_ont_5g005590	4.13969e-09	1.48413	2.55653	3.05113	1.9883	6.5712	7.71489	7.24638	upregulated	0
Cs_ont_2g031510	7.9808e-06	-0.854744	361.237	419.16	424.692	202.317	142.35	282.104	downregulated	1				Cs_ont_5g030210	1.73366e-22	1.495	6.73726	5.52991	7.31728	17.4996	19.1738	19.0003	upregulated	0
Cs_ont_5g015730	0.00897251	-0.853941	5.90388	7.88345	3.86196	2.72811	2.5991	3.89703	downregulated	1				Cs_ont_6g017950	3.96424e-06	1.49822	1.58666	1.12388	2.02535	5.94347	3.82694	3.68582	upregulated	0
Cs_ont_3g002390	0.000309619	-0.853581	32.0529	31.1525	37.4633	17.3856	11.0677	24.2816	downregulated	0				Cs_ont_1g008450	9.23034e-07	1.5	1.3139	2.3906	1.56984	5.97631	3.88403	5.00731	upregulated	0
Cs_ont_1g017320	0.00149228	-0.853323	35.5254	46.5115	33.2695	19.6079	12.4683	28.1123	downregulated	0				Cs_ont_7g004490	1.02239e-31	1.50694	13.9452	9.68537	13.0498	37.2531	34.0885	34.04	upregulated	1
Cs_ont_4g006650	1.728e-07	-0.851531	15.6096	21.0397	18.7467	8.49487	10.444	9.95557	downregulated	0				Cs_ont_4g027090	2.96389e-12	1.51038	15.8704	17.1364	15.0494	46.9004	47.1791	42.4239	upregulated	0
Cs_ont_4g026040	7.23497e-05	-0.850895	63.0544	68.5204	77.4169	32.6579	25.7359	49.7793	downregulated	0				Cs_ont_4g013850	1.62452e-06	1.51519	2.10616	2.71533	1.90247	7.7074	5.17889	6.37646	upregulated	1
Cs_ont_4g022030	7.48553e-06	-0.850834	57.1819	59.271	68.8811	30.7382	23.4356	43.1123	downregulated	1				Cs_ont_8g001780	3.67959e-07	1.52184	7.83465	4.94834	4.70897	23.0871	12.9395	14.8733	upregulated	0
Cs_ont_3g001510	0.0024685	-0.850557	17.8434	20.6861	17.2568	8.73508	5.71121	14.8547	downregulated	1				Cs_ont_5g025740	7.34245e-50	1.55464	46.6544	45.5845	42.5918	161.173	127.407	117.191	upregulated	0
Cs_ont_3g002470	8.36438e-10	-0.850219	105.444	106.52	117.361	51.9684	49.2415	71.4594	downregulated	0				Cs_ont_2g034010	1.97666e-06	1.55509	1.80677	3.593	1.44725	5.46464	7.40428	7.24136	upregulated	0
Cs_ont_3g014200	4.62695e-05	-0.848059	44.6274	44.9178	53.1113	22.267	17.8483	34.9888	downregulated	0				Cs_ont_3g008970	0.00372656	1.56378	0.710986	0.345692	0.771253	1.47419	1.96083	2.01782	upregulated	0
Cs_ont_1g003600	2.68796e-06	-0.846746	204.737	187.676	222.598	106.778	76.8661	140.386	downregulated	1				Cs_ont_6g011440	0.00351782	1.56646	1.67707	2.17838	1.27458	4.66468	4.78581	5.78811	upregulated	0
Cs_ont_7g021370	1.86967e-10	-0.84629	43.4869	43.3944	47.4097	20.1233	20.0086	27.1221	downregulated	0				Cs_ont_5g008520	5.97312e-14	1.56969	4.26332	3.3669	3.45607	9.75638	11.6642	11.9489	upregulated	1
Cs_ont_4g026000	0.000143747	-0.845342	33.224	44.951	41.2025	18.4018	14.9804	29.3883	downregulated	1				Cs_ont_6g003310	1.73936e-20	1.59985	7.40806	9.53875	7.19943	21.6448	28.0797	23.6494	upregulated	0
Cs_ont_8g021880	1.78334e-06	-0.844546	13.0814	11.9555	12.9515	6.03039	5.72609	8.2431	downregulated	0				Cs_ont_5g032720	4.54098e-25	1.6038	27.4487	25.6273	31.2222	87.5711	86.1838	82.3072	upregulated	0
Cs_ont_3g007510	4.42484e-08	-0.843308	26.3953	26.1869	27.0022	11.5806	12.4027	17.7647	downregulated	0				Cs_ont_6g016910	5.64483e-37	1.60627	9.71451	10.4831	11.8489	30.2033	34.5583	33.4699	upregulated	1
Cs_ont_6g003780	0.00072792	-0.842768	48.4096	54.538	55.9137	27.5855	16.6368	39.5908	downregulated	1				Cs_ont_7g025150	1.04594e-08	1.61166	4.6476	2.58064	2.44421	11.0224	10.1598	9.01535	upregulated	0
Cs_ont_1g021980	1.51563e-07	-0.842211	6.64349	7.01345	7.57815	3.50537	3.15432	4.54795	downregulated	0				Cs_ont_3g003540	1.19267e-06	1.62539	5.46975	5.95768	5.1357	15.3987	17.6822	18.0381	upregulated	0
Cs_ont_5g025860	3.37338e-15	-0.841701	78.1127	77.9582	89.582	42.6145	38.387	48.5131	downregulated	0				Cs_ont_4g003030	1.28942e-13	1.62561	2.62358	1.80454	1.97729	7.37977	6.43116	6.28094	upregulated	1
Cs_ont_7g009300	7.53121e-08	-0.841401	19.1943	19.6483	19.8934	8.48534	9.72721	12.601	downregulated	1				Cs_ont_6g011350	0.00635987	1.69241	0.820251	1.66569	1.27146	3.73043	3.93827	4.341	upregulated	0
Cs_ont_2g006380	5.55475e-08	-0.841288	16.7995	17.6673	20.5917	10.309	9.1682	9.48176	downregulated	1				Cs_ont_8g021730	6.71221e-08	1.72075	7.53712	10.6157	6.22691	23.6515	30.7109	25.0857	upregulated	0
Cs_ont_9g005960	0.00111209	-0.838755	3.84272	4.15006	4.10423	2.32221	1.3019	2.82499	downregulated	0				Cs_ont_2g003620	1.75951e-10	1.72208	1.51827	1.61867	1.81934	5.74134	5.39646	5.24988	upregulated	1
Cs_ont_5g009100	0.000186853	-0.837597	42.5081	39.3758	42.6877	20.6223	15.0934	30.1396	downregulated	0				Cs_ont_2g005280	7.5266e-10	1.72861	2.31325	2.2172	2.90968	9.18217	7.89637	7.62533	upregulated	0
Cs_ont_7g017080	4.42011e-10	-0.835401	19.1563	18.2897	20.4589	9.20302	9.31678	12.1265	downregulated	0				Cs_ont_6g016000	1.87653e-15	1.76824	7.28008	7.14617	4.97926	26.1501	19.8382	20.6617	upregulated	1
Cs_ont_3g004640	0.00342662	-0.835261	10.9088	10.1761	13.4831	6.05201	5.81731	6.34074	downregulated	0				Cs_ont_8g025670	1.93827e-20	1.76844	3.84864	3.93539	4.93013	13.6543	13.3076	16.5135	upregulated	0
Cs_ont_1g023250	0.000778235	-0.834598	7.04909	6.84796	7.39191	3.53944	2.3764	4.82149	downregulated	1				Cs_ont_3g011400	0.00708116	1.78231	49.9072	52.8779	44.7488	301.149	105.954	102.833	upregulated	0
Cs_ont_2g018500	2.83521e-06	-0.833691	48.6171	53.7896	58.354	23.9676	23.2048	38.0839	downregulated	1				Cs_ont_9g018450	0.000337456	1.81044	1.17576	1.5232	0.873533	4.33994	2.72497	5.11494	upregulated	0
Cs_ont_8g012860	8.51921e-08	-0.832691	17.8093	20.531	18.613	9.77985	8.066	12.0737	downregulated	0				Cs_ont_7g027420	7.12916e-05	1.81135	1.35594	0.71418	0.82372	3.21177	2.62986	4.59238	upregulated	1
Cs_ont_7g013270	1.03807e-09	-0.832402	23.0328	24.138	25.3608	12.2438	10.9576	15.3033	downregulated	0				Cs_ont_9g011790	0.00283307	1.8206	1.56939	1.95327	1.69207	5.76821	5.52581	7.07046	upregulated	1
Cs_ont_9g027680	6.43993e-10	-0.831511	61.3679	56.3129	56.2612	27.9636	26.494	37.9316	downregulated	0				Cs_ont_8g003020	0.000678388	1.89244	0.333495	0.54763	0.328965	1.91973	1.28969	1.26102	upregulated	0
Cs_ont_1g024820	1.96397e-08	-0.831449	7.14971	8.10932	7.30611	3.78786	3.35428	4.85659	downregulated	0				Cs_ont_5g037320	2.71674e-05	1.91214	0.818975	1.93065	2.10489	5.25411	5.90237	6.79258	upregulated	0
Cs_ont_4g012890	0.000769017	-0.831359	10.7598	11.1641	12.4075	4.97558	5.56304	7.66981	downregulated	1				Cs_ont_2g001160	2.99492e-08	1.91231	21.0325	21.6421	11.6766	53.0611	74.2326	75.7244	upregulated	0
Cs_ont_3g010840	4.82808e-05	-0.830805	66.2643	86.5146	84.3853	43.5065	28.9529	52.9898	downregulated	0				Cs_ont_7g003160	0.00969137	1.93747	0.680096	0.18872	0.828569	1.55465	2.33717	2.73708	upregulated	0
Cs_ont_5g002410	8.99674e-06	-0.83063	16.8104	18.161	16.8943	7.98401	7.38406	11.8617	downregulated	0				Cs_ont_5g017420	1.46603e-14	1.97344	44.9822	41.1506	37.1208	213.463	137.473	136.047	upregulated	1
Cs_ont_7g004930	4.42102e-05	-0.830342	17.7532	21.344	19.7971	9.20394	11.1697	10.6847	downregulated	0				Cs_ont_5g005500	3.11884e-84	1.9934	4.8652	5.14367	4.82747	17.3093	21.7859	20.2852	upregulated	0
Cs_ont_2g004190	0.000262643	-0.830162	15.4849	16.3468	14.1974	8.49809	5.35993	10.6246	downregulated	0				Cs_ont_3g006110	6.10519e-11	1.99712	1.76031	2.35213	2.38324	8.44715	8.66563	8.69299	upregulated	0
Cs_ont_2g005700	2.57232e-07	-0.828683	9.09059	11.2396	11.4841	5.48684	4.7873	6.60932	downregulated	0				Cs_ont_3g004980	0.00592399	2.01842	2.44264	2.14482	0.596731	8.1209	6.01813	7.20186	upregulated	0
Cs_ont_7g000330	1.16516e-09	-0.828114	26.0498	33.779	30.4158	15.4154	14.3469	18.1742	downregulated	1				Cs_ont_3g025450	0.00328049	2.01843	16.2583	12.1319	5.07172	59.8281	40.1489	35.5214	upregulated	0
Cs_ont_9g009150	2.57973e-06	-0.825535	5.61379	5.32276	5.84464	2.70709	2.74033	3.50577	downregulated	0				Cs_ont_9g024690	0.000264216	2.03785	9.10545	4.17495	2.80693	34.386	16.8755	15.9275	upregulated	0
Cs_ont_2g025530	0.00388375	-0.825498	8.69723	9.49768	6.63563	3.8522	4.62873	4.69773	downregulated	0				Cs_ont_4g008450	2.53117e-07	2.05622	9.3761	6.25978	4.58196	36.2771	24.5302	24.0127	upregulated	1
Cs_ont_1g006680	2.67927e-09	-0.825234	96.5301	102.558	100.246	49.9803	42.7652	66.9211	downregulated	1				Cs_ont_2g006960	0.00263029	2.11691	0.211332	0.410904	0.343748	1.33692	1.35905	1.43738	upregulated	0
Cs_ont_8g009740	4.18335e-05	-0.82422	4.01533	5.11364	4.23909	2.4964	1.8742	2.76996	downregulated	0				Cs_ont_1g012890	9.60183e-11	2.1185	1.21224	1.20866	1.24105	5.23187	4.90471	4.36212	upregulated	0
Cs_ont_9g026560	0.0023976	-0.823193	3.66186	3.80523	3.47285	1.99004	1.86232	1.97578	downregulated	0				Cs_ont_5g005690	0.00097367	2.14622	0.464578	0.397157	0.096914	1.52094	1.27302	1.57601	upregulated	0
Cs_ont_9g012020	0.00314013	-0.818549	5.24614	4.5471	4.21246	2.32696	2.83085	2.32579	downregulated	0				Cs_ont_8g020860	3.73348e-18	2.14659	3.54672	5.13813	2.0196	14.9026	14.5081	18.2478	upregulated	0
Cs_ont_5g047370	0.000198932	-0.817307	19.1479	22.8654	22.4124	10.2007	8.35778	16.1786	downregulated	0				Cs_ont_9g023620	2.02955e-05	2.14683	0.967774	1.18527	0.616851	6.26417	3.39464	2.65077	upregulated	1
Cs_ont_5g004640	1.00952e-07	-0.817188	149.186	168.502	169.994	84.825	66.4697	109.684	downregulated	1				Cs_ont_7g011570	6.16145e-05	2.2362	0.41986	0.403848	0.175202	1.62169	1.6335	1.54671	upregulated	0
Cs_ont_1g021320	1.81057e-05	-0.816975	4.86606	5.77313	5.73331	2.69022	2.26585	3.84487	downregulated	0				Cs_ont_3g001790	1.78286e-12	2.31083	1.41931	2.23805	1.65959	7.16499	8.9451	10.1442	upregulated	1
Cs_ont_1g026530	1.12595e-06	-0.81621	7.2213	9.13509	7.81652	4.70561	3.40326	4.88274	downregulated	0				Cs_ont_1g020750	0.000188187	2.32188	0.807235	0.30539	0.695185	2.87457	3.4448	2.9525	upregulated	0
Cs_ont_2g030260	4.40779e-06	-0.815613	10.1146	10.3353	10.8743	4.78375	4.87047	7.18399	downregulated	0				Cs_ont_9g026450	3.92388e-05	2.33714	0.72074	0.400303	0.455774	1.62392	2.64709	3.9325	upregulated	0
Cs_ont_6g000880	0.000100073	-0.814526	69.0732	75.3218	72.6264	40.2285	25.4756	50.9108	downregulated	0				Cs_ont_5g029610	0.00129849	2.55827	0.701937	0.971272	0.378699	4.55881	3.83296	3.69275	upregulated	1
Cs_ont_5g017320	2.46362e-08	-0.814397	27.1248	27.7705	23.6044	12.9583	13.7689	15.3215	downregulated	0				Cs_ont_6g003290	0.00379071	2.5806	0.134278	0.37168	1.44929	3.92617	4.43243	2.86021	upregulated	0
Cs_ont_5g041910	0.00115692	-0.814053	16.1379	13.4309	15.7674	7.27148	6.12078	10.9759	downregulated	0				Cs_ont_3g003610	0.0028086	2.63654	0.101371	0.280937	1.09591	2.09115	3.70394	3.05393	upregulated	0
Cs_ont_4g011150	0.00383515	-0.811914	74.7061	90.0253	85.8461	40.216	34.3835	58.9424	downregulated	1				Cs_ont_8g019290	0.000431243	2.73217	2.51403	2.30454	7.83375	20.3179	26.7484	34.0685	upregulated	1
Cs_ont_8g025600	0.00683972	-0.810952	3.21085	3.27164	3.46837	1.97947	1.92965	1.41418	downregulated	1				Cs_ont_9g010900	0.00873452	2.73682	0.166042	0.153658	0.149943	0.964911	1.01566	1.18422	upregulated	0
Cs_ont_5g039570	7.69137e-05	-0.808501	12.4179	13.8009	12.4816	8.00422	5.82123	6.96813	downregulated	0				Cs_ont_2g024650	0.00901617	2.90759	0.207147	0.191596	0.093465	0.977032	1.58177	1.2157	upregulated	0
Cs_ont_2g015110	5.63484e-05	-0.808344	27.8329	23.8553	29.0207	13.2506	11.3637	18.9999	downregulated	1				Cs_ont_6g008700	1.41639e-10	3.29401	0.17417	0.66517	0.295087	4.55884	2.94982	3.23554	upregulated	1
Cs_ont_9g015910	0.00023154	-0.808102	91.9463	89.9469	105.395	54.2868	31.9105	69.2778	downregulated	0				Cs_ont_2g034910	0.00224825	3.38392	0.223257	0	0.195255	1.56966	1.34802	1.67219	upregulated	1
Cs_ont_9g003020	0.000185885	-0.807048	81.4173	113.95	124.39	52.9791	50.4963	65.3838	downregulated	0				Cs_ont_2g035550	4.64181e-18	3.85258	0.354675	0.656349	0.480337	8.11322	6.16729	6.84317	upregulated	0
Cs_ont_5g029680	8.66724e-19	-0.806128	84.6022	86.1272	97.0565	45.7297	50.6385	46.4169	downregulated	0				Cs_ont_5g048550	0.0057984	3.86256	0.337959	0	0	1.35644	1.68368	1.54622	upregulated	0
Cs_ont_1g025590	1.82597e-06	-0.805938	42.7557	41.2689	54.8706	23.5153	22.8503	28.561	downregulated	0				Cs_ont_2g010180	5.65353e-06	4.51798	0.283355	0.130913	0	3.54114	3.14706	3.66076	upregulated	1
Cs_ont_3g004870	0.00138823	-0.805919	21.4708	25.402	26.1872	13.7405	8.38175	17.3832	downregulated	0				Cs_ont_7g008410	0.000838076	4.80984	0.07012	0.097281	0	1.83159	1.1243	1.85173	upregulated	0
Cs_ont_6g025930	2.41204e-10	-0.804793	75.882	72.0543	81.9459	37.0726	37.3057	49.9761	downregulated	1				Cs_ont_6g004610	1.46861e-07	7.4416	0	0	0	2.12574	2.23772	1.74449	upregulated	1
Cs_ont_6g011900	0.00122526	-0.804356	2.0775	2.30724	2.21027	1.2939	1.02501	1.25108	downregulated	0				Cs_ont_3g014810	7.95108e-09	7.80052	0.129166	0	0	5.24322	10.6017	11.2262	upregulated	0
Cs_ont_1g018180	1.5773e-07	-0.803656	676.205	637.009	738.086	382.517	280.208	448.445	downregulated	0				Cs_ont_2g011140	1.33901e-13	10.1906	0	0	0	17.2135	7.30835	11.4168	upregulated	0
Cs_ont_1g017650	0.00489251	-0.803443	3.79186	6.10773	4.34316	2.34439	1.73377	3.64001	downregulated	0
Cs_ont_2g009020	0.000104162	-0.802036	29.9004	34.5658	29.188	18.2942	13.4818	18.5385	downregulated	0
Cs_ont_1g001750	0.00302666	-0.801111	6.78827	8.4025	7.93273	4.2701	4.06974	4.21305	downregulated	1
Cs_ont_2g034230	0.00692465	-0.800939	10.9906	7.18063	11.5911	4.65162	5.75052	5.64753	downregulated	0
Cs_ont_5g047940	0.000112694	-0.799923	18.9991	20.1524	22.4133	10.1738	8.02098	15.2816	downregulated	1
Cs_ont_3g009150	5.84551e-05	-0.799192	7.29266	9.4328	9.29087	4.1261	4.10658	5.8267	downregulated	0
Cs_ont_9g025740	4.252e-12	-0.798719	122.806	131.891	143.368	73.8341	61.7517	80.4197	downregulated	1
Cs_ont_1g024830	1.62665e-07	-0.798606	53.5258	54.7229	54.3376	29.3769	22.8221	36.2398	downregulated	0
Cs_ont_9g004640	2.554e-05	-0.798589	22.987	24.0275	25.994	14.0507	8.99355	16.6772	downregulated	0
Cs_ont_1g021480	4.6149e-06	-0.798483	11.6599	16.6823	13.9782	7.96166	7.84033	7.09876	downregulated	1
Cs_ont_4g009330	0.000583602	-0.797348	15.1946	18.0123	13.7861	8.37679	6.11936	11.3461	downregulated	1
Cs_ont_1g023950	2.06069e-09	-0.796884	41.3634	42.2709	37.5557	23.1645	17.2473	25.2435	downregulated	1
Cs_ont_5g049630	0.000920555	-0.796195	12.617	10.1961	11.4996	5.46806	4.47337	8.79648	downregulated	0
Cs_ont_5g008110	3.50825e-08	-0.795403	75.2863	92.3946	81.6126	44.5926	36.6578	53.7686	downregulated	0
Cs_ont_3g001030	0.0004207	-0.795329	9.90811	10.111	10.4678	5.09584	5.1593	6.32557	downregulated	0
Cs_ont_5g003160	0.00203407	-0.794196	2.85159	3.7949	3.18177	1.81741	1.47964	2.07643	downregulated	1
Cs_ont_5g040710	5.10378e-15	-0.793411	86.5359	92.5171	85.4157	48.2776	40.9476	54.6836	downregulated	1
Cs_ont_7g024870	3.32428e-08	-0.792078	30.7909	33.7905	29.4748	16.0346	14.5996	20.4472	downregulated	1
Cs_ont_9g026370	8.5372e-07	-0.790806	40.3105	39.0913	44.6161	22.9502	16.9331	27.943	downregulated	0
Cs_ont_8g008780	6.48884e-08	-0.78991	53.0804	54.8502	59.3346	30.2926	29.9591	29.712	downregulated	0
Cs_ont_3g032430	3.74942e-06	-0.789908	10.6533	13.1585	11.4303	6.53467	5.36706	7.34553	downregulated	1
Cs_ont_6g000810	0.000319215	-0.789329	59.6689	74.3591	67.1937	29.8829	28.9922	50.6384	downregulated	0
Cs_ont_2g027910	0.00171483	-0.789289	88.1485	85.428	79.6942	42.5614	35.7282	57.9212	downregulated	0
Cs_ont_5g004670	0.000515003	-0.789019	11.9351	14.7541	15.7027	7.10355	5.45881	10.6499	downregulated	1
Cs_ont_3g005280	9.44238e-08	-0.789005	120.46	104.759	148.186	66.0523	62.0975	75.9358	downregulated	0
Cs_ont_9g023080	0.00176515	-0.788403	7.88728	6.36361	6.2015	3.91251	2.57238	4.73014	downregulated	1
Cs_ont_9g026600	3.6656e-06	-0.788354	30.7124	29.1919	32.324	18.4933	12.8277	18.941	downregulated	1
Cs_ont_9g024100	1.30424e-06	-0.787464	79.539	78.1867	95.3169	44.5126	36.9559	57.0671	downregulated	1
Cs_ont_7g025290	1.60833e-07	-0.787293	25.4241	25.3352	27.634	13.8529	12.3278	16.6696	downregulated	0
Cs_ont_1g004050	0.000184001	-0.786712	174.797	169.322	189.269	89.9641	65.7806	136.845	downregulated	1
Cs_ont_8g007160	1.4028e-09	-0.786186	81.3626	90.689	84.2695	46.9005	37.7387	55.4013	downregulated	1
Cs_ont_3g019180	3.83371e-07	-0.784795	23.1255	25.0581	22.2312	12.7167	12.7568	12.9536	downregulated	0
Cs_ont_5g017380	3.91542e-06	-0.78344	45.4307	42.8066	48.4804	21.6497	21.0121	32.3618	downregulated	0
Cs_ont_6g007540	4.53685e-13	-0.782938	26.3645	26.0324	21.9809	13.5923	13.891	13.1134	downregulated	0
Cs_ont_8g000480	1.43324e-05	-0.782665	18.3331	18.9405	19.366	9.91318	7.43962	13.6394	downregulated	1
Cs_ont_2g019840	1.21401e-08	-0.782285	13.8231	15.5146	14.2513	7.35769	7.24343	9.35389	downregulated	0
Cs_ont_3g014370	2.82766e-13	-0.778197	513.314	559.114	532.669	281.203	255.795	346.667	downregulated	1
Cs_ont_3g003970	1.48908e-07	-0.776796	52.1274	56.1004	60.2735	30.0852	25.5219	38.7952	downregulated	0
Cs_ont_4g022580	0.00132485	-0.776668	4.13223	4.37561	4.24313	2.29914	1.83087	2.9154	downregulated	0
Cs_ont_2g025290	1.39322e-05	-0.775695	78.803	88.268	81.8718	46.5046	32.1036	58.7978	downregulated	0
Cs_ont_8g019050	2.06152e-05	-0.775207	7.64967	8.12219	7.0884	4.62336	3.62034	4.35982	downregulated	1
Cs_ont_4g028360	0.00110711	-0.774124	2.6627	3.11727	3.05743	1.26042	1.8136	1.81324	downregulated	0
Cs_ont_6g018020	1.49819e-17	-0.772515	133.704	149.329	138.167	76.0874	69.3217	87.2404	downregulated	1
Cs_ont_4g008180	5.99411e-05	-0.772447	52.6207	50.322	59.1094	28.8212	21.4478	39.5237	downregulated	1
Cs_ont_8g026850	7.722e-09	-0.772137	34.7409	35.1016	36.304	20.301	15.9293	22.4789	downregulated	0
Cs_ont_2g013330	0.000590347	-0.77169	22.7763	27.712	24.5728	12.226	9.60128	17.7517	downregulated	0
Cs_ont_2g033110	0.000267139	-0.771475	117.392	147.357	133.306	76.8828	55.2016	83.8953	downregulated	1
Cs_ont_2g031700	0.000131944	-0.771139	21.4268	25.1979	23.6959	12.4798	8.92691	17.6111	downregulated	0
Cs_ont_6g001410	0.000946727	-0.77063	16.4426	15.6466	16.0447	5.66435	10.6337	10.2581	downregulated	0
Cs_ont_6g000150	0.00361445	-0.770435	13.3019	12.4457	14.16	7.65714	4.27825	10.1832	downregulated	0
Cs_ont_4g026580	2.18765e-05	-0.769403	40.5798	51.571	41.6484	24.4722	20.94	28.813	downregulated	1
Cs_ont_6g022760	1.4126e-09	-0.76828	43.724	41.8606	43.9981	22.1565	20.5663	28.979	downregulated	0
Cs_ont_6g019530	0.000306674	-0.768212	81.0684	79.7018	93.7758	43.3931	32.3376	65.5016	downregulated	1
Cs_ont_9g004960	8.16769e-09	-0.768125	51.2713	52.4406	53.7868	27.5648	24.6212	34.9864	downregulated	0
Cs_ont_4g026830	4.81431e-05	-0.765404	8.55146	8.34957	7.98117	3.90222	3.92068	6.04075	downregulated	0
Cs_ont_4g014280	0.00259376	-0.764305	8.62665	8.39473	9.61206	5.83296	3.2885	5.70386	downregulated	0
Cs_ont_3g019400	0.000230044	-0.763155	37.5477	47.502	43.9226	22.5063	16.784	32.4245	downregulated	1
Cs_ont_6g004020	0.00139992	-0.763152	50.5201	60.9887	57.1332	26.7418	22.3354	44.394	downregulated	0
Cs_ont_4g006900	4.91909e-08	-0.762753	54.5616	55.1566	60.0729	32.5791	24.7033	37.3736	downregulated	0
Cs_ont_7g025810	0.000613639	-0.762669	40.1918	34.1956	47.4204	22.1402	18.8845	26.4066	downregulated	0
Cs_ont_8g024040	0.000127082	-0.76236	51.1302	50.6078	51.8503	24.9064	21.8152	38.814	downregulated	1
Cs_ont_5g019170	3.99409e-05	-0.762069	156.437	170.325	168.37	83.2032	65.2337	121.737	downregulated	0
Cs_ont_2g033980	0.00108583	-0.761111	6.0647	7.30933	7.94693	3.92197	3.39865	4.55077	downregulated	1
Cs_ont_7g018720	4.1195e-05	-0.760257	20.1267	21.8462	21.0814	10.808	12.9189	11.1816	downregulated	0
Cs_ont_9g027350	1.9885e-08	-0.759761	12.6766	12.7087	12.392	6.5145	6.32992	7.59612	downregulated	0
Cs_ont_4g001360	0.00830044	-0.75908	7.24256	8.93067	9.86032	3.46943	4.16829	6.92811	downregulated	0
Cs_ont_8g026540	6.9631e-10	-0.756358	116.567	129.212	117.088	56.6061	53.3802	78.7142	downregulated	1
Cs_ont_9g023950	9.50448e-05	-0.756059	604.453	682.169	675.187	347.517	251.689	497.605	downregulated	1
Cs_ont_2g016420	1.29115e-14	-0.755836	242.621	263.806	270.562	132.229	163.192	138.451	downregulated	1
Cs_ont_3g016890	0.00509155	-0.755527	5.59705	6.35058	5.89671	3.80751	2.09119	4.10294	downregulated	0
Cs_ont_5g038920	8.99878e-12	-0.75517	235.006	240.331	252.061	134.407	114.433	157.631	downregulated	0
Cs_ont_2g025510	3.00311e-05	-0.755002	28.4664	26.8724	30.6178	16.9096	12.1879	21.5216	downregulated	0
Cs_ont_7g012470	3.25867e-06	-0.754338	66.501	65.3548	77.9731	36.3947	31.0109	50.2779	downregulated	1
Cs_ont_3g006180	0.000597986	-0.753954	10.3788	10.0881	11.9809	4.80703	5.54842	7.83073	downregulated	0
Cs_ont_9g026960	1.07353e-05	-0.752742	88.8316	82.3527	98.1347	48.4048	39.2234	63.6159	downregulated	0
Cs_ont_1g027740	8.47721e-05	-0.752705	50.3185	48.2903	60.1757	32.0693	22.0704	34.9247	downregulated	0
Cs_ont_6g005880	7.95381e-05	-0.752457	35.5409	41.257	37.2788	21.0277	15.2892	27.6786	downregulated	0
Cs_ont_8g002300	1.54412e-05	-0.752392	20.8879	23.8151	26.0937	13.2657	11.0826	15.4951	downregulated	1
Cs_ont_8g006900	9.52609e-10	-0.751111	278.67	261.815	294.221	146.154	133.912	188.742	downregulated	1
Cs_ont_7g027010	1.88203e-05	-0.751062	50.5402	53.0023	56.1929	28.86	21.9692	39.7074	downregulated	1
Cs_ont_7g007150	5.01248e-10	-0.750673	56.8967	55.3526	62.2396	31.5923	30.4632	35.6741	downregulated	0
Cs_ont_7g009320	2.87159e-07	-0.750473	62.4616	68.3688	78.9337	32.4231	34.9697	47.274	downregulated	0
Cs_ont_5g002470	1.10646e-05	-0.75022	33.6408	42.7992	41.4908	22.196	17.9529	25.899	downregulated	1
Cs_ont_5g021100	0.00117528	-0.749817	11.9342	10.8556	10.441	5.04534	5.66614	7.95223	downregulated	0
Cs_ont_5g018060	8.25673e-10	-0.748966	96.7966	110.902	111.7	59.4226	51.6393	67.5385	downregulated	0
Cs_ont_3g020950	0.00364225	-0.748048	9.13647	10.364	10.634	5.20081	3.83869	7.95777	downregulated	0
Cs_ont_5g019360	4.60912e-08	-0.744654	68.0204	76.5652	68.931	36.2847	34.6687	49.0871	downregulated	0
Cs_ont_6g000390	8.95998e-08	-0.744353	166.269	159.428	191.576	93.0146	81.9602	116.933	downregulated	0
Cs_ont_5g046930	0.000445956	-0.743595	38.493	40.7957	44.6519	20.2309	17.0236	32.6502	downregulated	1
Cs_ont_2g003300	1.96835e-05	-0.743111	11.641	13.2957	14.1908	7.39842	5.42547	9.27717	downregulated	1
Cs_ont_7g025010	0.00124977	-0.742624	24.3495	24.0731	23.7645	12.8982	8.83247	19.2141	downregulated	0
Cs_ont_4g023800	0.000351455	-0.741444	16.831	17.7203	18.29	10.3547	8.12182	11.2752	downregulated	0
Cs_ont_4g024890	0.000111619	-0.74087	93.5528	97.5261	106.136	52.1377	39.7318	76.5779	downregulated	0
Cs_ont_5g012440	0.000196224	-0.739916	240.189	232.272	258.863	121.148	100.197	192.199	downregulated	0
Cs_ont_5g037830	3.99704e-05	-0.739866	21.6206	22.3297	20.2959	11.2457	11.3852	13.5383	downregulated	1
Cs_ont_1g023190	3.45182e-05	-0.738548	6.01985	8.0252	7.42471	4.0574	3.34147	4.76401	downregulated	0
Cs_ont_1g014920	1.21452e-08	-0.737488	244.665	243.702	278.036	138.388	121.353	174.368	downregulated	1
Cs_ont_4g005320	0.00657632	-0.736978	13.9201	17.2301	18.6021	8.67317	6.02545	13.5546	downregulated	0
Cs_ont_3g015370	7.88887e-07	-0.736156	50.9767	50.7191	53.9191	25.3363	24.8116	36.9952	downregulated	0
Cs_ont_2g030590	0.000927232	-0.73438	16.8373	14.5952	19.734	10.6825	7.15186	11.1716	downregulated	0
Cs_ont_3g019140	9.92527e-09	-0.734238	23.3689	24.2406	25.2477	14.3683	11.328	15.6739	downregulated	0
Cs_ont_1g001120	0.000246996	-0.733502	7.56576	9.29709	10.5849	5.09753	4.40033	6.09044	downregulated	1
Cs_ont_4g007280	0.00116558	-0.732668	176.13	153.931	210.035	108.712	66.8361	131.589	downregulated	1
Cs_ont_6g007120	1.74112e-08	-0.732086	29.1937	28.4939	34.9124	17.3525	15.6217	19.7039	downregulated	0
Cs_ont_7g019490	7.94315e-06	-0.731913	60.7772	55.0191	70.4902	33.3189	28.6718	44.0849	downregulated	0
Cs_ont_2g011760	2.45164e-05	-0.731888	31.0435	34.1075	37.9075	19.2349	14.5726	24.898	downregulated	1
Cs_ont_7g019960	0.00105928	-0.731827	18.5013	16.4465	16.4006	7.14439	10.2735	11.7407	downregulated	0
Cs_ont_5g002080	0.00010988	-0.731308	20.5555	25.2196	21.3257	10.603	11.8307	16.1139	downregulated	0
Cs_ont_1g025500	2.00006e-06	-0.731124	55.388	53.0818	61.0272	31.9129	24.7587	39.4559	downregulated	1
Cs_ont_2g010930	4.88157e-08	-0.730953	64.3806	61.4277	68.5015	34.3476	31.7931	44.5338	downregulated	0
Cs_ont_6g007210	1.2195e-06	-0.730724	29.1201	27.7905	30.1451	17.0333	12.6941	19.9165	downregulated	0
Cs_ont_1g013870	0.00116856	-0.730308	34.8723	45.2835	43.6451	21.1143	15.4635	31.6115	downregulated	0
Cs_ont_6g003560	0.000470693	-0.729729	13.3428	15.2012	15.5883	8.58522	5.91486	10.8988	downregulated	1
Cs_ont_8g004840	0.000745462	-0.72965	67.8664	67.1637	77.3277	39.8678	26.9158	54.0927	downregulated	1
Cs_ont_4g011060	0.00878095	-0.728962	35.1017	41.2441	39.0907	20.1804	12.4628	32.8706	downregulated	0
Cs_ont_7g012390	5.52598e-05	-0.72769	84.7065	85.7473	84.4229	46.8672	35.7319	63.5775	downregulated	0
Cs_ont_8g013990	1.51857e-05	-0.727559	20.7138	21.411	23.5937	12.041	10.0695	15.6241	downregulated	0
Cs_ont_8g028560	0.00899931	-0.72668	3.21705	3.86635	3.79649	1.71011	1.63692	2.88149	downregulated	0
Cs_ont_5g000840	0.00537753	-0.725962	79.1232	94.7327	83.9472	42.6527	31.1714	73.1433	downregulated	1
Cs_ont_7g025560	0.00409415	-0.724454	2.13112	1.85576	1.94062	1.10595	0.909016	1.38349	downregulated	0
Cs_ont_3g030440	0.000330928	-0.724359	11.1424	13.4532	13.2295	7.10015	5.03207	9.45037	downregulated	0
Cs_ont_9g006290	0.00346744	-0.723945	12.8431	12.5751	15.1207	7.13158	5.17188	10.957	downregulated	1
Cs_ont_3g011210	5.13595e-12	-0.723933	153.504	150.99	157.728	82.6362	77.9531	102.82	downregulated	0
Cs_ont_7g027730	3.79374e-06	-0.723417	34.6274	34.4252	41.2559	20.2668	19.3295	23.3785	downregulated	0
Cs_ont_2g013160	1.60395e-08	-0.72318	55.91	64.5518	66.7092	34.9202	30.257	41.8553	downregulated	0
Cs_ont_3g003390	8.62573e-07	-0.721552	39.6577	42.5444	49.4361	24.1149	21.039	30.3188	downregulated	0
Cs_ont_5g048450	0.000118942	-0.720893	121.507	121.774	125.988	65.0737	51.1894	95.6014	downregulated	0
Cs_ont_3g000200	0.00122979	-0.719288	45.3397	43.0475	53.8398	23.0112	20.1813	38.5427	downregulated	0
Cs_ont_3g019800	7.93695e-06	-0.719008	27.9559	25.6834	30.0964	16.5038	12.2947	19.3277	downregulated	0
Cs_ont_5g033090	0.00568811	-0.718689	24.7467	29.6996	25.803	14.9355	9.01431	22.1869	downregulated	0
Cs_ont_5g047830	8.96625e-05	-0.717919	29.9912	32.2534	30.3648	15.6221	13.6717	23.8341	downregulated	0
Cs_ont_6g011630	0.00255635	-0.715774	9.56449	10.2786	8.92641	5.65675	4.04607	6.8554	downregulated	0
Cs_ont_2g012600	0.0022791	-0.715714	21.294	19.9839	21.1539	13.341	7.20633	15.4465	downregulated	1
Cs_ont_2g003600	6.16354e-10	-0.715354	31.5961	28.8656	30.2633	15.6192	16.3711	20.2368	downregulated	0
Cs_ont_6g019780	0.000856121	-0.715277	19.1441	21.5837	20.9964	10.2837	8.10903	15.8388	downregulated	1
Cs_ont_2g035190	0.000571563	-0.715115	10.2188	10.3795	9.00137	5.46492	4.6207	6.96284	downregulated	0
Cs_ont_4g027560	0.000268642	-0.715059	69.635	71.2938	78.5331	38.0821	29.9304	57.3194	downregulated	1
Cs_ont_8g025280	0.00582995	-0.714893	13.2182	12.8554	16.2215	7.65503	5.13328	11.6442	downregulated	1
Cs_ont_6g005800	9.60231e-06	-0.714665	18.1553	21.0839	19.735	11.7545	9.69579	12.369	downregulated	0
Cs_ont_2g035350	2.08963e-07	-0.71438	261.573	261.934	299.841	156.344	126.688	189.303	downregulated	0
Cs_ont_7g021760	0.00100935	-0.713055	17.7736	23.5418	21.1755	10.1775	9.96331	13.564	downregulated	0
Cs_ont_8g003340	0.000416157	-0.712566	22.1671	26.867	24.9491	12.8167	10.3802	18.265	downregulated	0
Cs_ont_5g001840	1.80156e-05	-0.712039	21.7492	20.5485	21.8618	11.9201	13.247	11.7034	downregulated	0
Cs_ont_3g004070	3.63327e-07	-0.711846	129.573	130.284	130.969	68.174	63.2525	91.6105	downregulated	1
Cs_ont_9g021730	8.11793e-08	-0.711587	39.8614	40.1269	44.8556	21.3843	19.0058	27.5272	downregulated	0
Cs_ont_8g022730	9.91071e-06	-0.711403	30.6091	36.0472	32.0595	17.2515	14.0184	21.6415	downregulated	0
Cs_ont_7g014880	4.6085e-08	-0.71131	28.313	30.1235	28.7312	16.4955	15.1692	18.5792	downregulated	0
Cs_ont_7g005100	3.81333e-06	-0.710499	24.0928	26.5768	28.9833	14.0907	12.9347	18.9812	downregulated	0
Cs_ont_5g013620	2.20358e-06	-0.71022	11.4835	11.2667	12.907	7.09643	6.01824	7.51939	downregulated	1
Cs_ont_5g009200	0.000135542	-0.710149	30.2036	37.7786	35.9171	18.9172	15.7042	25.296	downregulated	1
Cs_ont_5g035860	0.000271453	-0.709567	46.5626	59.7695	51.2269	28.4264	22.6009	39.8523	downregulated	0
Cs_ont_9g001930	0.000441812	-0.70929	10.0253	9.6272	10.9751	5.78308	4.40466	7.54506	downregulated	0
Cs_ont_2g001130	3.64417e-05	-0.70841	48.8119	50.6828	39.8002	26.4576	22.5733	31.0728	downregulated	0
Cs_ont_7g027440	0.00218536	-0.707723	8.46876	11.1052	9.74398	5.27806	3.97121	7.38221	downregulated	0
Cs_ont_6g003740	1.74842e-06	-0.707685	21.2576	21.1556	21.104	12.3193	9.69733	14.7521	downregulated	1
Cs_ont_5g011070	0.000480239	-0.707488	52.9486	55.3496	61.7693	32.848	22.1032	43.6141	downregulated	0
Cs_ont_3g005850	1.26325e-05	-0.706853	25.7889	25.362	26.4766	14.31	11.6688	18.7214	downregulated	0
Cs_ont_9g025870	0.000441863	-0.70673	21.787	26.5143	25.7979	13.782	10.1295	19.0721	downregulated	0
Cs_ont_2g008880	7.83789e-06	-0.705751	18.7126	17.7585	22.3572	11.0326	9.61222	13.4854	downregulated	1
Cs_ont_5g013870	1.05604e-07	-0.705544	72.9181	76.2968	75.7917	42.498	35.2268	52.1304	downregulated	1
Cs_ont_8g004740	0.00097912	-0.705181	17.6946	22.1248	17.3883	11.8055	8.4685	12.6563	downregulated	0
Cs_ont_8g000830	5.40088e-06	-0.705105	20.8526	26.4036	23.4636	12.4519	11.5512	16.9795	downregulated	0
Cs_ont_2g001110	9.11895e-23	-0.704337	32.499	33.0222	34.1232	18.8884	18.5302	20.502	downregulated	1
Cs_ont_4g022080	0.000252721	-0.704275	30.2573	33.8925	32.9899	20.6321	14.0395	21.3986	downregulated	0
Cs_ont_8g025250	1.88301e-07	-0.703203	31.5192	30.3405	38.2949	19.0805	19.8661	19.0654	downregulated	0
Cs_ont_8g020830	9.10585e-08	-0.703135	40.1208	39.4666	37.9115	22.5968	19.3091	26.3325	downregulated	0
Cs_ont_2g010740	8.5372e-07	-0.701388	46.4742	50.1289	51.2779	26.4506	23.6484	35.6526	downregulated	0
Cs_ont_6g015840	0.00222245	-0.701115	59.3884	59.7772	64.7356	31.9925	23.8501	51.1795	downregulated	1
Cs_ont_9g007310	0.00223939	-0.700788	5.71908	6.69088	6.36018	3.49596	2.65714	4.80081	downregulated	1
Cs_ont_8g000670	1.77324e-05	-0.699745	22.4945	20.9773	24.5934	12.6166	10.766	16.2653	downregulated	1
Cs_ont_5g046410	0.000975223	-0.69967	22.3894	19.5164	16.3419	12.3459	11.0803	10.1852	downregulated	0
Cs_ont_3g032910	8.83987e-14	-0.699005	607.775	637.816	646.829	350.4	325.254	422.59	downregulated	0
Cs_ont_6g007370	5.20835e-06	-0.698747	17.8179	21.1724	17.1654	10.6979	9.4275	12.2329	downregulated	0
Cs_ont_8g000640	1.13226e-05	-0.698501	23.708	22.9715	24.0987	12.2496	10.97	17.7505	downregulated	0
Cs_ont_6g017680	4.25172e-05	-0.698317	11.7635	13.7117	13.7367	6.71247	7.20534	8.89052	downregulated	0
Cs_ont_9g008140	1.50442e-05	-0.698248	30.8797	24.8726	30.2826	16.4308	18.1211	15.4094	downregulated	0
Cs_ont_5g007590	2.60032e-08	-0.697713	293.179	284.83	339.173	163.752	164.149	204.17	downregulated	0
Cs_ont_7g026290	0.00141308	-0.697676	26.1297	36.2034	36.1189	16.8052	17.8695	22.3278	downregulated	0
Cs_ont_1g022370	0.00158551	-0.696661	5.21717	6.85134	5.57575	3.45007	2.54801	4.34391	downregulated	1
Cs_ont_4g020030	0.00391479	-0.696367	17.039	22.1431	17.002	12.0785	7.20794	13.482	downregulated	0
Cs_ont_5g016140	0.00537558	-0.695963	22.9471	24.7812	24.9583	13.8047	8.69967	19.9295	downregulated	0
Cs_ont_8g003550	5.40087e-09	-0.69455	16.0688	17.2464	17.5593	8.92345	9.16048	11.6322	downregulated	0
Cs_ont_5g048020	0.00952026	-0.694223	37.2742	23.8029	28.8154	17.6398	13.9664	20.4887	downregulated	0
Cs_ont_9g000530	0.000280925	-0.693739	59.4895	71.7431	72.4226	35.4556	31.7987	50.9161	downregulated	1
Cs_ont_4g004150	2.78633e-05	-0.692844	27.7906	29.8909	30.6786	17.2689	12.5385	22.0825	downregulated	0
Cs_ont_3g010670	2.04438e-11	-0.691988	192.45	185.259	208.717	107.67	101.743	130.417	downregulated	1
Cs_ont_5g034240	4.89576e-08	-0.691641	55.0919	57.6118	52.6911	32.5867	26.3233	37.7765	downregulated	1
Cs_ont_3g015430	9.61997e-05	-0.690603	9.12336	9.64701	9.23144	5.57326	5.63564	5.12068	downregulated	0
Cs_ont_1g017710	5.01717e-07	-0.689348	17.8389	18.5169	16.7019	10.9089	9.99784	10.1043	downregulated	0
Cs_ont_6g013170	0.000658845	-0.687787	9.22259	7.8686	7.91442	4.94217	4.1288	5.59608	downregulated	1
Cs_ont_2g025270	0.000153326	-0.687666	8.1547	9.1977	8.98654	5.28059	4.20112	5.9752	downregulated	0
Cs_ont_6g010450	0.00209915	-0.687575	47.1827	44.4726	50.4786	30.3741	17.7265	35.3308	downregulated	0
Cs_ont_5g024430	0.000711042	-0.687441	24.5233	18.9543	25.592	12.6194	11.2155	16.6667	downregulated	1
Cs_ont_3g016180	0.00585599	-0.684991	4.05437	4.29026	4.20491	2.35247	1.79753	3.24369	downregulated	0
Cs_ont_8g005980	1.44607e-05	-0.684798	14.4537	14.9621	16.8752	9.11435	7.54875	10.5391	downregulated	0
Cs_ont_6g000040	3.91552e-16	-0.683744	2957.95	2926.31	2821.13	1922.95	2108.37	1940.53	downregulated	0
Cs_ont_2g005850	0.00902519	-0.683574	8.9267	7.91216	8.02726	4.04124	4.82601	5.92146	downregulated	1
Cs_ont_7g016780	5.15143e-05	-0.683449	40.3235	37.6728	46.6189	23.3197	19.27	30.7968	downregulated	1
Cs_ont_3g009750	3.85984e-06	-0.683223	28.6212	27.5676	32.1611	16.0323	14.8194	21.1472	downregulated	0
Cs_ont_3g020640	0.000647976	-0.683153	161.827	151.21	161.577	93.0597	68.2593	113.167	downregulated	0
Cs_ont_6g011500	0.00130462	-0.683121	196.906	168.927	246.772	125.056	86.7281	149.04	downregulated	0
Cs_ont_7g010780	5.77349e-06	-0.681469	7.66418	8.63275	8.36242	4.75578	4.5628	5.19322	downregulated	0
Cs_ont_5g025740	0.00105928	-0.681333	11.0067	10.2647	10.2283	7.19635	5.94172	5.25637	downregulated	0
Cs_ont_3g008380	8.75838e-06	-0.680568	59.9142	60.9822	66.4202	35.3444	28.0746	45.4628	downregulated	0
Cs_ont_2g016390	0.00998216	-0.680345	9.92494	8.47289	12.364	5.03694	5.18569	6.9615	downregulated	0
Cs_ont_1g004800	0.000116239	-0.679449	8.64575	8.84816	7.14871	5.31165	4.60417	4.59199	downregulated	0
Cs_ont_1g019430	0.000454402	-0.679341	43.1831	51.5112	39.597	22.6835	27.7894	27.6506	downregulated	0
Cs_ont_2g003910	0.00130771	-0.677956	39.3759	40.6675	45.9465	23.7232	18.2419	31.9828	downregulated	0
Cs_ont_6g004130	0.000843765	-0.677458	22.5962	21.9285	24.0094	12.8409	9.38214	18.2199	downregulated	1
Cs_ont_1g021990	0.00225256	-0.676559	22.8994	25.6096	23.733	13.7986	11.0297	17.7427	downregulated	0
Cs_ont_7g000210	7.06544e-06	-0.675588	173.015	175.82	184.792	98.7892	81.6601	133.588	downregulated	0
Cs_ont_3g007190	6.87408e-10	-0.675432	333.051	294.818	334.645	187.567	211.347	169.995	downregulated	1
Cs_ont_9g018670	4.38316e-08	-0.674915	48.1052	51.8175	56.4992	30.3172	29.2429	32.7262	downregulated	0
Cs_ont_5g014620	1.69692e-06	-0.673447	48.6352	54.9162	50.0407	30.3342	24.2686	36.2762	downregulated	0
Cs_ont_6g020520	0.000643027	-0.672762	12.943	14.2921	15.0901	8.61214	6.59033	9.92611	downregulated	1
Cs_ont_6g017630	0.00639854	-0.672539	6.32651	6.90252	6.55985	3.32513	3.41962	4.99165	downregulated	0
Cs_ont_9g023110	0.00336859	-0.67237	18.0639	20.2615	18.9902	10.5298	8.12271	15.045	downregulated	0
Cs_ont_9g014910	0.00129809	-0.672288	30.3067	36.1534	38.2693	22.6362	15.8681	23.1041	downregulated	0
Cs_ont_6g009770	3.96936e-07	-0.671389	97.5089	99.2036	104.693	61.4056	47.2516	70.1772	downregulated	1
Cs_ont_1g023760	0.000713484	-0.669863	14.4526	13.2942	15.3297	7.97326	7.04273	10.5938	downregulated	0
Cs_ont_6g020050	6.95806e-06	-0.669252	51.0147	46.8983	54.135	29.329	24.2755	36.7336	downregulated	0
Cs_ont_7g025190	0.000553677	-0.66902	15.8577	15.0537	14.7784	8.65328	7.06863	11.1095	downregulated	0
Cs_ont_4g008040	4.86204e-05	-0.668659	23.6735	24.7489	24.5614	14.4786	10.9992	18.0117	downregulated	0
Cs_ont_9g028100	6.36893e-06	-0.668373	16.1	18.9825	18.9063	10.8431	10.0147	11.1716	downregulated	0
Cs_ont_1g018230	3.34414e-08	-0.66781	6.79747	6.77402	7.3701	4.38655	3.68085	4.4145	downregulated	1
Cs_ont_3g033030	2.91743e-06	-0.666246	19.6124	19.3057	23.2336	12.7376	12.0714	12.2005	downregulated	0
Cs_ont_2g027960	8.65766e-07	-0.666081	225.001	214.744	220.11	124.908	102.813	156.772	downregulated	0
Cs_ont_5g040350	0.00066696	-0.665647	42.9821	45.1978	51.4268	24.0151	24.1185	34.9519	downregulated	0
Cs_ont_6g005330	2.14057e-05	-0.665622	135.098	133.53	153.051	79.8284	65.3125	106.351	downregulated	0
Cs_ont_8g021890	1.29283e-05	-0.665498	137.145	130.549	148.028	77.3618	66.8934	103.7	downregulated	0
Cs_ont_1g026080	0.000654987	-0.66484	7.58765	9.38362	7.93949	4.9145	4.14029	5.77373	downregulated	1
Cs_ont_5g047980	0.000974167	-0.664494	39.3535	43.0458	40.7376	23.8934	17.1937	33.1111	downregulated	0
Cs_ont_8g028000	1.0315e-10	-0.664194	702.443	663.039	741.859	419.833	370.247	463.434	downregulated	1
Cs_ont_Un006130	1.11705e-07	-0.66399	68.8023	75.0755	79.5294	40.7516	39.1058	52.9566	downregulated	0
Cs_ont_4g027680	8.93191e-07	-0.662822	73.3613	72.0231	77.1502	40.2768	37.6162	54.3639	downregulated	1
Cs_ont_8g012110	5.68534e-05	-0.661582	21.0391	22.148	20.373	11.4869	10.1899	16.3333	downregulated	0
Cs_ont_8g004180	4.59041e-06	-0.660995	66.1519	75.6691	68.2786	39.8235	33.5984	51.7732	downregulated	0
Cs_ont_9g023070	5.17857e-08	-0.660362	8.71026	8.86585	9.09469	5.22848	4.78964	5.93853	downregulated	1
Cs_ont_1g013000	0.000853625	-0.657782	30.8105	27.7565	30.2799	15.3807	14.3658	23.4368	downregulated	0
Cs_ont_3g033230	4.25962e-11	-0.657555	278.809	257.226	293.054	162.487	148.073	186.07	downregulated	1
Cs_ont_5g000340	9.5726e-05	-0.656951	18.1664	17.7658	18.0645	10.9251	9.19377	12.6193	downregulated	0
Cs_ont_2g013350	0.00161294	-0.656399	9.2352	9.9093	9.94517	5.82694	4.51084	7.10525	downregulated	0
Cs_ont_5g014160	0.00165783	-0.65628	5.17244	5.87634	5.67802	3.80876	2.93823	3.26131	downregulated	1
Cs_ont_8g001020	1.15245e-08	-0.655202	69.3825	63.941	69.081	39.5711	35.611	46.105	downregulated	0
Cs_ont_6g001290	0.00211873	-0.654877	29.4568	33.3353	34.0326	16.765	15.1278	26.6901	downregulated	0
Cs_ont_5g016480	6.51001e-06	-0.654412	25.0676	24.6332	26.4071	15.5219	12.0087	18.2294	downregulated	1
Cs_ont_9g027830	1.00113e-06	-0.654356	18.7907	19.0603	18.7863	11.526	9.00622	12.7288	downregulated	0
Cs_ont_9g014730	2.67816e-15	-0.653566	259.082	263.319	277.356	154.356	148.57	176.419	downregulated	1
Cs_ont_8g005940	3.47854e-09	-0.653524	146.896	153.769	161.829	88.4123	80.727	108.103	downregulated	1
Cs_ont_5g034010	2.10777e-06	-0.65312	35.7554	35.1544	40.2313	20.4814	19.6484	26.6133	downregulated	0
Cs_ont_2g013640	0.00479001	-0.653026	12.6439	13.9861	13.7367	8.38911	7.38848	8.32534	downregulated	0
Cs_ont_2g002730	0.00175957	-0.652862	45.8111	41.7059	53.6241	25.5423	22.7504	36.4583	downregulated	0
Cs_ont_2g019960	0.00790966	-0.65221	15.9115	15.8083	19.6667	10.9287	6.4998	13.53	downregulated	0
Cs_ont_1g001580	0.000843765	-0.651867	14.2997	15.2136	15.155	7.81734	7.26449	11.8327	downregulated	1
Cs_ont_3g013530	4.04096e-05	-0.651765	12.6128	14.989	14.0767	7.0769	7.48023	9.97536	downregulated	0
Cs_ont_2g028920	8.96034e-06	-0.651613	72.4995	79.7979	87.631	47.4373	38.1696	58.8822	downregulated	0
Cs_ont_4g002730	2.67896e-08	-0.650933	295.185	262.02	321.725	169.594	163.61	196.11	downregulated	1
Cs_ont_6g002080	0.000645652	-0.650831	11.1005	13.0209	9.57879	6.06389	5.69482	8.45273	downregulated	1
Cs_ont_7g009090	3.31179e-10	-0.649332	84.2686	82.9645	83.7213	48.4224	43.5668	57.654	downregulated	0
Cs_ont_6g000350	0.00175843	-0.645989	70.2442	70.3889	76.9276	40.3482	31.4285	60.4163	downregulated	0
Cs_ont_7g025070	0.000585357	-0.644551	119.804	134.406	125.702	72.0592	54.8353	102.637	downregulated	0
Cs_ont_6g016210	1.42439e-10	-0.643365	54.1461	52.0466	56.99	34.0801	33.7215	30.6566	downregulated	0
Cs_ont_3g005430	0.00867031	-0.641523	38.918	43.3934	44.9569	25.787	15.5709	35.9137	downregulated	1
Cs_ont_3g006520	0.00550343	-0.641441	4.84974	5.30732	5.36171	2.88555	2.71972	3.79749	downregulated	1
Cs_ont_5g023110	2.29443e-10	-0.641051	179.969	170.126	195.313	108.811	98.8929	122.745	downregulated	1
Cs_ont_2g000090	0.00265442	-0.641027	5.70652	7.36191	4.89264	3.29472	3.55291	4.01388	downregulated	0
Cs_ont_6g026260	1.15921e-07	-0.640545	429.989	505.06	491.141	257.705	234.658	338.438	downregulated	1
Cs_ont_2g008030	0.00866017	-0.640164	24.7307	27.1499	25.7413	15.4187	10.949	20.4657	downregulated	1
Cs_ont_3g002410	0.00045545	-0.63933	72.1074	78.4184	74.5657	40.6882	37.4811	65.117	downregulated	0
Cs_ont_1g027470	0.00126165	-0.637296	64.5905	61.1558	71.1085	39.889	27.4235	52.4599	downregulated	1
Cs_ont_2g018130	2.99354e-07	-0.636464	91.4675	94.0619	93.9937	51.5357	49.5517	68.6975	downregulated	0
Cs_ont_8g025820	0.000244517	-0.63603	89.7524	89.1558	86.1874	45.039	44.7028	70.7109	downregulated	0
Cs_ont_5g033040	8.47029e-06	-0.635101	31.1465	37.271	33.8711	20.8803	17.0438	24.2269	downregulated	1
Cs_ont_1g009110	3.88374e-05	-0.635053	45.3664	48.9783	48.225	25.808	23.2073	37.2105	downregulated	1
Cs_ont_8g013850	4.61872e-09	-0.633956	50.0218	58.098	52.9252	30.6484	31.6036	35.4487	downregulated	0
Cs_ont_7g006410	5.38094e-09	-0.632974	202.571	211.904	203.997	117.418	109.594	149.708	downregulated	0
Cs_ont_4g001390	1.69192e-05	-0.632002	17.0993	17.6067	17.0437	10.3276	9.96481	11.195	downregulated	0
Cs_ont_9g006450	0.000342496	-0.631895	12.5176	14.0608	11.1242	7.85994	6.0249	9.13617	downregulated	0
Cs_ont_7g002280	0.000121534	-0.631782	73.5936	76.2823	84.1842	42.0637	39.2641	61.3505	downregulated	0
Cs_ont_3g002230	1.51281e-08	-0.631538	170.126	163.522	196.673	108.304	95.1515	119.775	downregulated	1
Cs_ont_2g018230	0.000427217	-0.631432	14.902	18.5476	17.755	10.2928	8.0445	13.1693	downregulated	0
Cs_ont_6g026400	6.91462e-05	-0.631164	351.219	333.432	383.967	210.513	166.727	275.509	downregulated	1
Cs_ont_7g023320	2.10945e-05	-0.630961	46.8086	46.2487	49.6897	27.7894	23.3213	36.0816	downregulated	0
Cs_ont_2g000220	1.25306e-05	-0.630817	21.0179	19.1787	20.9976	12.9999	10.5385	13.9805	downregulated	0
Cs_ont_9g005610	1.55681e-17	-0.629541	153.863	151.721	161.335	91.0596	91.9345	100.708	downregulated	1
Cs_ont_2g032320	0.000996039	-0.627773	7.6562	9.42946	8.34076	5.16913	5.30929	5.01681	downregulated	1
Cs_ont_6g006850	0.000228672	-0.626559	13.2999	13.6203	12.9289	7.50012	6.76986	10.1289	downregulated	1
Cs_ont_5g032830	6.67666e-06	-0.625523	121.972	133.102	130.07	73.6288	63.8139	98.186	downregulated	1
Cs_ont_2g023460	1.20142e-05	-0.624412	25.1147	30.7282	28.994	14.4447	18.9445	18.4359	downregulated	0
Cs_ont_4g022570	9.16762e-09	-0.623464	340.451	339.125	373.65	216.628	182.844	246.768	downregulated	0
Cs_ont_2g004050	0.00136251	-0.623321	16.4299	17.6416	15.9792	10.315	10.2454	10.4657	downregulated	1
Cs_ont_6g005830	0.00485444	-0.623275	3.15346	3.63842	3.4113	1.97013	1.84941	2.45994	downregulated	0
Cs_ont_3g016130	6.89888e-07	-0.6226	29.9949	30.1707	32.0645	17.9495	16.1654	22.4605	downregulated	0
Cs_ont_7g003410	0.0014084	-0.621941	59.4115	56.0112	67.1733	37.6651	25.9812	48.6827	downregulated	0
Cs_ont_2g015040	0.000349415	-0.621688	57.1421	58.9284	61.6106	34.2194	27.1913	47.8284	downregulated	1
Cs_ont_6g009660	1.2174e-06	-0.621182	24.6402	26.4367	28.0266	16.7022	13.3543	18.5467	downregulated	0
Cs_ont_8g015900	1.96348e-05	-0.620943	122.764	126.974	137.598	80.893	62.5342	94.1047	downregulated	1
Cs_ont_2g002400	1.07081e-05	-0.620915	53.5908	53.1479	62.7369	33.0212	31.4029	39.7132	downregulated	0
Cs_ont_6g005790	9.43276e-05	-0.620579	24.2409	29.2633	24.3834	15.4423	14.3678	17.7851	downregulated	0
Cs_ont_7g027540	0.000727345	-0.620529	13.9046	11.5586	15.2792	9.13099	8.72774	6.96019	downregulated	0
Cs_ont_1g024000	5.49698e-06	-0.620231	163.552	142.248	172.701	96.1214	84.4782	113.437	downregulated	1
Cs_ont_3g011250	8.58809e-07	-0.62003	71.8351	68.9202	71.8859	42.9222	36.4426	51.3293	downregulated	1
Cs_ont_6g007000	6.1245e-05	-0.620005	12.2866	9.79438	11.9894	6.97619	7.00489	6.91182	downregulated	0
Cs_ont_5g044320	2.52271e-07	-0.619372	334.987	366.82	355.335	201.684	183.62	261.956	downregulated	1
Cs_ont_3g014750	1.47736e-07	-0.619277	61.4486	62.5813	58.6156	36.6961	30.7943	42.954	downregulated	1
Cs_ont_3g009080	0.00441699	-0.618516	8.70591	12.5757	10.3429	6.16707	4.60783	8.42676	downregulated	1
Cs_ont_5g002550	7.73631e-05	-0.617648	30.4633	30.8322	35.1453	18.1446	16.1557	24.6399	downregulated	1
Cs_ont_2g004290	0.00491609	-0.616714	11.9418	10.5334	12.9794	6.10809	6.65095	9.06132	downregulated	1
Cs_ont_1g016640	0.000256087	-0.61663	90.7359	89.2569	95.9583	51.6315	43.835	74.7995	downregulated	1
Cs_ont_8g000270	4.2292e-07	-0.615913	34.1003	37.4761	39.6684	20.4985	22.0922	25.3274	downregulated	0
Cs_ont_8g008810	8.08636e-05	-0.615796	38.4165	42.1215	37.5565	21.9327	22.1743	28.5005	downregulated	0
Cs_ont_4g011590	1.61119e-09	-0.615558	45.559	41.9626	42.9065	26.984	28.203	24.9795	downregulated	0
Cs_ont_5g045510	7.23633e-05	-0.614877	36.8546	36.9808	42.2703	24.3119	18.4838	28.9562	downregulated	1
Cs_ont_7g013930	2.309e-07	-0.614637	60.1027	69.8174	62.8567	38.4934	36.2348	48.5661	downregulated	1
Cs_ont_6g003330	0.000204001	-0.614537	92.9736	97.2276	94.6734	61.6055	41.7051	72.3564	downregulated	1
Cs_ont_2g003640	0.000881656	-0.614396	7.27549	6.35566	6.84635	3.67291	3.95729	5.01914	downregulated	1
Cs_ont_5g013880	4.18026e-06	-0.614025	11.0145	12.2394	11.2448	6.70064	6.759	7.82379	downregulated	0
Cs_ont_5g000280	2.01621e-07	-0.613924	33.8814	32.4705	33.7644	19.1087	18.7004	23.3814	downregulated	0
Cs_ont_7g026040	3.16078e-06	-0.613347	30.9263	30.5806	34.2942	19.1645	16.289	23.8239	downregulated	1
Cs_ont_2g004940	1.94781e-08	-0.613331	94.147	98.1589	97.1928	56.7457	55.5352	65.9776	downregulated	1
Cs_ont_2g007850	1.59558e-06	-0.613214	55.4417	56.525	63.2029	35.8052	29.6958	42.86	downregulated	0
Cs_ont_1g023150	0.00132042	-0.612582	17.1801	15.9415	19.0697	9.81589	8.13473	14.399	downregulated	1
Cs_ont_8g011140	0.00723618	-0.611972	20.1378	26.4413	24.1592	12.7915	11.8119	19.0252	downregulated	0
Cs_ont_5g041900	9.22096e-05	-0.611795	19.6814	19.7305	22.6745	11.7116	14.416	12.0516	downregulated	0
Cs_ont_2g010530	4.45064e-11	-0.61124	122.017	124.18	120.967	76.7193	66.3717	83.8115	downregulated	1
Cs_ont_1g022160	0.00230909	-0.610913	22.5351	23.8094	20.6933	13.2014	12.4189	15.6546	downregulated	0
Cs_ont_5g045540	0.006051	-0.610882	70.2466	82.866	78.8296	46.2644	30.9166	66.4566	downregulated	0
Cs_ont_1g006490	0.00498802	-0.609626	11.3653	14.2715	14.0378	8.06532	5.97815	10.5422	downregulated	1
Cs_ont_7g006810	1.16654e-06	-0.609026	13.9305	12.9188	14.7653	8.61338	7.72813	8.78171	downregulated	0
Cs_ont_2g027260	4.90312e-05	-0.608423	84.5525	90.452	100.466	54.2956	45.9172	70.333	downregulated	1
Cs_ont_8g008010	0.00319605	-0.6084	22.3244	27.7837	28.1209	13.6345	12.7948	22.0896	downregulated	1
Cs_ont_3g005120	2.9325e-06	-0.607145	22.4534	25.8679	26.6101	14.4288	15.5998	14.4654	downregulated	1
Cs_ont_2g013690	3.09678e-05	-0.607111	41.6165	39.7931	44.7027	26.5002	20.8616	30.9027	downregulated	1
Cs_ont_8g027790	0.00113515	-0.606509	51.3849	56.7623	59.1455	32.5875	25.4786	45.6375	downregulated	0
Cs_ont_1g021930	0.000589026	-0.606296	11.2121	9.84173	12.4485	6.1118	6.1731	8.07978	downregulated	1
Cs_ont_4g022220	1.65748e-06	-0.605718	218.456	218.499	231.489	132.528	114.621	166.855	downregulated	0
Cs_ont_1g024730	0.00019383	-0.605716	29.7791	31.3605	34.4309	17.9259	16.0296	25.4439	downregulated	0
Cs_ont_8g008990	0.000251742	-0.605673	21.5063	20.5932	24.9036	13.4542	11.1946	17.0216	downregulated	0
Cs_ont_5g044280	8.42824e-05	-0.605592	8.01524	8.74101	7.46429	5.21651	4.90969	4.87875	downregulated	0
Cs_ont_8g028970	0.000528312	-0.604855	42.54	53.0545	48.3469	26.7421	24.0803	38.2825	downregulated	0
Cs_ont_8g003440	0.00145013	-0.603959	10.5353	11.8499	11.8322	7.12664	5.51575	8.02675	downregulated	0
Cs_ont_7g020000	5.57165e-05	-0.602498	40.462	47.1674	42.262	23.093	26.8281	30.4494	downregulated	0
Cs_ont_3g006470	0.000850819	-0.601881	19.5329	19.7524	23.7697	12.7198	10.3457	16.1896	downregulated	1
Cs_ont_3g002560	5.55011e-10	-0.601805	66.4195	60.748	62.5824	39.8656	37.1851	40.8524	downregulated	0
Cs_ont_8g029240	2.46162e-06	-0.600789	39.6868	42.7837	40.829	25.45	21.5814	29.7336	downregulated	1
Cs_ont_3g001310	0.000167309	-0.60076	13.6915	11.9304	14.3666	8.80768	8.86339	7.14655	downregulated	0
Cs_ont_5g034680	2.35765e-05	-0.600643	75.6727	76.2479	90.5134	47.4309	43.0858	59.799	downregulated	0
Cs_ont_2g003580	0.00498802	-0.600458	15.6583	16.2169	20.8906	10.547	8.12619	14.2566	downregulated	1
Cs_ont_4g022960	6.53519e-05	-0.600425	125.239	123.214	132.82	79.6247	60.2389	97.8036	downregulated	1
Cs_ont_6g015800	2.43354e-06	-0.600376	52.5679	48.929	49.9332	29.8094	31.661	32.5965	downregulated	0
Cs_ont_7g006650	0.000354814	-0.60023	17.553	15.6131	19.423	11.5209	10.0337	11.2032	downregulated	1
Cs_ont_2g018290	0.000671269	-0.599572	14.5559	15.9693	15.737	9.63229	7.85729	11.4946	downregulated	0
Cs_ont_7g029050	2.0692e-13	-0.599336	123.087	130.357	135.473	76.0234	77.8707	87.7424	downregulated	1
Cs_ont_3g008690	1.14055e-06	-0.598899	145.85	152.508	152.712	85.1023	81.802	114.427	downregulated	1
Cs_ont_4g003530	2.12832e-05	-0.598376	26.6705	29.6817	30.1144	16.7309	15.2402	22.0073	downregulated	0
Cs_ont_4g010150	0.0023342	-0.598268	13.4859	17.0349	15.9667	8.16548	8.44225	12.3543	downregulated	0
Cs_ont_6g002930	6.5753e-05	-0.598202	25.7229	23.625	27.4548	16.9207	12.8232	18.1701	downregulated	0
Cs_ont_7g013670	0.00282315	-0.598075	13.9086	15.5916	16.8186	10.1113	7.36657	11.4222	downregulated	1
Cs_ont_1g027690	1.10882e-05	-0.596981	59.0143	65.8879	68.4509	41.8893	34.0607	43.9939	downregulated	1
Cs_ont_6g002750	0.00128255	-0.596127	43.9385	50.9953	49.9259	30.5973	21.3554	38.5832	downregulated	0
Cs_ont_6g021660	0.00176026	-0.595879	9.41099	12.944	10.0623	6.52909	6.23105	7.44764	downregulated	1
Cs_ont_5g050530	2.20561e-06	-0.595761	143.692	146.475	164.311	87.4679	81.308	114.02	downregulated	0
Cs_ont_2g014830	2.97821e-13	-0.595186	170.829	163.26	167.891	104.814	96.7094	111.544	downregulated	0
Cs_ont_7g009040	0.000116456	-0.594785	42.4167	49.307	45.198	26.02	24.574	34.8669	downregulated	0
Cs_ont_2g001760	0.00419964	-0.594732	25.884	26.1242	30.1912	15.3464	13.2953	22.7653	downregulated	0
Cs_ont_9g019080	0.000138643	-0.594143	53.377	52.2837	56.2132	32.086	27.2756	41.8948	downregulated	0
Cs_ont_2g011610	4.88938e-05	-0.593461	39.6153	46.0326	43.8162	26.9784	21.5587	33.1825	downregulated	0
Cs_ont_1g022870	1.11028e-05	-0.593078	420.834	419.397	465.559	254.741	227.216	336.428	downregulated	0
Cs_ont_6g015480	0.000114309	-0.59304	20.3027	22.8819	20.7761	13.3072	10.5176	16.2522	downregulated	1
Cs_ont_5g010700	0.00443361	-0.592794	25.1219	30.0705	25.7053	16.7361	12.3999	22.173	downregulated	1
Cs_ont_1g014900	1.19576e-14	-0.592762	85.3534	87.5697	88.8354	52.6238	52.5334	58.4844	downregulated	1
Cs_ont_5g030720	2.40891e-05	-0.592022	130.037	150.521	126.949	81.053	71.3237	99.7484	downregulated	0
Cs_ont_9g023890	0.00118065	-0.590821	56.1989	57.2459	63.3093	32.9921	28.5546	49.2492	downregulated	0
Cs_ont_5g049100	0.000212616	-0.590448	19.9767	22.1526	18.7803	12.9758	9.82583	14.8045	downregulated	1
Cs_ont_3g024790	1.12408e-05	-0.590249	62.8015	59.6676	62.6324	36.9537	32.8304	43.6039	downregulated	0
Cs_ont_6g011800	0.0018593	-0.590173	4.31517	3.78256	4.06983	2.79887	2.41193	2.41788	downregulated	0
Cs_ont_4g001770	0.00872264	-0.589871	23.3077	22.9178	24.9885	16.8281	9.50702	18.3766	downregulated	0
Cs_ont_9g014770	1.07708e-09	-0.589387	173.462	158.45	183.109	103.356	107.044	112.784	downregulated	1
Cs_ont_2g016590	3.58348e-12	-0.589147	83.998	84.6045	88.6792	54.4019	52.2775	55.434	downregulated	0
Cs_ont_2g000470	2.24041e-08	-0.58913	63.408	60.2103	67.7889	39.7028	36.6481	43.7288	downregulated	1
Cs_ont_6g014690	0.00230575	-0.588904	10.536	11.9958	11.5328	6.07179	6.11347	9.22711	downregulated	0
Cs_ont_7g026360	3.63908e-05	-0.588794	11.3908	12.3918	13.7059	6.82885	7.5616	8.08288	downregulated	0
Cs_ont_1g000440	3.14664e-05	-0.588665	180.983	166.617	188.13	106.621	93.8989	135.638	downregulated	0
Cs_ont_7g002090	0.00716367	-0.588272	7.88525	8.56583	8.12238	4.59572	4.3318	6.46821	downregulated	0
Cs_ont_3g012480	1.1221e-05	-0.588098	87.5972	93.2539	90.3941	49.7036	50.6861	69.3115	downregulated	0
Cs_ont_3g005370	0.00437757	-0.587805	24.6706	27.012	25.8383	15.084	12.1207	21.4738	downregulated	0
Cs_ont_3g004840	0.000521415	-0.587553	13.3365	12.8614	12.7305	9.36304	7.33108	7.69015	downregulated	0
Cs_ont_5g011150	0.00158183	-0.587493	31.6265	37.8925	38.1881	21.0793	17.001	29.285	downregulated	0
Cs_ont_7g019250	6.88851e-05	-0.587434	50.0786	45.6948	46.2985	29.6473	22.7888	35.5406	downregulated	0
Cs_ont_1g005880	0.000294641	-0.586613	263.366	251.98	284.433	161.687	128.069	214.254	downregulated	0
Cs_ont_5g006190	9.72926e-07	-0.586326	36.091	35.1977	37.0517	22.1272	19.6503	26.4557	downregulated	1
Cs_ont_6g007320	0.000434741	-0.586267	119.157	122.244	128.516	73.294	58.5826	101.215	downregulated	1
Cs_ont_2g007010	2.18055e-07	-0.586219	38.2155	40.1243	38.9698	23.8805	21.8619	27.9879	downregulated	0
Cs_ont_7g028410	0.00173753	-0.585805	25.0426	35.6197	29.4994	17.3408	16.241	23.0047	downregulated	0
Cs_ont_2g028690	0.00355166	-0.585733	6.14065	6.94005	8.14977	4.68839	3.73077	5.10116	downregulated	1
Cs_ont_1g019030	0.000243368	-0.585508	43.9241	42.4445	44.7635	25.9069	21.1689	34.7209	downregulated	0
Cs_ont_2g016720	0.002161	-0.585163	297.273	264.947	333.435	196.287	133.062	235.148	downregulated	0
Cs_ont_5g028880	0.000785455	-0.584883	11.019	12.9987	10.7194	6.84478	7.30527	6.59777	downregulated	0
Cs_ont_6g013850	6.88941e-06	-0.583419	34.8284	29.8415	35.1343	18.6308	20.9918	23.2599	downregulated	1
Cs_ont_1g021280	0.00471187	-0.583391	41.3631	41.4553	37.1325	22.1393	19.4985	34.0215	downregulated	1
Cs_ont_3g002930	0.000112938	-0.582238	76.7503	83.5507	85.2053	48.3143	41.9143	64.6561	downregulated	0
Cs_ont_1g006880	0.00572787	-0.581962	39.9865	41.646	46.611	26.2412	18.4457	35.9564	downregulated	0
Cs_ont_4g018320	2.09779e-08	-0.581911	13.1213	14.2498	14.4115	8.83574	8.29505	9.2323	downregulated	0
Cs_ont_5g044450	0.00126104	-0.581577	335.084	335.615	352.92	203.687	159.768	283.504	downregulated	1
Cs_ont_5g022530	0.0023158	-0.581465	4.69182	4.85085	4.93518	3.41588	2.42051	3.30889	downregulated	0
Cs_ont_5g039340	6.46494e-05	-0.580911	77.9814	90.0296	90.7939	50.8279	44.8562	67.5827	downregulated	0
Cs_ont_1g026200	2.47431e-07	-0.580751	52.4386	54.715	55.5061	32.3789	30.2449	40.0833	downregulated	1
Cs_ont_2g031540	1.8446e-07	-0.580727	94.6447	99.4083	106.316	62.6767	54.2813	72.6712	downregulated	0
Cs_ont_9g011950	7.69267e-08	-0.579683	22.4451	24.0603	22.8078	13.3189	13.8509	16.5472	downregulated	0
Cs_ont_2g021140	7.17189e-05	-0.578232	27.3568	30.9533	26.5296	17.142	15.6044	20.8252	downregulated	0
Cs_ont_9g002580	1.8986e-05	-0.577751	161.593	156.996	174.192	103.934	85.0027	121.52	downregulated	0
Cs_ont_8g006030	2.984e-05	-0.577711	26.2731	29.3767	28.5172	17.4339	16.2324	19.5085	downregulated	1
Cs_ont_5g034170	3.15148e-09	-0.577525	132.668	144.505	152.33	90.9609	79.5337	101.499	downregulated	0
Cs_ont_7g008330	0.0016037	-0.577249	389.36	392.343	432.908	248.839	182.011	338.412	downregulated	0
Cs_ont_5g007610	5.02149e-05	-0.576848	47.0154	46.6803	54.3549	34.1843	24.7525	34.91	downregulated	1
Cs_ont_1g021010	0.00101334	-0.57654	32.5463	30.5643	37.0687	21.991	15.8563	25.7236	downregulated	1
Cs_ont_2g027730	0.00462268	-0.576476	4.23998	4.46253	4.44253	2.59197	2.6763	3.44411	downregulated	0
Cs_ont_6g023200	3.91816e-05	-0.576394	91.9657	96.5483	98.3743	57.5258	49.5272	74.1948	downregulated	0
Cs_ont_9g028150	5.99692e-05	-0.576025	84.8172	94.8343	85.5818	50.5964	46.008	68.6641	downregulated	0
Cs_ont_5g013670	0.00792439	-0.575977	83.9522	107.774	104.596	57.8914	47.3242	79.2492	downregulated	0
Cs_ont_2g021760	0.000180334	-0.575901	45.4867	49.5666	48.6652	28.3053	23.7093	37.5703	downregulated	1
Cs_ont_3g024830	0.000150854	-0.575431	36.5596	37.6773	34.6599	23.2116	19.0183	26.6165	downregulated	0
Cs_ont_9g014840	0.00204057	-0.575112	38.0958	37.9396	40.9568	23.5887	19.035	31.6144	downregulated	1
Cs_ont_5g042390	0.000351385	-0.574824	62.7482	67.9297	63.5647	35.1883	35.0405	52.7291	downregulated	0
Cs_ont_2g000100	0.00290909	-0.574806	27.7746	23.2974	30.8017	18.6743	13.9804	19.29	downregulated	0
Cs_ont_8g013740	8.92776e-06	-0.574765	60.5954	62.331	68.2129	40.8932	34.0575	46.1854	downregulated	0
Cs_ont_6g017570	9.21697e-06	-0.573151	70.3137	73.4356	79.3117	41.8253	44.0233	55.1153	downregulated	1
Cs_ont_5g012110	1.91779e-08	-0.572753	109.518	108.494	116.253	73.5679	61.0523	76.688	downregulated	0
Cs_ont_7g028450	0.00315353	-0.572647	56.9644	78.4407	65.0384	39.9215	35.4422	50.2617	downregulated	0
Cs_ont_5g007310	0.00992752	-0.571678	10.3256	11.7628	11.2187	7.22541	4.8522	9.13278	downregulated	1
Cs_ont_3g009790	0.00354887	-0.570959	28.6934	30.6857	32.8908	18.1905	14.7269	25.8424	downregulated	0
Cs_ont_1g018970	2.96742e-08	-0.5704	68.1851	75.144	69.172	42.5415	41.9292	50.3117	downregulated	0
Cs_ont_6g004670	0.00120412	-0.570006	25.0557	24.3207	21.2314	13.4674	13.8595	17.9987	downregulated	0
Cs_ont_9g001680	9.1046e-06	-0.568941	64.9752	63.6678	71.5807	40.0329	36.4856	50.9418	downregulated	1
Cs_ont_3g002360	0.00382275	-0.568767	10.9979	10.3677	9.76234	5.7652	6.60734	7.42262	downregulated	1
Cs_ont_2g024350	0.00392146	-0.56812	10.5195	9.91545	10.9459	6.24669	5.78514	7.95153	downregulated	0
Cs_ont_8g007120	3.15179e-05	-0.567752	37.1111	36.3477	42.9656	24.3182	20.8435	28.9525	downregulated	0
Cs_ont_8g009750	0.000684251	-0.567167	12.8766	12.977	14.7806	8.14425	8.36087	9.33512	downregulated	0
Cs_ont_7g020400	0.00104661	-0.566845	52.6371	49.642	47.9435	33.0293	27.09	35.1743	downregulated	0
Cs_ont_7g018790	3.70247e-06	-0.566694	199.431	194.281	229.888	136.117	112.607	148.371	downregulated	0
Cs_ont_1g010150	0.000873946	-0.566371	49.4158	52.2764	54.1947	32.3797	24.9294	42.1505	downregulated	0
Cs_ont_2g031330	0.00111518	-0.565866	26.5292	35.1367	31.8501	18.6238	16.0183	23.886	downregulated	0
Cs_ont_2g014180	1.5167e-05	-0.565829	55.242	59.5337	64.257	35.3736	32.9879	45.8448	downregulated	0
Cs_ont_7g010080	0.00103678	-0.565028	22.4063	24.3231	24.2637	12.78	11.9991	19.3682	downregulated	1
Cs_ont_7g002680	9.19197e-08	-0.564603	246.96	247.01	256.02	152.176	138.424	186.55	downregulated	0
Cs_ont_8g006770	4.19974e-07	-0.564329	144.307	148.023	156.739	96.726	81.116	108.987	downregulated	1
Cs_ont_4g017770	8.23237e-05	-0.564288	33.8764	32.497	37.2306	19.6195	19.5545	27.1065	downregulated	0
Cs_ont_6g005470	0.00664606	-0.563651	10.7919	10.1378	11.2294	7.39477	4.87196	8.3868	downregulated	0
Cs_ont_3g006240	1.80416e-05	-0.563159	58.7043	58.3855	65.4503	37.7757	32.752	46.1948	downregulated	0
Cs_ont_5g016710	0.000117145	-0.562751	35.8714	31.3516	31.7863	19.3444	20.1472	23.6175	downregulated	0
Cs_ont_7g001620	0.000673296	-0.561255	16.1351	19.9321	15.3071	10.0388	12.995	9.92459	downregulated	1
Cs_ont_9g003310	0.00286373	-0.560598	8.57454	8.13052	8.6779	5.0859	6.13656	4.9638	downregulated	0
Cs_ont_7g022820	9.57396e-05	-0.559693	225.961	225.557	237.821	148.92	113.638	177.878	downregulated	1
Cs_ont_2g029030	0.000184169	-0.558716	48.1736	47.4255	54.581	29.3089	25.7363	38.7769	downregulated	0
Cs_ont_9g015510	0.0010477	-0.558051	13.3002	13.3559	13.8519	7.81395	8.12319	10.0231	downregulated	1
Cs_ont_6g015830	0.00737213	-0.558044	51.496	48.2017	63.2022	30.3506	28.9736	44.9425	downregulated	1
Cs_ont_3g005350	0.00856253	-0.557798	6.56511	6.63285	9.18513	5.10583	4.15112	5.09018	downregulated	0
Cs_ont_3g000140	0.000204769	-0.55776	64.6604	64.4195	70.5004	39.8324	35.0985	53.2238	downregulated	0
Cs_ont_4g001480	7.83789e-06	-0.557744	160.49	140.593	170.076	94.8085	88.7076	116.726	downregulated	0
Cs_ont_3g000950	0.00152458	-0.557381	26.0658	29.4877	28.1826	15.3991	14.6026	23.8165	downregulated	1
Cs_ont_2g001040	0.00118381	-0.556481	21.0598	20.6433	20.8733	12.79	10.5433	16.0422	downregulated	0
Cs_ont_5g048990	2.58572e-06	-0.556437	19.6813	20.6571	22.1798	12.6267	11.9916	15.3965	downregulated	1
Cs_ont_7g001010	4.60102e-06	-0.555897	33.8568	42.421	34.3528	23.2619	21.8443	25.7525	downregulated	0
Cs_ont_4g002040	0.00579236	-0.555836	11.2846	13.8524	13.5642	7.95403	6.38909	10.542	downregulated	0
Cs_ont_2g012750	0.000457283	-0.554275	63.0318	63.6365	74.6087	40.9274	34.4262	54.2752	downregulated	1
Cs_ont_9g021540	7.80104e-05	-0.553842	18.8711	23.7425	20.1048	14.2985	12.9021	13.0288	downregulated	0
Cs_ont_6g006630	0.00294455	-0.553567	13.7265	13.8861	14.6716	7.36741	9.80548	9.9479	downregulated	0
Cs_ont_5g026850	0.00922954	-0.553068	27.2559	28.6724	28.6194	19.8619	12.9213	21.7993	downregulated	0
Cs_ont_5g031800	2.02044e-08	-0.552728	409.06	354.287	419.303	256.607	249.752	254.947	downregulated	0
Cs_ont_8g017450	1.09205e-05	-0.552637	41.2683	45.7096	44.4652	29.2765	23.6969	31.5836	downregulated	0
Cs_ont_5g012620	0.00055728	-0.552557	35.7952	42.0118	39.8449	25.1086	25.2436	25.1942	downregulated	0
Cs_ont_7g016120	9.07486e-09	-0.552187	111.917	104.218	105.879	62.9753	59.5822	73.8323	downregulated	0
Cs_ont_8g000390	0.00663337	-0.551523	15.1697	17.0543	13.9722	9.19588	7.66873	12.9137	downregulated	0
Cs_ont_9g006440	7.26778e-06	-0.550945	195.938	187.247	206.166	118.802	108.454	150.056	downregulated	1
Cs_ont_2g021920	0.00055092	-0.55059	35.4945	34.8836	41.3976	23.0125	19.3879	29.775	downregulated	1
Cs_ont_9g017230	0.000187043	-0.550532	23.0127	23.6003	24.7571	14.1265	13.7563	19.2295	downregulated	0
Cs_ont_6g022800	2.09377e-05	-0.550524	107.298	113.648	122.092	70.9369	61.521	88.7987	downregulated	1
Cs_ont_7g020060	0.00172099	-0.550385	22.1676	23.9066	25.0472	13.4494	13.0476	19.1105	downregulated	0
Cs_ont_5g047380	1.44607e-05	-0.550258	73.0894	82.1021	78.9387	48.1	43.6678	59.0544	downregulated	1
Cs_ont_7g004030	5.1492e-06	-0.549734	20.9717	20.2542	24.567	13.1498	13.3888	15.8762	downregulated	1
Cs_ont_6g003480	6.13051e-06	-0.549177	43.3609	46.6713	50.4287	29.3098	27.2196	34.0765	downregulated	0
Cs_ont_9g003670	1.8875e-10	-0.54905	295.977	319.314	300.764	193.747	177.252	217.601	downregulated	0
Cs_ont_5g000010	0.00493985	-0.548878	12.0282	13.5769	14.3151	7.78259	7.30659	10.6124	downregulated	1
Cs_ont_1g016140	0.00729353	-0.54869	4.35687	4.93493	4.27651	2.66535	3.20268	2.87768	downregulated	0
Cs_ont_5g030170	3.9078e-06	-0.54781	94.3123	97.9069	88.5945	54.4788	55.3175	70.9931	downregulated	0
Cs_ont_8g015940	0.00625658	-0.547453	8.41027	8.43599	8.95538	4.66899	5.29012	7.05363	downregulated	0
Cs_ont_4g003580	0.000286101	-0.54719	99.2877	105.018	109.513	61.4009	56.6037	84.0663	downregulated	0
Cs_ont_5g008450	0.0084473	-0.546341	13.625	15.9028	12.8999	9.58469	7.68045	10.1018	downregulated	0
Cs_ont_5g048380	3.41345e-05	-0.545884	81.9987	79.3005	79.5725	49.6537	43.4033	62.697	downregulated	1
Cs_ont_1g025320	0.00451043	-0.545464	48.5428	49.3214	46.6431	28.1849	23.2782	42.1469	downregulated	0
Cs_ont_3g006890	0.000203172	-0.545083	31.3523	31.7465	32.3664	21.1492	16.3184	24.3444	downregulated	0
Cs_ont_2g024960	0.000273944	-0.545039	22.8372	28.774	25.6978	15.6431	14.2428	20.1397	downregulated	1
Cs_ont_5g004840	3.00321e-05	-0.544992	46.6471	47.6031	50.6989	29.0121	26.5963	38.411	downregulated	0
Cs_ont_7g024840	0.00138815	-0.544831	25.8222	28.6322	26.6075	15.6253	14.7736	22.0596	downregulated	1
Cs_ont_8g023440	0.00397531	-0.544636	30.0249	30.4724	33.6375	18.8453	25.0906	16.656	downregulated	0
Cs_ont_8g026810	1.38499e-07	-0.543429	836.132	804.008	937.424	539.035	505.648	624.977	downregulated	0
Cs_ont_6g018010	1.31059e-10	-0.542278	281.859	299.518	278.362	182.563	166.44	206.293	downregulated	1
Cs_ont_5g000180	0.00932585	-0.541802	3.20721	3.50837	4.20088	2.15675	2.0349	2.87617	downregulated	0
Cs_ont_7g011490	1.80356e-05	-0.541764	41.6404	46.3113	37.8352	23.2366	29.1707	28.3498	downregulated	0
Cs_ont_4g001120	0.005125	-0.54165	39.0005	31.5146	37.716	26.9617	19.8453	22.9165	downregulated	0
Cs_ont_5g034050	0.00108417	-0.541324	92.7374	88.6263	106.821	58.1234	49.6478	79.3968	downregulated	0
Cs_ont_7g015830	0.00127794	-0.540716	34.9246	35.854	35.8535	20.1303	18.7936	30.4289	downregulated	0
Cs_ont_7g028750	1.90573e-05	-0.540512	23.795	23.9083	25.7747	14.8816	14.2095	17.7572	downregulated	0
Cs_ont_3g005300	4.80792e-05	-0.540502	53.4892	55.3862	63.2486	36.1666	31.4369	44.0433	downregulated	0
Cs_ont_5g047600	0.00509982	-0.540036	17.6091	17.7815	17.254	10.31	8.90815	14.7546	downregulated	1
Cs_ont_7g029140	0.00160692	-0.539731	16.1331	17.5363	13.9455	9.5931	10.4079	10.7168	downregulated	0
Cs_ont_9g007740	6.01379e-08	-0.539709	65.0147	68.4318	67.9856	43.6018	40.0901	46.6418	downregulated	0
Cs_ont_9g018250	0.000482633	-0.539337	33.1478	33.2222	38.4884	21.8068	21.7046	24.4295	downregulated	0
Cs_ont_7g013090	1.44405e-05	-0.539288	55.8345	66.7889	64.1078	38.0672	35.8684	46.9653	downregulated	0
Cs_ont_6g004650	1.27059e-05	-0.537765	157.769	185.815	156.664	106.971	92.9001	122.833	downregulated	0
Cs_ont_5g039350	3.20438e-07	-0.537256	143.031	144.957	151.313	89.5934	82.6955	110.083	downregulated	0
Cs_ont_4g006820	0.000285812	-0.537166	64.1612	58.501	67.4013	38.1619	34.5099	51.2057	downregulated	1
Cs_ont_7g012840	4.95758e-07	-0.536946	299.597	277.979	330.797	198.932	175.585	215.825	downregulated	0
Cs_ont_7g015720	0.000630627	-0.536681	58.2772	58.9025	69.5242	40.0165	33.5421	47.6319	downregulated	1
Cs_ont_5g042170	0.00228064	-0.536123	9.85073	9.64276	9.95144	6.36005	5.01499	7.83951	downregulated	0
Cs_ont_5g038340	1.79099e-07	-0.535876	220.912	190.852	222.523	137.781	124.974	150.192	downregulated	0
Cs_ont_9g014860	3.1751e-05	-0.535697	15.863	17.3138	18.163	10.5701	10.6432	12.1868	downregulated	0
Cs_ont_5g008100	0.00024213	-0.535454	9.43667	11.6428	11.045	6.90631	5.97125	8.36755	downregulated	0
Cs_ont_2g033680	0.00192262	-0.534551	7.53695	7.01285	7.93913	4.51212	4.0706	6.11258	downregulated	1
Cs_ont_9g026800	0.000280749	-0.534064	20.9287	22.9378	19.9563	12.8763	11.6148	17.1757	downregulated	0
Cs_ont_2g033640	2.15767e-05	-0.533829	25.5291	28.7332	27.4239	17.0069	16.1205	20.1032	downregulated	0
Cs_ont_7g019840	0.00087598	-0.533431	44.4647	42.391	45.1238	30.2309	21.6734	34.3186	downregulated	1
Cs_ont_2g034310	2.82503e-13	-0.533311	169.415	163.86	159.66	106.48	100.537	113.885	downregulated	0
Cs_ont_3g025770	0.000549925	-0.533117	17.6668	19.0187	19.2048	12.5896	10.0392	13.821	downregulated	0
Cs_ont_6g025650	4.03098e-07	-0.53299	224.432	209.288	237.279	141.637	129.919	166.019	downregulated	0
Cs_ont_7g025420	0.00171352	-0.531354	14.3964	14.7263	12.8243	8.05386	10.0623	9.1936	downregulated	0
Cs_ont_2g002150	0.000147348	-0.531323	20.0772	21.519	21.8348	13.535	12.023	15.7114	downregulated	0
Cs_ont_5g009180	0.00741248	-0.529999	7.62645	10.618	10.2753	5.77437	5.05589	7.87601	downregulated	0
Cs_ont_7g020380	4.02734e-07	-0.529589	111.776	100.346	109.347	68.5404	63.2744	78.4749	downregulated	0
Cs_ont_5g027970	0.00148283	-0.52871	24.4993	25.6559	22.645	14.2293	14.0962	18.9567	downregulated	0
Cs_ont_5g049270	0.00732275	-0.528507	65.0203	49.5706	57.3874	33.9912	33.5791	43.7633	downregulated	1
Cs_ont_2g026630	1.63356e-05	-0.528419	105.637	111.094	110.866	66.5644	78.8429	66.9763	downregulated	0
Cs_ont_5g014900	6.60923e-14	-0.528261	50.2676	49.0609	51.8463	32.8507	31.7266	34.4496	downregulated	0
Cs_ont_6g002730	0.000121978	-0.528106	14.1451	15.2382	13.8606	8.75537	9.00889	10.3619	downregulated	0
Cs_ont_6g019440	0.000680534	-0.526522	13.9861	17.3256	15.6771	9.59539	8.30995	12.6721	downregulated	1
Cs_ont_5g040740	2.54348e-05	-0.526398	74.597	75.3069	82.1502	54.212	41.8607	56.1096	downregulated	0
Cs_ont_7g027090	0.00117987	-0.524863	13.5669	14.168	13.2199	9.07609	7.71111	10.1178	downregulated	0
Cs_ont_7g014060	3.55362e-05	-0.524706	87.7508	84.5392	96.1549	57.8362	49.1899	68.7933	downregulated	1
Cs_ont_1g008120	0.005516	-0.524116	37.3635	37.4626	35.0442	20.1555	20.6545	31.1674	downregulated	0
Cs_ont_5g005350	0.00120694	-0.523952	161.659	151.652	171.885	101.119	83.5489	133.59	downregulated	0
Cs_ont_1g012620	1.84899e-06	-0.523751	30.0981	27.3115	31.9601	19.724	17.8057	19.1229	downregulated	0
Cs_ont_1g024840	2.85953e-06	-0.523595	21.9624	21.8318	23.0583	13.3397	13.9327	14.9408	downregulated	1
Cs_ont_5g000300	5.54676e-06	-0.523536	92.5771	99.1583	86.2524	57.1444	54.6253	70.0998	downregulated	0
Cs_ont_9g006120	0.00146527	-0.522937	60.582	76.1874	67.2513	45.5896	33.3513	55.2629	downregulated	0
Cs_ont_8g026070	0.00534471	-0.522911	11.1269	11.0863	10.2217	5.95662	6.00668	9.24199	downregulated	0
Cs_ont_1g027300	6.82767e-11	-0.521565	207.149	189.014	212.132	127.002	133.6	139.795	downregulated	1
Cs_ont_5g038610	0.00512881	-0.521423	32.658	30.9446	29.0804	19.2027	15.256	26.5879	downregulated	0
Cs_ont_5g015500	0.00952044	-0.520956	34.1983	43.3435	35.2887	24.9079	19.5725	29.2878	downregulated	0
Cs_ont_2g034200	0.00205361	-0.520838	13.7333	13.3017	13.5173	8.0951	8.1415	10.4459	downregulated	0
Cs_ont_5g015080	7.97085e-05	-0.519964	63.485	66.2422	66.2536	42.9169	35.7052	50.3464	downregulated	0
Cs_ont_4g023390	0.00140709	-0.519706	11.7986	14.1769	14.068	8.29008	7.23915	10.8611	downregulated	0
Cs_ont_4g005960	1.528e-11	-0.519314	137.8	145.484	140.067	91.9302	84.9574	101.14	downregulated	1
Cs_ont_6g001850	0.000993166	-0.518872	21.8748	18.5485	20.5595	13.3556	14.1828	12.5871	downregulated	0
Cs_ont_2g026370	2.55007e-05	-0.51852	15.2731	16.6022	16.907	10.2615	10.0961	11.7883	downregulated	0
Cs_ont_1g023600	0.000217686	-0.517584	34.4794	36.4939	36.0955	20.254	21.6994	28.6386	downregulated	0
Cs_ont_1g014910	2.10546e-06	-0.517082	104.526	94.4867	108.027	62.9066	71.0794	68.4787	downregulated	1
Cs_ont_6g009140	0.00161043	-0.516928	20.1862	18.8207	20.8327	12.4289	10.8451	16.2753	downregulated	0
Cs_ont_7g006190	0.00105442	-0.516743	297.486	313.6	302.7	195.682	147.858	252.706	downregulated	1
Cs_ont_5g038490	4.10853e-06	-0.516709	403.983	436.618	442.824	270.351	243.646	322.808	downregulated	0
Cs_ont_9g013050	1.40708e-07	-0.516466	39.3382	41.8867	44.056	26.5201	25.8391	30.3167	downregulated	0
Cs_ont_6g012010	0.00287205	-0.515937	11.7831	13.1992	13.7408	9.27186	6.48082	9.84966	downregulated	0
Cs_ont_3g019780	0.000762419	-0.515445	21.7733	22.8886	23.527	13.9532	12.5517	18.6109	downregulated	0
Cs_ont_7g004920	0.0030954	-0.515395	4.35487	4.67413	3.99621	2.14173	2.7611	2.41636	downregulated	0
Cs_ont_8g002620	0.00611506	-0.514993	21.4451	25.4947	27.8099	15.4891	12.5416	20.5965	downregulated	0
Cs_ont_1g016250	0.00940235	-0.514735	34.0738	28.4649	30.3659	23.0225	17.8406	19.9639	downregulated	0
Cs_ont_1g022140	5.42135e-07	-0.513099	110.526	111.833	116.468	70.938	66.3095	86.8282	downregulated	1
Cs_ont_5g011100	0.000845065	-0.512853	21.4003	22.4517	25.7765	15.3157	13.4774	16.3979	downregulated	0
Cs_ont_2g003510	0.00230165	-0.512625	7.32671	6.56771	8.1581	4.43781	4.71707	5.44654	downregulated	0
Cs_ont_5g038730	0.00112785	-0.511311	34.5136	36.2165	41.9353	23.3629	21.584	29.6434	downregulated	0
Cs_ont_4g019670	0.00288774	-0.510797	137.64	135.703	143.183	90.3658	68.1471	118.665	downregulated	0
Cs_ont_8g029480	0.00501546	-0.510791	63.7564	83.3165	76.9239	42.2001	42.2902	63.1208	downregulated	0
Cs_ont_7g029160	0.00119839	-0.510724	16.0693	16.7424	16.9931	10.0705	9.24476	13.7391	downregulated	0
Cs_ont_7g017450	0.00211873	-0.510336	10.3618	9.07455	9.71362	6.30504	5.65423	7.38044	downregulated	0
Cs_ont_5g013030	0.00134388	-0.509295	9.54659	11.1425	9.95664	5.96039	6.27311	7.87818	downregulated	0
Cs_ont_2g020720	0.00251538	-0.5091	9.56731	11.7184	11.0463	6.86496	7.35417	7.34712	downregulated	0
Cs_ont_7g015800	1.48834e-06	-0.507946	45.7283	45.5022	46.2592	30.5128	26.3581	34.5972	downregulated	1
Cs_ont_2g023900	0.000186775	-0.506482	23.465	21.7275	21.6485	13.5433	14.0187	16.7932	downregulated	1
Cs_ont_1g018610	0.000485196	-0.506229	34.9656	35.4249	30.6208	19.9689	24.7739	22.0356	downregulated	1
Cs_ont_5g037680	0.0014175	-0.505855	32.1995	23.9768	31.3153	19.8088	17.7487	20.6057	downregulated	0
Cs_ont_3g002660	9.16762e-09	-0.505193	820.45	901.419	909.531	549.715	531.816	643.831	downregulated	1
Cs_ont_2g014590	0.00470936	-0.503979	18.8841	21.7198	18.8166	11.7123	14.0255	13.6765	downregulated	0
Cs_ont_4g009560	0.00115323	-0.503744	39.6469	42.9981	48.141	26.0702	24.1555	33.9025	downregulated	1
Cs_ont_7g020150	0.000680274	-0.503743	12.8538	13.8586	13.8251	8.34093	10.0601	8.52561	downregulated	0
Cs_ont_Un005940	0.00193359	-0.503507	10.7159	11.74	11.4756	8.48288	5.99367	8.90508	downregulated	0
Cs_ont_9g013040	0.00215307	-0.502676	70.5364	82.1806	73.6629	44.7536	41.3775	65.2412	downregulated	0
Cs_ont_4g000520	0.000999882	-0.502218	15.8436	17.1541	16.3017	11.5362	9.76445	11.4925	downregulated	0
Cs_ont_4g012240	0.00176072	-0.501692	17.5841	17.2508	18.2617	10.5221	10.085	14.8658	downregulated	1
Cs_ont_7g000580	2.81505e-05	-0.501564	77.2221	67.9617	77.9781	48.414	43.1429	56.8789	downregulated	0
Cs_ont_6g000430	3.22328e-05	-0.501486	20.9583	20.8134	23.248	14.6709	12.7326	16.2898	downregulated	0
Cs_ont_5g037590	0.00125121	-0.501305	126.568	119.031	138.737	79.5054	70.4451	106.697	downregulated	0
Cs_ont_3g001230	2.95711e-05	-0.501216	32.7385	31.3502	32.9307	22.1166	18.1489	24.5054	downregulated	0
Cs_ont_1g014380	0.00532818	-0.500925	15.7673	18.4263	15.1352	9.65031	11.148	12.0382	downregulated	0
Cs_ont_4g008020	0.00521399	-0.500423	35.992	37.5476	36.8676	24.2326	17.758	31.486	downregulated	0
Cs_ont_3g004330	9.13276e-05	-0.500415	37.1731	30.596	33.8912	21.6925	20.9391	25.2656	downregulated	0
Cs_ont_8g013260	0.00382275	-0.500405	31.402	31.6729	26.1746	19.8285	18.9787	20.4691	downregulated	1
Cs_ont_2g004470	0.00602857	0.500108	8.499	10.9091	7.54243	12.5325	12.5919	11.1699	upregulated	0
Cs_ont_5g042660	0.000424594	0.500118	10.9361	11.2439	9.91878	14.8996	14.3949	13.488	upregulated	0
Cs_ont_3g006910	3.17883e-08	0.500463	303.688	305.114	296.996	411.783	436.534	359.818	upregulated	1
Cs_ont_4g001450	0.000349285	0.501404	15.668	16.5341	16.5209	21.1881	25.1511	18.6248	upregulated	1
Cs_ont_3g001500	4.92472e-14	0.50158	67.5	72.9919	66.2675	93.7454	90.738	91.1698	upregulated	0
Cs_ont_5g011660	0.000189401	0.501837	130.173	142.592	122.353	193.095	185.164	149.848	upregulated	0
Cs_ont_2g035650	0.000930487	0.501847	35.0593	31.4854	32.9016	47.2969	49.594	35.6558	upregulated	0
Cs_ont_5g032990	3.81327e-07	0.502056	1014.56	928.886	983.628	1337.94	1408.01	1158.28	upregulated	1
Cs_ont_3g024340	0.000305189	0.502576	14.3402	16.4717	15.5829	22.3456	21.9534	18.2117	upregulated	0
Cs_ont_1g009670	3.43785e-10	0.502857	49.8739	53.2899	50.2102	68.9083	72.0433	64.4071	upregulated	0
Cs_ont_8g019990	6.78882e-05	0.503717	49.553	41.6964	46.5623	65.3365	64.9902	53.8568	upregulated	0
Cs_ont_8g001260	3.00663e-09	0.504058	42.6758	40.1647	40.6833	54.5634	56.15	54.6393	upregulated	1
Cs_ont_6g018690	0.00149064	0.504113	7.04802	8.96896	6.6588	10.5841	10.1196	9.55762	upregulated	0
Cs_ont_6g011380	2.26466e-05	0.504318	13.9221	13.7123	13.0995	18.9321	19.6335	16.9831	upregulated	0
Cs_ont_9g024390	0.00598824	0.504664	42.7687	38.7257	35.7403	54.0658	59.0939	42.3072	upregulated	0
Cs_ont_7g002760	4.76184e-07	0.504696	54.6351	59.5472	57.8783	75.9866	78.6859	74.4366	upregulated	0
Cs_ont_7g001150	0.000393578	0.505293	14.145	14.6412	13.1526	18.1713	19.5236	18.3525	upregulated	0
Cs_ont_8g023220	2.48405e-05	0.506733	14.2252	13.6515	13.5257	18.5392	20.1806	16.7404	upregulated	0
Cs_ont_6g003380	0.000122711	0.506909	131.969	112.283	116.796	164.044	178.667	140.71	upregulated	1
Cs_ont_4g028260	0.000148329	0.507209	40.4075	36.1072	35.0943	48.2532	56.3454	42.3559	upregulated	0
Cs_ont_5g012290	0.000112901	0.507469	394.667	477.605	346.841	567.854	570.823	481.23	upregulated	0
Cs_ont_3g009730	4.09894e-06	0.507657	15.1649	16.6013	16.6836	21.99	21.0245	22.1522	upregulated	0
Cs_ont_6g011960	0.00952044	0.508193	15.0327	15.2955	17.2537	22.5807	23.665	17.2224	upregulated	0
Cs_ont_2g029660	0.000271453	0.508341	14.9843	15.8718	16.571	20.6378	19.5407	23.4284	upregulated	1
Cs_ont_7g026280	0.0042982	0.508458	19.4466	21.6458	15.2445	27.0121	27.0229	21.6547	upregulated	0
Cs_ont_7g019650	0.000605808	0.508525	19.3307	17.5277	16.9792	23.2506	26.8542	21.5691	upregulated	0
Cs_ont_7g004770	2.9475e-05	0.509772	29.1723	27.4027	24.1761	37.1275	39.6211	30.8655	upregulated	0
Cs_ont_5g018220	1.70217e-06	0.510592	32.4785	32.9099	33.2854	45.7763	46.9135	37.8205	upregulated	0
Cs_ont_4g006610	0.000173435	0.510971	8.82658	9.0583	8.78058	12.1724	12.3674	11.2982	upregulated	0
Cs_ont_5g016900	3.68794e-05	0.511053	40.2411	42.4315	39.9869	54.3075	62.1033	48.9628	upregulated	0
Cs_ont_6g005150	9.58979e-06	0.511281	32.0631	30.9038	31.8824	44.4843	40.1008	42.7882	upregulated	1
Cs_ont_5g008340	7.29616e-05	0.511702	45.8841	43.4377	43.6778	65.034	64.1858	49.6154	upregulated	1
Cs_ont_6g017070	3.24105e-07	0.511731	69.9357	68.6873	71.4407	97.603	95.2713	89.6859	upregulated	0
Cs_ont_7g024010	4.93614e-06	0.511762	75.9412	71.0133	68.0299	98.1921	104.388	82.2268	upregulated	0
Cs_ont_5g035880	2.51459e-07	0.512443	64.2918	71.1863	67.4961	91.7802	85.4226	94.4975	upregulated	1
Cs_ont_6g006150	1.48834e-06	0.512614	15.7542	16.0612	14.1577	20.2091	20.3225	21.0621	upregulated	0
Cs_ont_8g004060	0.00843803	0.51272	30.429	27.8281	21.5345	39.2141	36.8845	28.9529	upregulated	1
Cs_ont_6g019410	0.00201488	0.513017	8.35529	9.11319	7.58966	11.8131	12.9562	8.90759	upregulated	0
Cs_ont_6g001870	0.00151118	0.513062	48.3132	38.7497	44.0984	58.1977	69.7265	48.5388	upregulated	1
Cs_ont_3g032190	0.000261885	0.513365	12.349	15.9548	11.9018	18.5498	18.4943	17.0324	upregulated	0
Cs_ont_2g027390	0.00442087	0.514577	6.1074	7.05654	6.2743	8.37576	9.35057	8.45182	upregulated	0
Cs_ont_7g000880	1.29181e-05	0.514783	10.1735	11.7023	9.02505	13.844	14.009	13.5092	upregulated	0
Cs_ont_6g025960	9.43913e-05	0.516427	38.2931	51.6192	35.0772	59.1305	57.5624	52.4966	upregulated	1
Cs_ont_2g005840	0.00188883	0.516501	5.54535	5.15894	5.67834	7.28112	7.83987	6.85086	upregulated	0
Cs_ont_5g042220	0.00207443	0.516999	15.4451	16.474	14.7956	22.662	19.9219	20.3028	upregulated	0
Cs_ont_1g009750	0.00154095	0.517358	228.486	177.566	199.565	287.745	314.736	214.635	upregulated	0
Cs_ont_2g001840	2.02747e-06	0.517935	41.4572	37.2078	41.1693	55.554	58.2427	48.4134	upregulated	0
Cs_ont_6g013430	3.68794e-05	0.51817	31.1917	38.7571	32.1237	47.0556	47.8526	49.3743	upregulated	0
Cs_ont_5g009410	0.000180718	0.518234	14.308	14.1351	12.5843	19.0373	20.5843	16.8942	upregulated	1
Cs_ont_2g029450	4.3854e-12	0.518243	85.4317	87.071	84.0829	118.54	117.393	110.634	upregulated	1
Cs_ont_5g049220	0.00553674	0.518328	11.6122	13.3793	12.1563	16.2243	19.4055	14.3075	upregulated	0
Cs_ont_7g023330	3.28116e-05	0.518395	24.5378	24.1853	23.597	34.8604	34.3592	28.3758	upregulated	0
Cs_ont_4g015900	3.03308e-05	0.518542	64.4128	63.0644	53.5881	82.7987	73.6239	87.688	upregulated	1
Cs_ont_3g006150	0.00079698	0.518943	10.1333	11.7393	9.68577	14.8599	16.4056	11.8835	upregulated	0
Cs_ont_4g028200	2.73821e-06	0.51922	21.1922	23.8039	22.0847	28.5903	32.8652	29.0775	upregulated	0
Cs_ont_4g010900	2.00519e-05	0.51947	29.1522	34.6433	27.2963	43.3739	44.4509	37.2047	upregulated	0
Cs_ont_7g017460	3.53286e-08	0.519526	26.5377	27.2591	26.8271	38.0061	38.7246	32.2925	upregulated	0
Cs_ont_5g011120	3.41438e-05	0.51969	42.5722	41.5997	33.7375	49.7106	55.3769	53.8623	upregulated	0
Cs_ont_4g005440	2.29842e-06	0.520571	373.931	317.903	381.273	495.931	516.089	441.919	upregulated	0
Cs_ont_6g010230	5.73368e-06	0.520718	12.0493	12.0745	11.5781	16.8755	17.4538	13.9795	upregulated	0
Cs_ont_9g020940	5.07814e-11	0.521244	25.636	26.1293	24.9354	36.0507	33.819	33.8654	upregulated	1
Cs_ont_2g016460	6.15009e-07	0.521425	43.4135	52.7511	44.3316	66.1008	63.9797	58.8309	upregulated	0
Cs_ont_5g040820	0.000362994	0.521617	95.5233	107.108	72.8381	131.254	115.324	121.395	upregulated	0
Cs_ont_9g027850	6.70469e-06	0.521629	31.1168	37.579	30.6476	48.1273	45.8316	40.2977	upregulated	0
Cs_ont_3g015260	6.20106e-06	0.521682	12.0012	12.0029	12.5396	16.911	17.8688	14.7085	upregulated	0
Cs_ont_5g038770	0.00262654	0.521924	27.6794	38.4385	27.345	45.112	46.7649	34.4286	upregulated	0
Cs_ont_7g005340	0.000270147	0.521954	39.3401	44.7861	37.0072	58.152	59.5765	46.5096	upregulated	0
Cs_ont_2g022970	4.75822e-05	0.52214	56.9886	57.8953	52.843	78.8533	85.135	62.815	upregulated	1
Cs_ont_2g007590	3.1751e-05	0.522748	201.569	165.764	179.161	257.599	268.975	210.757	upregulated	1
Cs_ont_4g005510	3.36105e-06	0.523004	14.6763	15.1262	15.4273	20.3104	22.1894	18.9062	upregulated	0
Cs_ont_6g012970	4.01394e-06	0.52308	14.906	17.4783	15.0762	21.7809	21.5614	20.9383	upregulated	0
Cs_ont_1g024030	0.000314734	0.523282	12.7722	12.6555	13.2451	18.5767	19.8975	15.3553	upregulated	0
Cs_ont_5g045690	1.2314e-05	0.523712	53.6274	60.4075	47.3986	79.4196	70.9125	67.7482	upregulated	1
Cs_ont_3g003270	6.68955e-06	0.524585	206.509	187.576	204.783	274.541	300.327	236.483	upregulated	1
Cs_ont_6g020230	6.29496e-05	0.525796	9.99638	10.9592	10.0142	13.3817	14.0074	14.6662	upregulated	0
Cs_ont_7g017520	0.000196324	0.526727	136.392	136.02	135.209	195.817	211.258	147.722	upregulated	0
Cs_ont_2g005180	8.02954e-05	0.52709	37.6118	36.9189	37.2837	49.1692	56.3463	41.1686	upregulated	0
Cs_ont_8g025230	1.50568e-06	0.5271	217.806	233.795	199.222	284.773	326.901	275.64	upregulated	0
Cs_ont_7g023790	3.73226e-08	0.527607	52.2347	56.46	50.9676	69.762	75.9351	68.0228	upregulated	0
Cs_ont_4g003600	2.80728e-06	0.52807	25.0053	24.8052	22.2518	31.9409	34.754	31.1149	upregulated	0
Cs_ont_4g002440	2.58686e-05	0.528276	36.1106	31.6902	36.0849	46.1278	48.8371	47.8529	upregulated	0
Cs_ont_5g019100	0.000346831	0.528472	35.6472	38.2433	33.5266	53.3976	50.0698	41.8287	upregulated	0
Cs_ont_9g019360	1.12429e-07	0.528582	18.3744	19.0533	18.4818	26.1758	27.3539	22.433	upregulated	0
Cs_ont_5g049780	0.00497938	0.529724	14.8746	12.6094	12.2073	19.1395	21.4312	13.4223	upregulated	0
Cs_ont_3g001090	0.000220467	0.530085	41.7227	36.2054	37.6753	53.4847	60.1823	43.6826	upregulated	0
Cs_ont_8g011410	3.10436e-08	0.530193	21.9512	22.8195	21.5629	32.0445	30.9059	27.458	upregulated	0
Cs_ont_8g024610	0.00121457	0.530441	13.8068	14.0398	16.3974	19.9211	21.7996	17.8095	upregulated	1
Cs_ont_2g030490	0.00121522	0.531086	76.1121	81.1475	64.3132	104.642	106.05	91.102	upregulated	0
Cs_ont_7g027040	2.89897e-06	0.531375	26.6085	29.6809	24.7465	34.7567	39.8594	34.8042	upregulated	0
Cs_ont_5g042120	0.000373033	0.53144	10.0034	11.236	10.5027	15.1458	15.5822	12.449	upregulated	0
Cs_ont_6g016990	3.17409e-07	0.531464	23.3934	26.2759	21.8645	33.5294	33.265	30.6325	upregulated	0
Cs_ont_3g006840	1.51078e-05	0.531509	19.0071	20.656	16.913	27.2148	27.4513	22.5445	upregulated	0
Cs_ont_7g014930	0.000277525	0.531514	48.2463	41.2341	42.5587	63.2558	60.0839	55.0216	upregulated	0
Cs_ont_2g009070	4.19974e-07	0.531836	48.8951	55.0788	46.8857	73.5391	71.7717	60.6902	upregulated	0
Cs_ont_4g023060	0.000145495	0.532486	150.59	158.856	153.94	202.616	210.012	204.097	upregulated	0
Cs_ont_8g027320	2.83777e-07	0.532542	446.405	387.737	424.824	585.369	614.157	512.811	upregulated	0
Cs_ont_7g025920	1.62924e-05	0.532621	263.994	270.402	231.444	354.955	375.522	279.83	upregulated	0
Cs_ont_3g010450	3.29921e-11	0.532632	36.4157	36.6374	35.3812	50.2323	47.6079	48.3249	upregulated	1
Cs_ont_1g025000	0.00332298	0.532647	10.8922	10.5884	8.63595	14.3331	15.226	11.4247	upregulated	0
Cs_ont_9g027930	0.000488202	0.533153	16.2938	17.1527	14.9991	22.612	24.5327	18.8881	upregulated	1
Cs_ont_5g010360	2.86985e-09	0.533965	1804.12	1577.4	1837.1	2383.33	2416.89	2307.35	upregulated	0
Cs_ont_4g024540	5.45745e-12	0.534417	51.5085	53.1861	48.7882	69.4977	70.5651	68.5509	upregulated	1
Cs_ont_7g028260	2.90819e-09	0.534974	88.3291	91.8549	83.7972	121.941	128.375	110.504	upregulated	1
Cs_ont_3g002060	0.00577044	0.535054	10.4584	8.82764	8.76217	13.5879	15.0147	9.67712	upregulated	1
Cs_ont_9g005810	1.49178e-05	0.535797	46.8796	40.995	45.4399	62.1957	61.394	54.1576	upregulated	0
Cs_ont_8g001040	1.59147e-07	0.535829	105.912	96.9273	96.3373	144.191	145.482	119.979	upregulated	0
Cs_ont_5g017470	9.58135e-07	0.535891	60.9959	69.4528	57.7797	83.9708	76.0761	91.7209	upregulated	0
Cs_ont_2g003290	0.00357671	0.536423	13.5475	11.6584	8.85682	16.0568	17.1989	13.304	upregulated	0
Cs_ont_5g049250	3.60402e-06	0.53654	49.3973	48.7377	43.7943	70.1582	66.4766	57.0671	upregulated	0
Cs_ont_8g005540	0.000936248	0.537402	8.06189	9.73178	7.25542	11.4462	12.6027	10.186	upregulated	0
Cs_ont_1g020990	3.40535e-06	0.537849	82.4845	77.6829	82.0268	111.458	124.524	95.76	upregulated	0
Cs_ont_2g009980	0.000253125	0.537955	55.9066	51.5301	50.7621	74.6868	84.345	57.3393	upregulated	0
Cs_ont_2g017480	0.00489361	0.538113	8.3521	9.39127	9.36561	13.4203	13.569	9.97193	upregulated	0
Cs_ont_5g036920	1.824e-06	0.538339	37.632	38.323	33.5267	48.5889	54.6986	44.651	upregulated	0
Cs_ont_4g022940	7.18356e-08	0.539262	29.626	34.6035	30.3189	46.4758	47.2696	40.3755	upregulated	0
Cs_ont_1g010830	0.000193647	0.539598	54.6996	63.1881	58.082	73.9027	92.5207	72.9233	upregulated	0
Cs_ont_3g008760	1.18611e-06	0.539622	33.1962	30.8723	32.4398	46.1812	47.7443	38.4643	upregulated	1
Cs_ont_5g020200	3.53518e-07	0.540276	8.3283	9.43632	8.8759	12.0106	12.3235	12.1946	upregulated	1
Cs_ont_5g049850	3.70055e-05	0.540301	14.5396	12.2066	11.4927	18.2085	18.0212	16.2567	upregulated	0
Cs_ont_1g017070	5.04767e-10	0.540391	72.358	63.7561	66.3923	93.166	93.3307	90.6622	upregulated	1
Cs_ont_9g015520	3.0944e-06	0.540474	27.6517	26.3387	28.533	36.6317	37.2813	33.6062	upregulated	1
Cs_ont_8g020760	1.45415e-06	0.54052	110.801	105.279	110.936	154.473	164.568	128.82	upregulated	0
Cs_ont_3g032590	3.90875e-05	0.540568	26.2832	31.8218	25.1285	39.914	37.4306	36.3203	upregulated	1
Cs_ont_2g027510	1.51474e-05	0.540594	29.5424	25.5785	27.163	38.4348	41.9287	32.4947	upregulated	1
Cs_ont_4g001860	0.00012964	0.541906	281.359	235.205	200.353	298.518	353.739	318.202	upregulated	1
Cs_ont_9g001940	2.18466e-08	0.542091	56.2625	54.1982	54.0198	82.4057	73.1477	70.0992	upregulated	1
Cs_ont_9g014590	0.000526153	0.542197	19.5092	26.9415	21.4746	31.6248	34.1182	27.146	upregulated	0
Cs_ont_5g046610	4.92133e-06	0.542257	68.8268	67.289	62.9167	93.7375	102.048	79.0277	upregulated	1
Cs_ont_2g032160	9.2706e-08	0.54256	58.0855	61.6228	53.3223	80.3638	83.3136	72.678	upregulated	0
Cs_ont_8g024790	0.000869663	0.542713	8.10518	7.62506	7.23822	11.6225	10.688	9.16817	upregulated	0
Cs_ont_2g006640	2.51457e-07	0.543729	19.0357	21.6866	18.8802	27.8689	28.9637	25.0256	upregulated	0
Cs_ont_1g011740	0.000451476	0.545169	9.6903	7.21019	8.75984	12.058	12.0885	11.1703	upregulated	1
Cs_ont_6g003800	9.37166e-06	0.545248	68.7681	65.668	64.0499	89.3313	102.561	79.665	upregulated	0
Cs_ont_1g022180	1.78091e-08	0.545388	52.9346	49.9406	53.114	72.3153	65.2781	75.3776	upregulated	0
Cs_ont_5g041100	7.13361e-11	0.545465	81.5683	83.1761	83.2501	117.661	114.954	108.454	upregulated	0
Cs_ont_5g037490	2.34088e-09	0.545603	38.6376	36.8897	39.1812	55.0884	54.557	48.3609	upregulated	1
Cs_ont_7g023840	0.000131944	0.545637	12.8183	12.7175	11.3127	17.0184	18.2488	15.3506	upregulated	0
Cs_ont_5g011920	9.00271e-08	0.545707	111.216	111.591	111.748	153.087	168.565	137.453	upregulated	1
Cs_ont_7g022150	4.18335e-05	0.545877	26.3848	26.8537	25.4225	36.2879	40.9987	30.7548	upregulated	0
Cs_ont_5g017810	2.53556e-05	0.546069	42.0178	37.9777	40.9677	57.0881	59.8522	48.8598	upregulated	0
Cs_ont_4g022280	7.37439e-08	0.546074	246.17	241.424	210.381	325.931	343.832	289.646	upregulated	1
Cs_ont_5g013230	0.001771	0.54639	70.499	55.0119	74.0142	85.3787	86.4302	99.3663	upregulated	0
Cs_ont_5g011490	0.000141918	0.546703	10.3822	11.8482	11.1839	15.0507	14.4692	15.1088	upregulated	0
Cs_ont_5g000940	2.14208e-07	0.547031	33.5891	35.3458	34.6164	47.4485	48.5834	43.773	upregulated	0
Cs_ont_9g007800	0.000215205	0.547341	8.72735	9.98437	7.85453	13.2577	12.9038	10.4226	upregulated	0
Cs_ont_8g027960	1.35577e-07	0.547812	363.017	323.823	341.823	499.738	497.637	417.303	upregulated	0
Cs_ont_5g006000	0.0066135	0.548313	3.04978	4.30648	2.84742	4.11808	5.29545	4.66361	upregulated	1
Cs_ont_6g001070	1.72631e-05	0.54843	23.4011	19.8217	21.4607	32.8367	30.4924	25.9062	upregulated	1
Cs_ont_8g025770	7.76198e-09	0.548718	134.589	125.525	127.179	178.763	192.598	160.211	upregulated	0
Cs_ont_4g011290	8.68978e-06	0.549544	637.509	622.965	565.13	772.739	934.092	747.439	upregulated	0
Cs_ont_7g001300	0.00413475	0.549693	122.132	146.887	159.526	177.361	225.547	172.798	upregulated	0
Cs_ont_7g004480	2.63994e-09	0.550129	59.6604	57.7847	55.4027	77.6243	77.869	73.6398	upregulated	1
Cs_ont_3g012400	3.06619e-09	0.550143	19.0467	22.5299	19.7943	28.5735	29.5349	26.5472	upregulated	1
Cs_ont_4g005150	0.00214965	0.550615	12.0856	11.1049	11.4023	15.2106	17.3225	15.0835	upregulated	0
Cs_ont_5g038530	0.0025159	0.551516	8.40765	8.13856	8.10483	12.0858	10.9417	10.5591	upregulated	0
Cs_ont_5g039790	3.8215e-09	0.551614	712.697	706.747	685.86	991.193	1040.73	866.244	upregulated	0
Cs_ont_3g004410	2.95638e-06	0.552084	22.1091	21.4636	20.2435	30.269	31.1746	26.6182	upregulated	0
Cs_ont_5g037230	1.07925e-06	0.55333	62.6935	59.9502	59.3777	85.309	92.0812	72.9323	upregulated	0
Cs_ont_6g012770	9.04573e-09	0.553753	1743.07	1663.8	1650.71	2253.7	2438.4	2128.25	upregulated	1
Cs_ont_7g016220	0.000768087	0.553806	39.9354	37.0314	36.922	54.1003	62.4192	40.5731	upregulated	0
Cs_ont_6g000600	8.58277e-05	0.553916	22.4208	24.3201	25.9418	32.585	33.0666	34.7398	upregulated	0
Cs_ont_5g044740	2.39531e-08	0.554322	10.5091	10.3912	9.57618	14.5235	14.6455	13.0422	upregulated	1
Cs_ont_5g030740	0.00480129	0.555531	214.786	183.663	156.738	258.66	316.256	192.47	upregulated	1
Cs_ont_8g020010	8.99947e-07	0.555637	55.0443	56.1598	51.2373	77.1185	83.3192	64.4308	upregulated	0
Cs_ont_4g001740	0.00502395	0.555903	6.16643	5.69468	5.60653	7.64583	7.52072	9.05105	upregulated	0
Cs_ont_2g025030	0.00932937	0.556516	9.23697	8.52483	11.3965	11.9322	14.1379	14.199	upregulated	0
Cs_ont_4g009650	0.00117987	0.556532	41.3675	43.3075	38.609	56.5946	69.9156	43.9937	upregulated	1
Cs_ont_1g024260	7.23319e-08	0.556568	60.1999	60.6167	62.6111	90.1626	81.0114	82.7883	upregulated	1
Cs_ont_7g029230	4.7937e-05	0.557337	23.9094	22.9914	22.5346	34.3325	36.2044	25.8792	upregulated	1
Cs_ont_1g002080	3.59671e-05	0.557615	11.4356	11.1408	11.1428	15.3964	17.3698	13.9555	upregulated	0
Cs_ont_1g012270	2.06069e-09	0.558764	19.6617	20.1097	19.5388	27.315	28.4102	26.6133	upregulated	0
Cs_ont_2g014190	4.09003e-05	0.558793	15.682	16.1411	18.429	23.0277	23.2166	23.479	upregulated	0
Cs_ont_1g022500	2.78832e-08	0.558852	581.347	529.416	540.459	794.505	823.989	675.589	upregulated	1
Cs_ont_5g001180	5.05319e-07	0.558854	36.226	33.4213	38.2511	46.1256	47.118	43.2576	upregulated	0
Cs_ont_2g033930	3.82972e-07	0.559276	104	90.5838	95.8342	135.07	148.213	120.082	upregulated	0
Cs_ont_4g011740	1.01372e-05	0.559396	23.9144	21.5453	19.4813	30.6581	31.9273	26.4721	upregulated	0
Cs_ont_7g001890	2.83272e-05	0.560074	15.1357	12.6945	14.0686	18.8381	20.4604	17.9398	upregulated	1
Cs_ont_3g020940	2.69444e-09	0.560745	33.3492	33.4744	32.6478	44.4328	46.8841	42.912	upregulated	0
Cs_ont_4g007320	0.00057706	0.560891	8.81849	7.27374	7.06369	12.1716	10.5442	9.49262	upregulated	0
Cs_ont_8g009480	9.8856e-05	0.560954	36.3937	35.8055	34.4525	50.5647	55.714	41.625	upregulated	0
Cs_ont_3g007410	3.70579e-08	0.560972	73.9337	85.1331	70.038	115.483	104.446	98.5168	upregulated	1
Cs_ont_5g006180	0.00196238	0.561372	10.2762	10.2487	8.33184	14.6657	10.6943	14.867	upregulated	0
Cs_ont_7g015450	0.000443112	0.561744	3.92741	3.70184	4.01886	5.72189	5.7352	4.78436	upregulated	0
Cs_ont_6g001000	0.000171517	0.562178	35.3769	44.8751	45.8164	59.0824	52.6184	62.7117	upregulated	0
Cs_ont_5g029050	1.04904e-06	0.562464	626.165	550.987	583.277	819.505	906.203	710.137	upregulated	0
Cs_ont_4g004090	3.41629e-05	0.562778	59.3815	66.0257	57.4643	81.7428	72.1429	100.371	upregulated	0
Cs_ont_4g000090	8.75823e-07	0.562892	11.1334	11.2662	10.9784	15.0142	16.0114	15.4605	upregulated	0
Cs_ont_4g006230	6.46987e-05	0.563172	104.732	101.428	97.9441	153.21	156.088	112.175	upregulated	0
Cs_ont_6g015940	1.25337e-08	0.563213	61.9157	60.6293	57.4825	82.7941	92.6563	78.9705	upregulated	1
Cs_ont_6g005960	1.91594e-06	0.563633	230.638	202.227	210.046	316.167	321.914	256.968	upregulated	0
Cs_ont_6g019370	2.88892e-05	0.563636	21.8329	19.6905	20.1348	29.9995	32.2546	23.7581	upregulated	0
Cs_ont_5g033010	8.71912e-06	0.563778	25.3299	26.8141	24.5688	33.9298	39.3819	30.9003	upregulated	0
Cs_ont_4g005670	0.000879588	0.563972	8.33856	7.19386	7.63548	9.9274	12.7178	10.5227	upregulated	1
Cs_ont_2g021980	0.000598061	0.565243	15.0216	15.669	16.9875	21.8858	26.3365	18.1354	upregulated	0
Cs_ont_1g005310	6.72292e-05	0.565285	36.4724	32.7566	32.6823	48.2018	52.8838	40.539	upregulated	0
Cs_ont_5g021250	0.000483249	0.565409	7.91881	8.19575	6.5835	11.2457	11.1294	9.25535	upregulated	1
Cs_ont_1g005120	2.00984e-08	0.565676	134.781	138.403	130.725	191.387	178.361	194.515	upregulated	1
Cs_ont_2g002780	0.00035767	0.565679	65.7157	60.1179	61.1715	90.327	102.496	67.9125	upregulated	1
Cs_ont_8g017560	0.000147423	0.565967	72.2095	73.031	62.7302	97.2931	107.495	84.1118	upregulated	0
Cs_ont_2g005910	0.00253852	0.566522	20.4894	18.7145	14.4564	26.3019	26.1363	22.208	upregulated	0
Cs_ont_4g020900	6.72292e-05	0.566844	19.7428	16.0189	17.551	27.4403	25.6965	21.6167	upregulated	0
Cs_ont_1g004490	0.00111008	0.567054	6.99701	7.10665	5.83594	9.15415	9.29996	9.42528	upregulated	0
Cs_ont_9g028580	2.04414e-05	0.567297	26.1281	30.6304	26.0196	38.2849	43.8318	32.6226	upregulated	0
Cs_ont_2g011970	0.000154029	0.567928	24.5783	24.0074	20.9457	33.2278	37.8542	25.9493	upregulated	0
Cs_ont_2g002810	1.91839e-10	0.568114	29.5885	29.2251	28.1283	40.4736	42.6661	37.4818	upregulated	1
Cs_ont_4g025850	0.000270147	0.568339	30.795	28.4903	31.3401	43.9125	49.5594	33.1148	upregulated	0
Cs_ont_8g003840	1.04779e-09	0.569703	199.232	225.245	184.595	296.622	295.94	261.283	upregulated	0
Cs_ont_2g032190	0.000246698	0.56971	5.85945	5.7949	5.76949	11.2897	13.2415	9.83005	upregulated	0
Cs_ont_7g011050	2.13383e-12	0.57017	373.199	346.967	356.035	522.419	514.728	467.71	upregulated	0
Cs_ont_5g003260	1.33477e-06	0.571011	47.6868	55.8779	43.8033	72.7367	71.8015	62.1694	upregulated	1
Cs_ont_4g002250	4.25639e-05	0.571062	60.1877	61.7531	55.1158	80.4393	87.146	76.6185	upregulated	0
Cs_ont_6g016560	6.49602e-09	0.571553	164.698	159.716	162.309	226.775	251.74	202.777	upregulated	1
Cs_ont_1g023360	0.00325785	0.571856	3.17723	2.67329	2.44736	4.16316	3.33095	4.16711	upregulated	1
Cs_ont_3g027810	4.73394e-05	0.572287	45.6222	46.1761	42.6754	66.3338	72.263	49.9496	upregulated	0
Cs_ont_1g024940	4.79901e-08	0.572384	23.0093	21.6191	21.3286	32.3469	30.6361	29.4271	upregulated	0
Cs_ont_9g003630	3.29373e-10	0.572783	95.8205	88.326	90.9472	125.535	135.445	113.498	upregulated	0
Cs_ont_6g014960	1.27161e-06	0.572977	76.8245	86.7634	69.5648	112.831	108.976	96.0884	upregulated	0
Cs_ont_2g032690	1.70904e-06	0.572987	281.193	268.927	244.226	376.534	409.642	321.262	upregulated	0
Cs_ont_4g022160	1.54959e-06	0.573281	14.2996	16.1266	14.8784	21.2505	22.249	20.8196	upregulated	1
Cs_ont_4g005130	0.00015696	0.573504	39.7004	50.5758	37.2045	64.5253	64.0844	49.7984	upregulated	0
Cs_ont_8g000980	6.29899e-10	0.57364	403.473	464.004	401.335	586.224	596.54	589.138	upregulated	0
Cs_ont_3g003630	0.000288551	0.573653	9.09965	9.44417	9.55982	14.4939	13.9994	10.8976	upregulated	1
Cs_ont_4g028570	2.84891e-07	0.574243	106.285	122.449	109.517	155.001	172.455	146.428	upregulated	0
Cs_ont_1g005130	5.51e-08	0.574481	2262.96	2478.27	2248.44	3253.08	3072.67	3254.31	upregulated	0
Cs_ont_5g034100	3.47815e-08	0.574955	65.0728	64.4301	59.4528	88.121	87.5962	88.1224	upregulated	0
Cs_ont_1g026460	1.38936e-09	0.575356	83.0517	82.0907	78.3581	118.139	120.277	101.026	upregulated	0
Cs_ont_6g014530	1.31004e-06	0.575787	35.8836	32.2626	30.9594	48.3838	50.5012	40.4332	upregulated	0
Cs_ont_4g009510	9.43276e-05	0.577059	7.45644	7.49603	6.38788	10.6035	9.89923	9.80347	upregulated	1
Cs_ont_3g012890	0.00510516	0.577214	5.96636	4.58853	4.31615	6.63421	7.11083	7.17423	upregulated	1
Cs_ont_3g021990	0.000440611	0.577591	9.1	12.3987	9.36735	14.1581	14.9778	14.2521	upregulated	0
Cs_ont_3g010720	1.5749e-08	0.577704	196.488	185.358	159.017	258.388	258.045	244.141	upregulated	1
Cs_ont_6g019870	0.000454402	0.578359	14.9968	17.0959	15.4229	23.8354	23.7156	19.1055	upregulated	0
Cs_ont_4g000030	0.00058685	0.578425	32.2918	35.2885	34.3067	51.304	51.2567	39.7967	upregulated	0
Cs_ont_5g043330	0.000109213	0.57846	14.2131	17.5122	14.2827	22.9727	23.3971	18.3932	upregulated	0
Cs_ont_5g007780	0.000380239	0.578971	7.95957	7.32134	6.27853	10.3388	10.826	9.20039	upregulated	0
Cs_ont_1g011070	9.35382e-08	0.579214	85.0067	88.6288	82.4461	121.681	134.196	104.719	upregulated	1
Cs_ont_2g021270	0.000917256	0.579439	26.7984	25.5988	20.1312	33.8369	31.388	36.5121	upregulated	1
Cs_ont_1g007210	0.00710695	0.580283	49.3007	42.31	33.9111	65.2612	71.7567	45.299	upregulated	1
Cs_ont_2g015430	0.000782681	0.580716	3.90058	3.5313	3.81799	4.59644	5.65057	5.67128	upregulated	1
Cs_ont_4g017300	9.10673e-11	0.581737	387.386	353.994	348.423	520.531	543.531	473.798	upregulated	0
Cs_ont_7g019020	0.00728035	0.581817	3.69304	3.12287	3.68473	5.22825	4.90158	4.64105	upregulated	0
Cs_ont_8g007130	6.14517e-07	0.582078	40.8222	36.0978	38.8795	55.9815	58.7983	48.4308	upregulated	0
Cs_ont_6g014000	0.00186222	0.582605	19.8619	18.1106	21.7335	31.877	30.2091	22.0244	upregulated	0
Cs_ont_3g016040	0.0022348	0.582848	8.04998	6.42925	5.71681	10.5842	9.98546	7.95352	upregulated	1
Cs_ont_1g012570	0.000588623	0.583083	63.6558	65.7001	50.0365	90.158	90.7716	70.3046	upregulated	1
Cs_ont_8g013460	0.000666256	0.58418	12.3986	13.2144	10.7749	16.4231	20.0283	14.8389	upregulated	0
Cs_ont_1g017800	0.00082217	0.584423	66.9992	51.2903	51.309	86.3603	88.2847	64.5848	upregulated	0
Cs_ont_5g002910	1.27161e-06	0.584435	256.389	253.543	219.388	345.234	375.889	300.745	upregulated	1
Cs_ont_8g017540	7.12171e-05	0.585414	6.12329	6.36478	5.90169	8.71318	9.22049	8.05623	upregulated	1
Cs_ont_7g023730	0.00644478	0.585437	79.9627	88.9224	55.0617	98.3044	107.981	103.722	upregulated	0
Cs_ont_5g011760	2.4674e-05	0.586068	6.91568	6.42023	6.33998	9.4715	10.1974	8.12263	upregulated	0
Cs_ont_1g009330	0.00523898	0.586077	21.7081	26.8295	23.2903	32.8176	25.0241	43.8966	upregulated	1
Cs_ont_4g013710	1.06511e-06	0.586277	72.2077	66.5787	66.4594	98.0384	108.391	83.8106	upregulated	0
Cs_ont_7g026000	3.63008e-09	0.5872	28.8082	26.1864	26.6494	38.9476	41.7584	35.3969	upregulated	0
Cs_ont_7g012200	0.00943654	0.588831	17.8535	20.0259	13.3177	23.5143	24.5664	23.9895	upregulated	0
Cs_ont_8g024700	3.42418e-05	0.590108	108.449	111.458	92.5461	154.568	172.581	120.507	upregulated	1
Cs_ont_5g014810	3.72715e-06	0.590134	86.4073	84.9219	76.0844	129.386	121.06	101.026	upregulated	1
Cs_ont_1g023510	0.000106218	0.590282	12.114	10.6638	9.29229	15.9884	16.9928	12.6254	upregulated	0
Cs_ont_2g025800	3.36319e-06	0.590392	26.9129	23.1593	21.9048	34.042	37.4742	30.3616	upregulated	1
Cs_ont_5g022930	0.000714361	0.590551	7.73661	6.56796	7.4554	10.2376	10.63	10.0045	upregulated	1
Cs_ont_7g011390	0.00125481	0.590858	4.17727	3.91239	4.24266	5.06478	6.9485	5.42644	upregulated	0
Cs_ont_1g028110	2.7415e-07	0.591098	46.949	48.931	41.506	66.3786	68.9343	55.5144	upregulated	0
Cs_ont_6g016620	2.41889e-06	0.591692	67.2967	70.2372	65.1136	99.4086	107.95	79.8472	upregulated	0
Cs_ont_8g011250	3.38766e-05	0.591775	37.7858	44.5374	36.1104	57.4337	63.3907	47.0884	upregulated	0
Cs_ont_4g009930	9.15201e-08	0.591977	13.2444	14.4089	13.3494	20.1877	20.8199	17.2369	upregulated	0
Cs_ont_1g023910	4.38699e-12	0.592001	50.5328	51.8164	51.4073	74.0009	75.0861	69.3562	upregulated	0
Cs_ont_5g031780	1.62665e-07	0.592513	32.5969	33.113	30.8708	46.2477	50.0537	40.3376	upregulated	0
Cs_ont_4g028740	9.40064e-11	0.593429	43.2172	42.5707	39.4766	59.2715	58.6899	54.6523	upregulated	0
Cs_ont_4g025790	4.91909e-08	0.593629	217.706	198.467	208.183	292.897	324.632	266.826	upregulated	0
Cs_ont_6g023980	5.74376e-05	0.593663	25.8689	31.924	22.8153	40.406	41.2471	33.0532	upregulated	0
Cs_ont_4g000810	0.000315208	0.594003	11.1664	11.3312	10.1759	15.9914	14.7802	15.6992	upregulated	0
Cs_ont_5g015070	1.66191e-09	0.594683	40.3918	39.0631	37.1695	56.5876	58.1779	51.0483	upregulated	0
Cs_ont_1g018370	1.62244e-10	0.595218	24.5147	24.9406	23.1267	36.8615	34.8856	31.7108	upregulated	1
Cs_ont_6g001020	2.15767e-05	0.59531	18.3524	16.7342	18.0492	25.8661	27.4595	22.2673	upregulated	1
Cs_ont_2g026010	0.00531468	0.595342	10.9538	9.81559	9.89733	11.3488	16.8524	15.3556	upregulated	0
Cs_ont_8g016190	6.66776e-06	0.595406	25.525	24.6587	28.205	36.7411	37.8279	33.158	upregulated	0
Cs_ont_8g024670	4.17762e-06	0.595702	25.7079	27.6896	26.8672	35.974	42.1524	32.806	upregulated	1
Cs_ont_1g026470	5.54535e-07	0.596148	66.152	63.6019	63.2485	100.356	95.2243	78.6484	upregulated	0
Cs_ont_7g000360	0.00412063	0.596325	18.4761	19.6033	17.286	23.0531	30.5015	24.8419	upregulated	0
Cs_ont_2g007170	5.37666e-06	0.596449	101.854	89.6454	97.6203	143.234	151.49	117.133	upregulated	0
Cs_ont_2g001650	6.01303e-07	0.596549	33.1174	35.8594	31.3772	46.968	48.0109	47.3968	upregulated	0
Cs_ont_7g025040	1.0046e-06	0.59663	201.168	204.805	188.344	292.577	289.22	247.894	upregulated	1
Cs_ont_5g039550	6.4521e-07	0.596905	350.224	353.316	319.306	499.43	546.043	408.584	upregulated	1
Cs_ont_7g000160	2.04641e-09	0.596931	21.442	20.2249	20.8734	30.5017	29.6512	28.8851	upregulated	1
Cs_ont_3g015320	2.14559e-08	0.597465	102.572	118.118	94.8582	155.336	156.187	133.132	upregulated	0
Cs_ont_3g012830	8.14448e-07	0.599869	7.00715	7.73635	7.70199	10.8222	9.65894	11.6541	upregulated	0
Cs_ont_5g045460	7.11917e-06	0.600172	11.4768	12.8792	10.542	17.3454	17.0133	15.8865	upregulated	0
Cs_ont_8g006230	3.38473e-08	0.600241	72.9943	64.3837	72.396	100.71	108.323	90.6818	upregulated	0
Cs_ont_5g048370	7.10269e-12	0.600303	66.5679	59.7786	68.0497	93.4119	93.2396	89.6611	upregulated	1
Cs_ont_4g006740	0.00561202	0.600528	4.2422	3.73584	3.63053	6.00593	5.5285	5.03025	upregulated	1
Cs_ont_8g025860	1.08684e-08	0.600745	30.8571	31.3368	30.2725	43.6548	49.1543	39.331	upregulated	0
Cs_ont_9g006240	1.20631e-06	0.601056	42.2231	41.0987	41.8063	65.1252	61.2471	49.863	upregulated	0
Cs_ont_5g024910	3.85262e-13	0.601197	3292.55	2981.24	3168.34	4597.5	4590.26	4305.79	upregulated	0
Cs_ont_3g001700	1.91888e-07	0.601513	67.5405	71.1071	64.5892	91.4895	99.7753	96.5378	upregulated	0
Cs_ont_2g022140	0.000546546	0.602621	9.68203	10.7883	7.98287	13.4184	15.8239	11.0799	upregulated	1
Cs_ont_2g013230	6.10237e-06	0.602756	191.07	182.732	154.628	252.021	277.324	220.28	upregulated	1
Cs_ont_7g014250	3.65209e-06	0.602819	110.267	104.627	108.316	161.688	177.122	129.332	upregulated	1
Cs_ont_5g014250	2.62114e-06	0.602843	32.1013	27.1026	30.0164	42.3597	40.9352	44.6441	upregulated	0
Cs_ont_6g000640	2.49476e-05	0.603134	19.0239	19.7803	17.7512	27.6186	29.8518	23.3198	upregulated	0
Cs_ont_1g020210	1.1823e-05	0.603963	15.3486	12.4471	12.5422	19.3957	19.6179	18.8242	upregulated	0
Cs_ont_9g028400	9.48699e-06	0.604261	49.1685	53.6428	39.0016	69.1115	67.6704	65.606	upregulated	0
Cs_ont_3g004690	0.000139857	0.60458	20.2965	15.2942	18.7514	25.8061	27.536	24.3096	upregulated	1
Cs_ont_7g008840	0.00134817	0.605141	6.15505	6.81918	4.97096	8.89775	8.33267	8.76516	upregulated	0
Cs_ont_7g015590	5.78828e-09	0.605357	63.6864	68.9772	57.1447	92.7338	95.4181	81.1541	upregulated	1
Cs_ont_1g012980	9.24504e-05	0.60547	103.425	91.5527	88.0191	126.942	146.277	124.554	upregulated	0
Cs_ont_6g008400	7.36347e-05	0.605707	92.1712	89.4462	78.8767	130.955	140.651	100.487	upregulated	0
Cs_ont_2g005720	0.000612668	0.606491	10.6829	10.6218	9.27605	14.7696	15.4472	10.8057	upregulated	0
Cs_ont_7g022270	0.000894043	0.606549	26.4537	30.5608	24.9175	36.9435	38.8233	41.3802	upregulated	1
Cs_ont_4g005350	3.45223e-06	0.607131	24.4731	23.7065	23.227	35.1039	36.5975	30.577	upregulated	0
Cs_ont_2g016710	0.000175292	0.607399	15.9149	13.5962	12.0464	19.3606	22.2583	18.243	upregulated	1
Cs_ont_7g019740	0.000129145	0.60754	11.2405	13.7839	14.2462	19.3856	19.2227	16.6548	upregulated	0
Cs_ont_2g023270	1.30407e-05	0.608058	34.175	33.6366	32.0649	47.6566	53.518	41.6497	upregulated	0
Cs_ont_9g025610	4.30579e-06	0.609772	179.536	171.321	155.23	251.803	265.458	198.425	upregulated	0
Cs_ont_7g013920	0.000220467	0.61075	1244.8	1161.94	1027.82	1694.94	1925.03	1306.31	upregulated	1
Cs_ont_1g023900	0.000231624	0.611221	63.0383	82.2936	60.9153	91.9017	87.6734	114.579	upregulated	0
Cs_ont_8g029320	3.12647e-07	0.611586	35.6359	31.8781	35.5993	49.1399	55.176	43.8583	upregulated	0
Cs_ont_9g003250	0.000965391	0.61234	2.11922	2.45323	2.03874	2.99271	3.8783	2.70853	upregulated	0
Cs_ont_3g013120	0.00165473	0.613198	35.9322	35.1234	31.8382	53.8555	58.1775	35.6336	upregulated	1
Cs_ont_5g017860	3.05045e-12	0.613855	153.293	144.695	162.285	226.525	200.861	236.81	upregulated	0
Cs_ont_2g006860	0.00165974	0.614088	16.3702	20.3617	19.7994	29.7842	28.3927	22.969	upregulated	0
Cs_ont_3g015230	1.21626e-05	0.614397	64.9546	72.9078	65.5052	100.098	94.7845	96.0648	upregulated	0
Cs_ont_7g025370	2.80728e-06	0.61463	25.3503	28.172	25.1506	38.9646	43.1319	31.3799	upregulated	0
Cs_ont_2g023890	0.00142754	0.615313	26.2894	23.6422	19.3278	34.7767	40.0901	24.8945	upregulated	1
Cs_ont_5g028500	1.46949e-07	0.616149	41.509	33.684	34.6879	51.7597	55.6133	51.1313	upregulated	1
Cs_ont_4g026900	4.40805e-08	0.61622	56.3315	57.8064	55.7358	83.295	89.7702	75.0442	upregulated	0
Cs_ont_3g009260	5.37231e-11	0.616521	46.2306	44.2118	44.9763	66.6156	58.6257	70.8817	upregulated	0
Cs_ont_7g026760	2.45635e-07	0.617631	18.0649	19.354	17.129	27.8681	26.3999	24.5173	upregulated	0
Cs_ont_5g031020	1.30093e-09	0.617691	17.1219	17.0781	18.2059	25.0221	25.9508	25.7042	upregulated	0
Cs_ont_5g044000	1.07509e-09	0.618124	52.1712	51.6747	50.2984	77.7497	79.865	65.0904	upregulated	0
Cs_ont_7g008600	0.000414917	0.618249	434.859	395.292	332.837	567.358	668.129	437.161	upregulated	0
Cs_ont_4g016700	0.0031125	0.619176	6.09689	6.15473	7.29413	9.19575	9.04832	9.99443	upregulated	0
Cs_ont_1g018510	0.007596	0.619241	1.99618	1.79133	2.30856	2.66129	3.3945	2.75836	upregulated	1
Cs_ont_4g007160	8.20568e-09	0.619703	226.119	206.337	213.21	330.555	329.756	271.465	upregulated	0
Cs_ont_3g028130	2.21888e-06	0.620178	12.7103	12.3551	12.5276	18.6722	16.56	19.3061	upregulated	0
Cs_ont_5g039780	3.25279e-07	0.620363	30.8013	26.2495	25.8467	41.0275	43.0905	36.0148	upregulated	0
Cs_ont_6g005970	2.99321e-06	0.620748	17.7849	15.8091	17.1967	26.9359	26.0349	20.6553	upregulated	0
Cs_ont_2g020500	7.05872e-06	0.620922	9.89896	9.45439	8.69756	14.337	14.4823	11.8185	upregulated	0
Cs_ont_3g010090	0.000189033	0.621276	17.952	16.5929	18.0967	24.9895	27.6772	23.3663	upregulated	1
Cs_ont_2g029750	6.58357e-13	0.621479	45.3837	41.6529	41.0613	63.1703	62.8185	59.9823	upregulated	0
Cs_ont_2g013120	6.74039e-06	0.622153	116.231	100.535	110.363	161.555	176.17	132.267	upregulated	0
Cs_ont_3g026760	1.66173e-07	0.622806	22.9026	25.5404	24.8731	34.9303	39.9868	31.3423	upregulated	1
Cs_ont_5g002780	3.01359e-08	0.623423	59.2911	67.2685	64.0889	94.8716	94.4708	85.5508	upregulated	0
Cs_ont_2g028370	8.6211e-06	0.623568	8.09631	8.5778	8.42892	11.3905	11.9001	13.196	upregulated	0
Cs_ont_1g028230	3.07669e-11	0.623579	1426.11	1343.66	1362.93	2031	2184.65	1790.51	upregulated	0
Cs_ont_8g000610	4.562e-06	0.625132	10.9849	11.4039	9.21944	15.9173	16.5752	13.456	upregulated	0
Cs_ont_3g021230	0.000235682	0.62531	32.0912	27.0625	29.3291	41.6039	51.6163	35.0027	upregulated	0
Cs_ont_4g024080	2.12191e-10	0.625352	44.8838	41.7751	45.8985	65.2898	66.135	61.0567	upregulated	0
Cs_ont_8g026530	2.42277e-06	0.62564	94.7679	92.4804	85.382	138.431	148.053	108.711	upregulated	1
Cs_ont_4g028580	1.2634e-12	0.626169	27.0434	29.5826	27.6766	40.0255	42.7325	39.6534	upregulated	0
Cs_ont_3g012050	2.08963e-07	0.627423	58.0494	53.8285	55.9278	88.6388	79.5442	75.8819	upregulated	0
Cs_ont_6g005850	1.18398e-06	0.627526	13.1728	11.9242	11.8932	17.5818	20.1773	16.0777	upregulated	0
Cs_ont_5g026210	0.00224505	0.62782	4.45699	4.26771	3.78585	5.28905	7.02449	6.10119	upregulated	0
Cs_ont_8g018770	3.75637e-08	0.628229	44.6425	43.7124	40.6975	69.1634	63.825	54.7662	upregulated	0
Cs_ont_7g001120	1.98018e-05	0.628367	53.1893	50.7176	48.7269	77.69	84.2712	61.3645	upregulated	1
Cs_ont_5g016850	0.00457335	0.629225	22.7004	19.1447	13.1225	24.6969	30.0582	25.0634	upregulated	0
Cs_ont_4g006680	2.98878e-05	0.629237	8.42506	7.50771	6.93461	10.9664	9.9504	12.514	upregulated	1
Cs_ont_9g020870	1.05371e-09	0.630176	24.2208	23.5308	24.9117	36.4957	39.3672	33.2989	upregulated	1
Cs_ont_6g010010	7.17582e-07	0.630361	13.5031	13.1138	13.3893	19.814	19.2257	19.731	upregulated	0
Cs_ont_7g000890	6.32079e-13	0.630369	118.261	137.918	115.416	179.948	170.489	190.605	upregulated	0
Cs_ont_2g006750	0.0053021	0.63056	6.83929	8.03011	5.89396	10.2012	11.2083	8.80441	upregulated	0
Cs_ont_9g025500	3.24105e-07	0.631026	16.9863	15.381	16.057	23.6084	22.7577	22.1377	upregulated	0
Cs_ont_2g009150	6.46498e-08	0.632424	151.662	149.382	142.367	230.159	237.898	182.55	upregulated	1
Cs_ont_1g011730	2.52849e-05	0.633045	10.8917	9.50306	12.4578	17.0267	16.7739	14.2373	upregulated	1
Cs_ont_9g006270	0.00106171	0.6336	11.4891	12.3873	10.0907	15.7983	19.1578	14.4869	upregulated	0
Cs_ont_3g014850	7.65347e-06	0.633927	20.22	17.1106	16.8796	26.7075	29.3945	23.2257	upregulated	0
Cs_ont_6g005190	0.00297449	0.634436	7.12138	6.49724	7.06276	9.5713	11.0009	9.58541	upregulated	1
Cs_ont_2g000850	3.88103e-09	0.635404	47.5198	42.9176	43.8003	69.0973	56.8775	70.9634	upregulated	0
Cs_ont_9g007100	7.1997e-08	0.635523	70.2947	68.4155	63.9587	101.766	111.471	83.33	upregulated	0
Cs_ont_3g026250	8.72498e-07	0.636238	35.0287	31.6519	30.192	49.0299	50.6009	41.9477	upregulated	0
Cs_ont_5g043090	3.62087e-07	0.63698	20.9584	18.1919	19.765	27.981	32.4746	25.9048	upregulated	0
Cs_ont_7g001220	4.0058e-07	0.637208	31.1287	27.3769	31.0966	46.5801	47.1766	37.6903	upregulated	0
Cs_ont_7g024110	5.47782e-05	0.637214	83.4876	76.8944	71.3922	122.239	131.418	86.136	upregulated	0
Cs_ont_4g005450	0.00296907	0.63745	11.8277	11.3617	9.6128	18.5013	16.9687	12.4172	upregulated	1
Cs_ont_2g011640	0.0010097	0.637802	5.98642	5.36079	4.49355	8.13315	8.50386	6.58884	upregulated	0
Cs_ont_6g016120	0.00115001	0.637809	20.1509	23.7132	17.6731	23.4067	33.0295	33.3069	upregulated	0
Cs_ont_1g001590	6.56706e-05	0.638602	16.12	15.7915	15.3637	25.8268	25.1964	18.2366	upregulated	0
Cs_ont_5g031150	0.000597702	0.638612	95.3054	88.0002	66.7144	112.833	146.876	102.862	upregulated	0
Cs_ont_5g006200	1.37599e-06	0.638652	26.6692	32.0867	30.389	47.1016	44.9361	38.6328	upregulated	0
Cs_ont_4g004610	0.00580721	0.638684	13.4934	11.4561	12.6353	19.4292	14.9842	20.642	upregulated	0
Cs_ont_2g010400	0.00602828	0.639367	11.0947	8.53762	6.91489	14.7561	14.4704	9.72346	upregulated	1
Cs_ont_7g024050	6.98548e-09	0.639387	25.7222	23.4117	26.3581	39.3125	33.9942	37.6405	upregulated	0
Cs_ont_2g012810	2.81445e-08	0.640006	55.2773	68.1327	53.7675	88.1523	88.1962	83.7217	upregulated	1
Cs_ont_2g015880	3.82156e-07	0.640523	21.8066	22.5594	20.5064	29.7326	34.7523	30.7455	upregulated	0
Cs_ont_2g015440	9.70207e-13	0.640846	52.2861	52.1671	53.6826	82.3106	77.1304	72.604	upregulated	0
Cs_ont_9g025000	4.41795e-06	0.641043	240.29	228.175	216.898	362.049	373.525	270.28	upregulated	0
Cs_ont_6g011440	0.00186585	0.641194	15.3746	12.0301	10.9537	18.4934	19.3351	18.3032	upregulated	0
Cs_ont_7g012480	2.99822e-08	0.641648	32.4129	31.478	29.0089	47.8654	47.2473	41.4362	upregulated	0
Cs_ont_4g025290	7.96448e-10	0.642554	31.5325	38.4472	31.9915	50.7358	52.6872	46.5541	upregulated	0
Cs_ont_5g007080	9.98991e-12	0.643545	1509.97	1446.28	1387.74	2156.49	2275.06	1928.63	upregulated	0
Cs_ont_8g004880	8.65766e-07	0.643763	623.421	656.177	588.594	975.963	979.574	772.586	upregulated	0
Cs_ont_6g013580	9.42617e-05	0.643779	84.1597	72.4039	59.7084	108.468	123.572	86.0066	upregulated	0
Cs_ont_5g047990	1.95914e-14	0.6438	24.4885	25.5583	23.0602	35.9537	33.8208	37.3738	upregulated	0
Cs_ont_3g007460	1.35979e-06	0.644448	43.6623	52.6724	46.1839	75.7405	77.1854	57.3795	upregulated	0
Cs_ont_2g007990	1.96062e-10	0.645218	26.3805	28.7265	25.2903	36.7073	35.1585	36.1914	upregulated	1
Cs_ont_1g026890	9.00002e-05	0.645569	5.64285	5.17491	5.93608	8.40742	8.69767	7.57954	upregulated	0
Cs_ont_2g015850	6.05705e-06	0.645898	17.5883	16.2874	17.428	26.0301	29.2199	20.4201	upregulated	0
Cs_ont_2g016690	0.000278104	0.646231	8.98385	8.50942	8.48319	13.5149	14.2934	10.4779	upregulated	1
Cs_ont_1g026630	0.000261885	0.646641	39.9413	34.2614	29.7471	53.5351	57.4306	41.9277	upregulated	1
Cs_ont_6g001210	3.29016e-05	0.648207	19.4198	18.0014	17.5903	28.8735	29.7943	22.4018	upregulated	0
Cs_ont_5g045210	3.81333e-06	0.648223	7.87305	7.71161	7.17297	10.8083	11.6362	10.4075	upregulated	1
Cs_ont_1g019070	1.29661e-07	0.648395	19.6933	17.965	18.9727	27.3788	31.4301	25.2693	upregulated	1
Cs_ont_7g024340	3.985e-08	0.648974	333.708	322.471	303.619	457.465	515.433	427.863	upregulated	0
Cs_ont_4g009920	2.88559e-07	0.64935	141.886	176.498	135.701	229.369	235.204	201.554	upregulated	0
Cs_ont_2g021840	1.10179e-14	0.649987	39.9869	41.9601	40.6307	59.385	63.9748	57.831	upregulated	1
Cs_ont_8g015990	2.98463e-06	0.651681	13.3238	13.7478	12.896	21.8624	20.7517	16.5363	upregulated	1
Cs_ont_8g000740	3.75147e-10	0.651886	77.8327	71.6261	71.3099	105.168	104.959	117.019	upregulated	1
Cs_ont_2g035600	1.0806e-07	0.652106	178.367	168.213	175.672	275.81	286.82	211.83	upregulated	0
Cs_ont_4g015750	4.86746e-10	0.652616	29.2423	29.5348	27.4167	41.1738	43.2798	42.2298	upregulated	0
Cs_ont_7g000380	7.85435e-05	0.653347	62.5383	71.7354	50.9685	93.337	92.8391	84.6849	upregulated	0
Cs_ont_3g001880	2.50906e-06	0.654452	22.0462	17.5877	17.9704	26.3848	31.6619	27.426	upregulated	0
Cs_ont_2g006840	0.000533513	0.654707	3.96386	5.38808	4.0764	6.15798	6.50469	7.29844	upregulated	0
Cs_ont_5g050220	8.47802e-11	0.655162	49.4291	47.6542	48.6071	71.2924	79.142	65.7751	upregulated	1
Cs_ont_9g008170	9.49703e-08	0.65567	50.8337	43.1647	49.3998	74.0116	78.0591	61.0195	upregulated	0
Cs_ont_6g015050	5.5928e-09	0.656633	31.6657	33.4724	28.5155	51.6897	51.179	43.6114	upregulated	0
Cs_ont_8g002920	0.00106021	0.656681	5.09523	4.59987	3.97616	6.93523	7.2281	6.14954	upregulated	0
Cs_ont_8g010270	2.34742e-15	0.6571	1888.64	1868.99	1923.93	2779.34	2823.24	2644.18	upregulated	0
Cs_ont_8g020690	6.71147e-09	0.657566	87.3722	89.1283	82.515	128.223	142.506	113.063	upregulated	0
Cs_ont_2g031920	6.07413e-07	0.657779	10.8725	10.887	8.82506	16.5048	16.59	13.8036	upregulated	1
Cs_ont_4g001080	5.74216e-08	0.658213	179.736	171.289	168.053	266.999	282.411	221.923	upregulated	1
Cs_ont_5g032610	1.45826e-08	0.65837	879.882	855.041	790.087	1282.93	1337.17	1136.19	upregulated	0
Cs_ont_5g014830	3.83665e-10	0.658413	50.0818	50.9332	45.2073	73.03	80.2649	64.3209	upregulated	0
Cs_ont_9g003940	2.16909e-05	0.658438	166.677	147.017	107.106	217.743	221.795	186.021	upregulated	1
Cs_ont_5g048350	3.09391e-09	0.65846	32.5789	36.0159	30.8377	47.954	52.9773	46.7152	upregulated	0
Cs_ont_7g023040	1.03861e-06	0.659005	25.0875	22.4883	22.9368	34.1206	39.8106	30.8075	upregulated	0
Cs_ont_5g041740	9.03711e-10	0.65906	108.904	103.802	105.508	156.971	161.838	137.32	upregulated	0
Cs_ont_2g006390	0.00191875	0.659793	8.33497	6.96851	8.28186	11.8061	10.2504	13.0166	upregulated	0
Cs_ont_9g023600	0.000113643	0.660006	22.3257	26.0306	22.7504	36.8363	35.7101	32.8838	upregulated	1
Cs_ont_1g026520	6.45121e-12	0.660882	141.659	126.942	132.864	193.867	189.714	215.651	upregulated	0
Cs_ont_2g001220	4.76799e-09	0.660926	84.2766	80.2779	76.7157	122.135	126.534	110.477	upregulated	0
Cs_ont_5g007790	3.74693e-15	0.661426	54.8991	52.7985	51.0149	79.6653	83.803	72.1347	upregulated	0
Cs_ont_5g004810	1.15886e-05	0.66183	14.4597	13.9266	11.8635	18.9505	22.323	18.3942	upregulated	0
Cs_ont_5g036240	1.55576e-09	0.662409	29.358	31.6768	26.1375	44.6682	45.4724	39.6689	upregulated	0
Cs_ont_9g008180	9.96516e-10	0.662479	77.7021	81.1943	67.1221	114.768	120.311	102.395	upregulated	1
Cs_ont_4g001530	0.000865059	0.663095	8.0029	10.258	7.2975	11.7848	14.2522	11.7122	upregulated	0
Cs_ont_4g016390	2.14318e-07	0.663805	17.5805	17.6906	17.4039	26.6891	29.0833	22.7879	upregulated	1
Cs_ont_3g001680	3.75062e-09	0.665035	901.853	786.546	838.25	1319.11	1366.87	1083.24	upregulated	1
Cs_ont_3g003950	1.08943e-08	0.665508	53.9316	60.5824	52.3211	88.5878	81.6465	76.2159	upregulated	0
Cs_ont_4g022640	5.38709e-05	0.6671	7.58765	7.95448	6.88527	11.2348	11.968	10.3167	upregulated	0
Cs_ont_3g009490	6.68958e-09	0.667476	43.3563	39.9788	37.5865	60.7142	65.5728	54.4066	upregulated	0
Cs_ont_4g021230	2.85346e-09	0.667799	228.76	214.268	230.835	349.684	370.078	287.521	upregulated	1
Cs_ont_2g014810	1.65441e-06	0.668435	340.249	309.299	300.002	484.708	549.56	384.234	upregulated	0
Cs_ont_5g003920	4.91909e-08	0.669085	284.957	259.876	258.966	407.429	443.24	350.896	upregulated	0
Cs_ont_8g002420	2.42649e-08	0.669182	25.4729	23.8094	21.7339	35.537	35.3076	34.065	upregulated	0
Cs_ont_8g026750	2.51597e-10	0.669358	59.565	58.291	54.3234	87.5889	90.6058	79.5877	upregulated	0
Cs_ont_8g002370	0.00013197	0.669472	12.6398	8.79881	10.7034	17.8593	17.0502	13.3375	upregulated	1
Cs_ont_4g001500	3.05642e-10	0.669843	16.8122	18.6191	18.4236	29	26.6149	25.1439	upregulated	1
Cs_ont_7g024150	0.00332298	0.671138	2.06793	2.11189	1.8668	3.14158	2.87601	3.06149	upregulated	0
Cs_ont_4g023510	1.45415e-06	0.671204	16.9881	15.5813	14.491	24.6235	25.0402	20.8611	upregulated	0
Cs_ont_5g015410	1.35168e-07	0.67217	29.4579	26.3168	23.558	40.6044	41.0905	37.2905	upregulated	0
Cs_ont_8g027770	4.34656e-06	0.672497	50.0937	44.8378	43.7669	74.6719	77.9048	55.4073	upregulated	0
Cs_ont_7g023500	0.00178366	0.672557	12.1218	8.75492	10.1373	16.7744	17.9803	11.7619	upregulated	1
Cs_ont_7g020300	8.76427e-05	0.673027	21.2979	21.3824	17.3387	28.3887	37.2937	24.5489	upregulated	1
Cs_ont_3g015160	0.00152524	0.673749	24.3495	18.4977	18.896	35.1144	30.5962	26.2841	upregulated	0
Cs_ont_5g021630	0.00247288	0.673931	26.6773	30.5936	26.8649	44.7628	50.9916	29.4424	upregulated	0
Cs_ont_7g025260	0.00505077	0.674237	7.51781	8.46912	8.03277	11.8867	14.7206	9.31802	upregulated	0
Cs_ont_9g006300	0.00201162	0.675554	7.89925	5.13492	5.34589	8.81272	7.62725	11.9393	upregulated	1
Cs_ont_9g024030	0.00505077	0.676041	2.94817	2.87275	2.72505	4.21462	4.30588	4.34703	upregulated	0
Cs_ont_4g006930	1.50194e-14	0.676777	37.4393	36.2681	36.7922	56.3786	57.7175	52.4726	upregulated	0
Cs_ont_Un005900	4.6811e-13	0.676831	33.9169	34.208	31.7708	52.7137	51.4804	46.29	upregulated	0
Cs_ont_6g016090	0.000106504	0.67749	23.4099	19.1173	16.1938	29.7563	28.5544	29.9557	upregulated	1
Cs_ont_6g002310	1.472e-10	0.67863	387.722	401.176	378.857	592.527	640.473	504.91	upregulated	0
Cs_ont_4g005230	4.45687e-10	0.678646	22.0323	22.9366	20.3669	30.5999	32.7778	34.8513	upregulated	0
Cs_ont_5g049170	5.86506e-08	0.678909	53.1708	51.0482	51.8654	84.3787	84.3339	66.1481	upregulated	1
Cs_ont_7g016390	0.000656447	0.679177	76.7836	64.8982	57.8003	103.403	124.498	71.9376	upregulated	1
Cs_ont_2g032510	0.000107833	0.680142	34.752	47.5824	32.1724	61.1337	55.4375	55.0808	upregulated	0
Cs_ont_8g000690	1.08086e-07	0.680299	23.6503	30.3483	22.1698	39.15	39.6639	36.176	upregulated	0
Cs_ont_6g007420	0.00106691	0.680505	37.9071	36.9386	27.6282	52.4168	60.7445	40.1104	upregulated	0
Cs_ont_3g029470	1.79923e-05	0.680688	16.1076	14.0588	15.8591	24.2551	25.1567	19.9439	upregulated	1
Cs_ont_2g021180	4.27323e-09	0.681112	43.6181	47.8562	42.3781	65.8855	64.9674	58.5382	upregulated	0
Cs_ont_2g015090	2.74339e-05	0.681715	48.3982	44.5841	48.2645	70.4444	84.0857	58.5923	upregulated	0
Cs_ont_6g009710	8.84078e-10	0.681734	41.2111	45.041	36.968	64.8391	66.7544	54.5541	upregulated	0
Cs_ont_5g035630	0.000987614	0.681908	16.0326	15.1239	14.6	24.8672	28.0958	16.0514	upregulated	0
Cs_ont_1g002800	6.01947e-06	0.682304	5.20358	5.25194	4.9998	8.40628	8.50357	6.6125	upregulated	1
Cs_ont_3g001550	7.04664e-07	0.682733	10.5066	9.35438	9.55265	14.8585	16.7507	12.8948	upregulated	1
Cs_ont_8g011260	0.000853339	0.684756	4.55904	5.18403	5.46313	7.70811	7.56814	7.73741	upregulated	0
Cs_ont_2g003400	2.64264e-08	0.685168	100.072	87.6304	89.2221	144.542	157.081	118.08	upregulated	1
[truncated: 1,044 more rows]

## Sheet: 2 DEGs in Atcoi1
# DEGs in Atcoi1 mutant
PRJNA494862																				PRJNA493021												PRJNA354370
			Gene expression shown in TPM																				Gene expression shown in TPM												Gene expression shown in TPM
gene	padj	log2FoldChange	SRR7970161_Col-0_mock_replicate_6	SRR7970162_Col-0_mock_replicate_5	SRR7970165_Col-0_mock_replicate_2	SRR7970166_Col-0_mock_replicate_1	SRR7970167_Col-0_mock_replicate_4	SRR7970168_Col-0_mock_replicate_3	SRR7970146_coi1_mock_replicate_6	SRR7970147_coi1_mock_replicate_5	SRR7970148_coi1_mock_replicate_4	SRR7970149_coi1_mock_replicate_3	SRR7970150_coi1_mock_replicate_2	SRR7970151_coi1_mock_replicate_1	deg_type	PIF_target				gene	padj	log2FoldChange	SRR7899151_Col_0_time0_rep1	SRR7899152_Col_0_time0_rep2	SRR7899131_Coi1_2_time0_rep1	SRR7899132_Coi1_2_time0_rep2	deg_type	PIF_target				gene	padj	log2FoldChange	SRR5038566_Col-0_mock_rep1	SRR5038574_Col-0_mock_rep2	SRR5038582_Col-0_mock_rep3	SRR5038569_coi1-16_mock_rep1	SRR5038577_coi1-16_mock_rep2	SRR5038585_coi1-16_mock_rep3	deg_type	PIF_target
AT1G32640	2.88557e-35	-25.9627	1.92182	7.66959	8.51533	7.35756	16.2076	1.26798	0	0	0	0	0	0	downregulated	0				AT3G44860	1.70111e-07	-11.3055	49.8111	5.90139	0.020356	0	downregulated	0				AT5G24780	8.87681e-08	-9.73577	27.6606	36.3849	31.8784	0	0	0	downregulated	0
AT1G22610	2.47751e-05	-21.8794	0	0	2.01721	0	0	0	0	0	0	0	0	0	downregulated	1				AT1G61120	0.00400628	-10.0222	4.50567	0.11069	0	0	downregulated	0				AT5G33370	0.000184405	-8.19336	7.07407	10.4404	6.30301	0	0	0	downregulated	0
AT5G44420	2.02725e-07	-7.96106	2.54743	28.9008	4.66988	7.72773	32.7083	3.40834	0.162387	0.148142	0	0	0	0	downregulated	0				AT5G48485	0.000275121	-9.74432	3.14073	12.9585	0	0	downregulated	0				AT2G33850	3.0135e-14	-7.51187	38.7514	40.0614	28.3405	0.493319	0	0.146793	downregulated	0
AT2G26010	5.03115e-17	-7.2618	9.31226	64.3256	33.0709	27.2402	107.372	15.1533	0	0.526906	0.575188	0.170845	0.297713	0.122104	downregulated	1				AT4G09250	1.11487e-05	-9.30097	4.65977	3.09593	0	0	downregulated	0				AT2G04032	1.2825e-05	-7.09414	1.6925	7.8659	3.35116	0	0	0	downregulated	0
AT5G44430	0.000200468	-6.87011	0.312492	8.72001	2.20957	2.1329	15.7795	0.627149	0	0	0	0	0.123214	0	downregulated	0				AT1G32640	6.89541e-05	-9.04598	61.2946	42.408	0	0.202494	downregulated	0				AT2G38540	9.25198e-76	-6.62791	2595.98	2328.87	2443.48	21.7433	27.5856	27.1007	downregulated	0
AT3G03190	1.54576e-06	-6.40381	1.82214	0.162448	1.55958	0.263988	1.47337	1.20069	0	0	0	0	0	0	downregulated	0				AT3G25180	0.000142437	-9.02275	3.5135	0.150805	0	0	downregulated	0				AT1G54020	2.61881e-07	-6.59822	7.83044	13.1764	10.4781	0	0.218409	0.131448	downregulated	1
AT1G52030	9.4294e-07	-5.9277	0.245647	0.226602	0.236854	0.130649	0.281913	0.4183	0	0	0	0	0	0	downregulated	0				AT2G24850	4.98799e-13	-8.53915	12.2615	4.12038	0.027183	0.016815	downregulated	0				AT1G65450	0.00312828	-6.10535	1.79074	1.29141	1.99444	0	0	0	downregulated	0
AT4G17470	0.000468054	-5.49643	0.345666	0.368347	0.413602	0.189563	1.46896	0.369989	0.056836	0	0	0	0	0	downregulated	0				AT1G28480	2.12439e-07	-8.46405	13.4995	4.52449	0	0.057704	downregulated	1				AT5G24770	7.93249e-74	-6.08921	114.076	117.41	138.815	1.22131	2.41535	1.93822	downregulated	0
AT3G55970	2.04326e-14	-5.45811	9.47436	10.4898	14.6971	38.0305	9.2079	2.32191	0.174736	0.278963	0.118058	0.31012	0.240183	0.830845	downregulated	1				AT1G73325	1.84109e-06	-8.45336	4.02757	2.14755	0	0	downregulated	0				AT2G38240	1.29915e-13	-6.03306	17.019	35.6403	31.2028	0.180201	0	0.965179	downregulated	1
AT3G19710	1.40222e-06	-4.9456	6.35808	3.83559	11.558	5.67032	7.49182	8.61055	0.044484	0.486982	0.221503	0.052633	0.183437	0.489024	downregulated	0				AT5G28237	2.98433e-06	-8.26755	2.11833	0.420907	0	0	downregulated	1				AT1G72260	3.00492e-08	-6.01277	20.0993	9.224	21.9786	0.335346	0.331602	0.199573	downregulated	0
AT3G49620	1.33385e-16	-4.93305	9.97742	37.049	17.2963	61.9673	58.3084	8.46424	0.66367	1.13522	1.85887	0.883408	0.826723	1.01721	downregulated	0				AT3G22740	7.43496e-07	-8.24636	1.76229	0.777303	0	0	downregulated	1				AT2G28210	0.00314554	-5.43865	2.6769	4.45495	1.65124	0	0.224217	0	downregulated	0
AT5G35940	3.0216e-20	-4.82923	10.9092	7.41875	6.54426	21.7871	16.0181	5.49549	0.414735	0.481541	0.15019	0.669154	0.207299	0.542012	downregulated	0				AT4G16740	9.87891e-07	-8.24551	1.80504	0.41925	0	0	downregulated	1				AT3G05770	0.00465227	-5.34061	1.7329	0.963751	1.24953	0	0	0	downregulated	0
AT3G45140	3.48893e-29	-4.7715	15.7178	15.902	20.8273	14.8009	26.8625	8.60203	0.5824	0.690702	0.599329	0.275637	1.00067	0.656661	downregulated	0				AT4G34410	2.62638e-06	-8.2375	7.23364	0.959599	0.025146	0	downregulated	1				AT2G39030	3.50211e-26	-5.15175	68.1754	129.013	95.6839	1.97561	4.46526	2.1835	downregulated	0
AT1G21528	0.00208844	-4.58384	0.218598	0.554538	1.80327	1.27888	1.91047	0.292473	0	0	0	0	0	0	downregulated	0				AT3G25760	1.11165e-87	-8.22552	129.627	63.63	0.327509	0.331173	downregulated	0				AT2G39330	8.43283e-15	-4.52572	87.4292	149.292	135.151	2.51627	9.53069	4.33736	downregulated	0
AT2G26020	2.78675e-08	-4.2218	6.87395	34.2176	27.3591	30.8571	56.5939	9.19702	1.63699	2.03644	2.81586	0.52824	1.53417	0.25169	downregulated	0				AT5G07700	8.51765e-07	-8.18309	1.67223	1.22608	0	0	downregulated	0				AT3G55970	8.3174e-08	-4.44243	80.7806	115.143	131.972	1.72948	1.29915	12.3895	downregulated	1
AT1G16410	0.00287954	-4.20011	1.30166	1.23186	3.10342	0.546334	1.16074	2.72966	0.02143	0.039101	0.106709	0.025356	0	0.362441	downregulated	0				AT1G52040	4.36144e-24	-8.16449	31.1501	22.8957	0.076716	0.118597	downregulated	0				AT3G28290	3.27807e-46	-4.17298	347.048	309.878	539.777	28.5445	18.9279	20.6848	downregulated	0
AT1G16400	2.08103e-09	-4.03403	1.26411	0.66808	1.3035	1.48938	1.12525	1.05707	0.090654	0.055134	0.060187	0	0.083072	0.127767	downregulated	0				AT4G36950	8.27028e-06	-8.1412	2.35147	0.415456	0	0	downregulated	0				AT4G17470	7.49293e-19	-4.01829	12.2753	27.1781	24.0187	1.01603	1.72516	1.51166	downregulated	0
AT4G22214	0.000171214	-4.02221	1.46362	0.29007	0.485108	1.60552	1.37687	0.244781	0.104962	0.143631	0	0.062095	0	0.044379	downregulated	0				AT3G22275	1.74685e-05	-7.9478	3.44976	1.10331	0	0	downregulated	0				AT5G07010	1.02257e-32	-3.86059	19.5178	24.8947	20.1816	1.09311	0.788149	2.32335	downregulated	1
AT5G05600	4.80488e-33	-3.98464	70.4047	140.267	120.284	149.525	148.874	63.7314	7.44563	9.6136	5.99759	6.45327	6.41239	8.61661	downregulated	0				AT2G38240	0.0002453	-7.90467	1.86786	0.217593	0	0	downregulated	1				AT1G52030	2.11688e-37	-3.76525	24.7032	23.865	36.338	2.08331	2.31182	2.13108	downregulated	0
AT3G44860	1.54576e-06	-3.97786	1.81622	2.80631	2.21819	1.54554	3.7839	1.7231	0.151562	0.172833	0.075468	0.089663	0.23437	0.160207	downregulated	0				AT1G16410	3.42675e-36	-7.55646	43.638	24.8854	0.235275	0.101889	downregulated	0				AT1G73325	3.07135e-08	-3.42763	12.0264	28.0596	16.3884	0	3.4664	1.85443	downregulated	0
AT5G42600	0.00735658	-3.97138	1.19338	0.781258	0.793918	0.863339	2.57941	0.309038	0.088343	0.100742	0.131968	0	0.060716	0.037353	downregulated	0				AT3G03190	3.79967e-11	-7.5422	9.11742	6.94244	0.039885	0.052973	downregulated	0				AT4G16590	0.000103961	-3.33094	4.90008	10.2086	5.70003	0.299769	0.889268	0.892001	downregulated	0
AT5G48010	2.22717e-05	-3.96848	8.42128	3.51921	2.53287	22.1763	7.3049	1.07183	0.433375	0.409054	0.960055	0.318318	0.231124	0.606675	downregulated	0				AT1G56650	0.000775335	-7.5051	2.22313	0.150594	0	0	downregulated	0				AT1G52040	3.18827e-72	-3.26807	247.347	256.023	325.164	29.7158	30.45	28.2033	downregulated	0
AT5G48000	3.25717e-07	-3.94953	13.0897	4.08799	3.87216	17.1292	11.9185	1.79448	0.71234	0.718256	0.404009	0.295387	0.484693	0.704089	downregulated	0				AT4G37290	0.000279262	-7.44499	2.00392	2.41595	0	0	downregulated	0				AT5G47240	1.60673e-05	-3.1285	4.0911	4.91725	4.25271	0.375419	0.928069	0.335132	downregulated	0
AT1G52000	3.09719e-11	-3.88894	3.51682	5.28675	5.31676	6.56225	7.28686	1.87543	0.36499	0.595413	0.232133	0.220638	0.20826	0.433649	downregulated	0				AT4G15670	0.000129972	-7.22448	0.427453	7.48484	0.049827	0	downregulated	0				AT1G17380	9.70576e-15	-3.07431	9.63313	11.9915	17.6699	1.10321	1.07514	2.08899	downregulated	1
AT3G58990	2.97656e-06	-3.87415	5.23581	2.43111	4.73786	3.00846	4.76659	4.62848	0.10728	0.293607	0.37393	0.507733	0.184327	0.317518	downregulated	0				AT3G28220	4.55275e-141	-7.08192	84.6117	130.1	0.855797	0.767228	downregulated	0				AT3G48520	0.00915629	-3.06089	3.37174	1.87044	2.19539	0.571211	0	0.339942	downregulated	0
AT1G17380	2.87779e-07	-3.75676	1.42128	1.03863	0.565438	1.51291	3.42052	0.894819	0.048657	0.044389	0.140475	0.125174	0.072709	0.149103	downregulated	1				AT1G61800	0.00180134	-7.04837	0.935239	0.105955	0	0	downregulated	1				AT5G59590	9.15352e-11	-2.98372	7.1306	6.9264	7.77965	0.801229	0.950741	1.04903	downregulated	0
AT5G23010	8.98476e-07	-3.68125	15.0625	13.4598	22.5288	13.7031	17.9134	18.6857	0.831137	1.81974	1.47492	0.341922	0.695133	3.17684	downregulated	0				AT1G72520	6.49186e-104	-7.04329	39.5563	23.6845	0.231468	0.260386	downregulated	0				AT3G25760	1.18895e-61	-2.84537	223.325	255.763	285.598	32.6883	35.5891	40.5755	downregulated	0
AT4G22610	2.36909e-05	-3.67737	5.53337	2.0542	2.14713	13.0279	7.79786	0.722282	0.541998	0.635723	0.231326	0.183225	0.159643	0.720234	downregulated	0				AT2G34600	2.33872e-09	-6.9321	20.1155	22.8396	0.186964	0.173111	downregulated	0				AT3G08860	6.37913e-14	-2.75701	8.13817	8.51494	8.82936	0.458284	0.850102	2.05789	downregulated	0
AT4G12545	8.53971e-05	-3.65291	247.145	64.9999	69.312	216.962	208.675	34.7446	22.9857	12.7231	3.49288	5.42853	8.38602	14.2236	downregulated	1				AT1G52000	4.79902e-156	-6.89877	120.322	125.019	1.12049	0.979092	downregulated	0				AT1G24070	7.35192e-37	-2.75037	39.6835	41.1373	52.8253	5.3535	6.14073	7.81146	downregulated	0
AT1G62560	0.000281288	-3.61359	0.698897	0.358581	0.737009	0.385917	0.577963	1.08651	0.032438	0.029592	0.064608	0.038381	0	0.192015	downregulated	0				AT1G53080	0.000199819	-6.85797	0.729163	0.842926	0	0	downregulated	0				AT1G52400	5.21085e-47	-2.68921	1919.77	1860.29	2616.69	324.827	355.456	337.528	downregulated	0
AT5G26320	0.00225422	-3.59692	0.706187	0.358291	0.110963	0.367243	0.411456	0.314949	0.108039	0	0	0	0.074253	0	downregulated	0				AT4G22620	0.000362049	-6.85337	1.38491	0.311482	0	0	downregulated	0				AT1G52410	6.49342e-57	-2.67577	213.73	225.502	258.078	37.0957	39.6768	34.1594	downregulated	0
AT2G43100	0.000290084	-3.59646	5.89383	2.99029	6.42478	5.74688	4.00634	4.07426	0	0.46271	0.50511	0.13336	0	1.47735	downregulated	0				AT1G17380	2.86461e-30	-6.83086	15.8175	6.95039	0.103123	0.159353	downregulated	1				AT3G16470	4.68547e-45	-2.67422	498.135	498.443	550.558	82.5325	79.9239	80.441	downregulated	0
AT2G46650	3.23625e-07	-3.51368	5.39429	3.31302	5.08561	5.4259	5.5691	3.87456	0.260612	0.356625	0	0.539621	0.492557	0.936623	downregulated	0				AT5G46830	6.05309e-05	-6.76793	1.20764	0.967957	0	0.02271	downregulated	0				AT5G26260	5.25759e-05	-2.66783	7.41275	7.36989	4.76709	1.96736	0.537356	0.758911	downregulated	0
AT5G47990	5.97403e-06	-3.51035	25.4685	7.00872	5.1235	25.7634	19.3115	5.21642	1.83449	1.26251	1.85897	0.951999	0.641457	1.30636	downregulated	0				AT3G55970	5.03569e-05	-6.67614	0.516213	0.425575	0	0	downregulated	1				AT5G05600	3.3975e-10	-2.6618	158.348	164.297	208.314	17.722	19.6785	49.4105	downregulated	0
AT1G35625	7.30685e-05	-3.51012	2.2172	0.843689	0.849195	1.18906	1.83011	0.222489	0.127204	0.116045	0.316696	0	0	0.107567	downregulated	0				AT4G11911	0.000174429	-6.64064	1.1702	0.345917	0	0	downregulated	0				AT2G43530	5.81674e-31	-2.63731	3244.07	3313.65	3279.02	374.797	451.684	752.798	downregulated	0
AT5G07690	0.000362253	-3.47135	1.16325	1.03681	1.29675	0.245242	0.763242	1.43018	0.036074	0.230366	0.179625	0	0.024793	0.091516	downregulated	0				AT5G52400	0.00265102	-6.55633	0.639767	0.013342	0	0	downregulated	1				AT1G14120	0.00429833	-2.58424	3.30315	2.9448	4.00215	0.519622	1.11159	0.30924	downregulated	0
AT4G13770	8.76935e-05	-3.44911	7.10066	5.30421	12.833	5.74688	6.35019	7.09711	0.161017	1.05762	0.609339	0.114309	0.486916	1.87902	downregulated	0				AT2G44840	6.13578e-29	-6.50383	12.6131	18.7189	0.225787	0.119574	downregulated	0				AT5G42800	0.00132394	-2.46309	13.317	23.64	22.0577	2.25606	5.76309	3.02093	downregulated	1
AT4G12030	1.05041e-05	-3.43687	2.57997	1.3428	1.78763	1.58559	2.88426	2.79587	0.265798	0.323309	0.117515	0.322086	0.12165	0.14968	downregulated	0				AT1G12610	0.00157245	-6.46527	0.698397	0.415113	0	0	downregulated	0				AT1G14250	5.7909e-17	-2.46048	33.8177	35.153	47.1099	6.05488	8.4736	7.18278	downregulated	0
AT2G38240	3.55958e-08	-3.37347	1.33534	2.71891	1.44942	11.3073	3.9584	0.752263	0.282248	0.514976	0.321237	0.286246	0.138558	0.545549	downregulated	1				AT1G19670	2.32876e-199	-6.41566	248.957	257.179	2.93141	3.15669	downregulated	0				AT3G22740	5.03773e-09	-2.41631	16.2779	17.5516	20.277	1.74028	6.36714	2.48564	downregulated	1
AT5G42580	2.98815e-05	-3.23699	2.01379	1.58675	1.22255	3.09413	3.70368	1.18389	0.245071	0.223572	0.278925	0.165695	0.144369	0.325663	downregulated	0				AT3G22840	1.20874e-10	-6.37876	6.99324	2.45354	0.105566	0	downregulated	0				AT3G25770	1.51401e-51	-2.41588	143.107	172.148	168.713	23.8766	27.8824	40.1928	downregulated	0
AT5G24770	0.000320211	-3.21586	0.754189	1.61114	1.68402	3.15384	5.01098	1.43394	0.22773	0.249303	0.181432	0.215559	0.18215	0.423667	downregulated	0				AT5G24780	1.92284e-18	-6.35722	20.5527	12.9182	0.185212	0.228951	downregulated	0				AT1G69880	0.00119466	-2.36882	5.15315	6.86078	9.8893	0.436501	0.431628	2.8575	downregulated	0
AT3G02020	4.45851e-05	-3.20768	0.53695	0.717553	1.16386	0.598358	0.986971	1.06479	0.044027	0.073967	0.107974	0.105098	0.098793	0.13801	downregulated	0				AT1G52400	1.67028e-148	-6.35562	153.738	173.926	1.9744	2.1371	downregulated	0				AT2G27690	0.000924571	-2.3565	2.22769	3.21306	2.86704	0.68141	0.404282	0.567734	downregulated	1
AT2G16005	0.00209726	-3.19763	13.502	25.9483	13.5008	103.088	76.2845	13.3571	2.81681	4.3685	7.01295	1.44423	3.87183	7.54295	downregulated	0				AT5G38120	0.000301179	-6.31483	0.325451	0.246943	0	0	downregulated	0				AT2G34810	3.0922e-32	-2.28569	40.3009	39.5055	52.4646	7.83929	8.4087	11.3076	downregulated	0
AT4G12550	0.00123776	-3.18968	438.44	106.951	126.042	261.808	420.498	77.4119	60.8154	29.398	13.2711	6.59362	14.4041	32.3727	downregulated	0				AT3G21460	4.95307e-08	-6.29679	3.17722	12.3461	0.060879	0.150182	downregulated	0				AT5G24420	3.21335e-17	-2.26575	53.6504	68.6212	101.378	15.3827	19.6199	13.1349	downregulated	0
AT1G18710	1.50026e-08	-3.10801	1.45079	2.47274	0.961713	1.85669	3.03778	1.21318	0.260105	0.332202	0.310837	0.184653	0.178763	0.043991	downregulated	1				AT1G05675	1.21124e-10	-6.17913	2.32865	3.0404	0.045879	0.028364	downregulated	0				AT4G35720	0.00825953	-2.25972	3.83151	1.50717	4.50012	0.76712	0.568917	0.798932	downregulated	1
AT1G19670	1.98845e-12	-3.10193	13.806	16.3342	19.7335	12.9715	25.7993	8.5891	1.68619	2.26692	1.59085	1.36506	2.31774	2.32646	downregulated	0				AT3G58990	3.21846e-17	-6.15592	28.3254	21.8631	0.112965	0.628322	downregulated	0				AT3G28220	5.76857e-47	-2.19947	1328.68	1274.79	1770.23	325.85	325.918	325.716	downregulated	0
AT5G47220	2.42841e-22	-3.07916	14.7036	21.6473	13.0989	17.5798	23.7971	13.4079	1.40593	2.88585	3.75035	1.24762	1.62194	1.74089	downregulated	1				AT3G29000	8.63759e-06	-6.07911	2.03516	4.24271	0.043134	0.053263	downregulated	0				AT1G79840	2.19507e-06	-2.12548	4.72452	4.74664	4.74209	0.946222	1.35821	0.919844	downregulated	0
AT3G59710	0.000175959	-3.03107	1.77941	0.68964	1.00057	3.88378	3.64668	0.445836	0.11343	0.111701	0.167663	0.338036	0.192846	0.310622	downregulated	0				AT3G21670	1.5914e-97	-6.05472	21.1864	18.5552	0.193123	0.441062	downregulated	1				AT4G37410	0.000271901	-2.12234	6.03938	6.58618	16.4058	2.59529	2.8871	1.54452	downregulated	0
AT3G59340	3.08013e-07	-3.01192	4.67603	1.98736	1.42607	3.31853	3.26038	1.31983	0.393645	0.534045	0.185545	0.440891	0.096036	0.472659	downregulated	0				AT2G33380	6.65849e-16	-5.96114	75.4984	28.4664	0.591311	1.11733	downregulated	1				AT5G10300	0.00145354	-2.09886	4.73942	3.41789	7.38996	1.0719	1.5899	1.2602	downregulated	0
AT5G19110	0.000252832	-2.96949	2.40123	0.61866	0.712611	2.41452	1.89456	0.269683	0.129151	0.235643	0.042873	0.356559	0.207111	0.130385	downregulated	0				AT1G21120	0.000434614	-5.94947	1.28012	0.370625	0.024544	0	downregulated	0				AT5G17220	2.41851e-06	-2.09008	17.4283	25.8766	24.4348	4.7979	5.58157	5.87867	downregulated	0
AT1G34510	3.13909e-05	-2.95829	2.13968	0.294996	0.822244	2.35846	1.44542	1.18246	0.320233	0.04869	0.053152	0.505197	0.146725	0.045133	downregulated	0				AT1G72920	1.9938e-70	-5.91572	35.8597	48.3475	0.870871	0.538178	downregulated	0				AT2G43510	7.21137e-05	-2.03712	108.626	111.998	114.556	16.3539	18.0194	48.941	downregulated	0
AT4G23600	6.91794e-05	-2.95613	1.74523	3.04939	2.83816	0.699936	2.98698	1.11244	0.075781	0.307393	0.716946	0.044832	0.231578	0.361649	downregulated	0				AT4G33467	0.00179787	-5.88579	3.06996	0.848206	0.064108	0	downregulated	1				AT2G35930	3.75558e-10	-2.03005	12.5179	9.45735	10.4896	2.62561	1.78495	3.51577	downregulated	1
AT4G23560	0.000782539	-2.92899	0.393033	1.76144	0.432299	0.715298	0.986786	0.420688	0.12026	0.356577	0.059882	0.106718	0	0	downregulated	1				AT4G34550	0.00262923	-5.87608	0.424687	0.209266	0	0	downregulated	0				AT4G27860	9.85435e-24	-2.02021	25.8048	26.4695	29.2362	7.33399	6.9318	6.58429	downregulated	0
AT4G22230	6.90323e-05	-2.92142	102.655	20.4577	13.5309	64.5167	54.8311	9.61952	10.1524	5.25317	4.47591	9.57225	1.59708	5.75435	downregulated	0				AT2G45760	0.0030027	-5.86636	0.392452	0.588729	0	0	downregulated	1				AT5G13220	9.19959e-07	-1.96229	8.92558	10.8637	12.9217	2.1329	2.70662	3.38342	downregulated	0
AT5G61160	0.000166305	-2.87745	0.947009	1.68166	2.08324	1.90836	6.83581	0.971408	0.289765	0.297389	0.252498	0.21428	0.647231	0.245035	downregulated	0				AT5G63087	0.00319196	-5.84464	1.11892	0.874336	0	0	downregulated	0				AT5G05590	1.15061e-12	-1.95349	19.971	22.9343	33.0662	10.068	7.61334	5.81337	downregulated	1
AT3G23550	1.31389e-21	-2.86811	13.0005	23.0696	24.6025	27.7584	43.3715	17.0554	2.39544	3.07929	5.02411	2.61955	3.8913	3.68301	downregulated	0				AT1G80340	0.0023229	-5.76494	0.740693	0.657049	0	0.029115	downregulated	0				AT3G12145	1.13907e-14	-1.94319	50.8632	58.8921	77.9365	13.9539	18.3975	17.762	downregulated	0
AT5G24780	0.000808177	-2.85851	2.03062	5.30861	4.11019	14.7434	12.6584	2.5082	0.700334	0.958347	2.04251	0.414316	0.653221	0.803734	downregulated	0				AT4G37150	0.00134948	-5.74179	0.440941	0.251529	0	0	downregulated	0				AT1G76790	0.00434984	-1.93595	5.03352	4.18845	8.10727	1.2791	2.74045	0.888099	downregulated	0
AT5G14200	1.28446e-06	-2.85754	11.788	9.33665	14.8465	10.0217	10.0387	8.24132	1.32788	1.49646	1.2835	1.10907	0.748504	3.28483	downregulated	1				AT1G22340	0.00522892	-5.71889	0.326545	0.092371	0	0	downregulated	0				AT3G45140	1.9511e-11	-1.92401	799.952	1137.85	1180.2	213.345	274.068	359.589	downregulated	0
AT5G23020	9.11264e-06	-2.84433	11.8541	3.66543	5.73384	14.9514	13.4584	2.88009	1.21806	1.26554	0.572821	2.48207	0.744125	1.23032	downregulated	0				AT5G19110	0.00218318	-5.7145	0.398363	0.071229	0	0	downregulated	0				AT1G74010	0.00295683	-1.92093	3.28266	6.22983	3.23274	1.33176	0.752512	1.24546	downregulated	0
AT1G06160	7.90607e-13	-2.7885	5.51384	11.0911	8.79513	13.5767	12.169	4.24751	1.53375	1.2826	1.2092	1.05859	1.36155	1.62123	downregulated	1				AT3G33528	6.66847e-08	-5.69122	4.46429	3.73012	0.126509	0	downregulated	0				AT5G54060	0.00106094	-1.90795	6.65498	7.14318	8.96335	1.3634	2.86489	2.02849	downregulated	0
AT2G26370	4.04382e-06	-2.71782	7.34712	3.03151	4.48566	10.7028	10.7449	2.60557	1.3204	0.926593	0.4046	0.961411	0.837671	1.54603	downregulated	0				AT5G22570	0.000702608	-5.65804	1.83512	1.09831	0.02674	0.033054	downregulated	1				AT1G52100	3.61517e-08	-1.89439	35.047	34.5696	31.5154	11.2661	8.29089	7.59965	downregulated	0
AT1G66100	0.00133373	-2.66303	80.3213	64.789	72.1754	24.4746	78.7292	41.8111	18.8645	15.2391	13.839	1.1075	4.9485	3.40968	downregulated	0				AT1G27730	4.01041e-102	-5.64219	38.9852	44.6727	0.884776	0.828559	downregulated	1				AT2G43520	1.04937e-05	-1.87672	21.7566	20.2109	18.728	4.06065	3.61379	8.45808	downregulated	0
AT5G42650	1.76156e-12	-2.65364	28.9506	25.8173	28.2053	17.9869	29.3057	18.4234	4.9468	4.73166	4.12025	3.15709	2.88468	4.33529	downregulated	0				AT1G17744	0.00812884	-5.60185	0.620608	0.06973	0	0	downregulated	0				AT4G08870	4.86451e-21	-1.87326	673.31	837.713	889.71	179.681	186.351	310.447	downregulated	0
AT5G38020	4.65255e-05	-2.6456	6.51925	2.84505	2.57784	12.316	4.28206	1.62594	0.7968	1.41746	0.952213	0.591557	0.246429	0.93223	downregulated	1				AT2G37720	4.78579e-09	-5.55117	2.67387	1.78411	0.066397	0.027367	downregulated	1				AT3G25780	0.000193186	-1.86239	5.04485	4.09274	5.06789	1.04522	1.03089	1.84392	downregulated	0
AT5G38100	8.43553e-08	-2.6423	4.43925	2.01519	2.61517	7.9544	7.47196	1.07967	0.694439	0.295643	0.507153	0.602548	0.445451	0.743837	downregulated	0				AT3G15500	2.34041e-05	-5.51376	2.3399	0.925684	0.044232	0.027347	downregulated	0				AT5G06870	5.22979e-14	-1.86199	120.46	127.412	167.309	29.6507	29.8341	57.1169	downregulated	0
AT1G14120	1.38316e-06	-2.63122	17.9854	10.4021	14.5703	31.7608	20.8249	7.39115	3.27938	3.3905	1.85366	1.56837	2.66222	3.70105	downregulated	0				AT4G27654	1.40595e-06	-5.49082	19.5246	2.6232	0.17837	0.329636	downregulated	0				AT4G23680	5.03773e-09	-1.85666	107.767	84.019	58.5524	29.2221	23.2577	18.8754	downregulated	0
AT5G62360	1.43059e-07	-2.62519	57.5667	103.497	88.024	67.9418	192.81	101.505	14.5706	14.8602	39.8107	7.5148	8.26795	15.7334	downregulated	1				AT1G19180	7.15707e-156	-5.45548	82.5975	63.4738	1.80306	1.59656	downregulated	1				AT1G72140	0.00109737	-1.83824	3.36771	5.60461	4.03931	1.14106	1.26936	1.27326	downregulated	0
AT3G29250	0.000120719	-2.60566	55.1946	17.6915	22.4571	46.2252	50.9169	14.1117	11.8295	4.61621	3.189	5.98113	2.03425	5.44321	downregulated	0				AT1G53885	3.06139e-42	-5.4355	36.3373	22.4482	0.647935	0.746748	downregulated	0				AT4G23600	1.53138e-05	-1.8306	444.855	718.086	722.506	119.561	143.554	281.162	downregulated	0
AT1G52400	7.69062e-06	-2.47211	10.9978	13.2285	7.80544	5.10875	18.8154	10.9449	2.01338	3.54417	0.717517	1.61052	2.06587	2.46994	downregulated	0				AT3G10185	1.26966e-22	-5.41223	21.1582	29.336	0.549578	0.67705	downregulated	0				AT2G43550	1.55527e-06	-1.82755	718.344	410.117	660.047	197.756	219.991	117.689	downregulated	0
AT1G52040	0.00366873	-2.46436	1.17877	1.57384	1.13325	0.423455	4.3377	0.788567	0.355933	0.552005	0.319017	0.168455	0.195698	0.150494	downregulated	0				AT1G62560	1.41555e-46	-5.41193	14.7087	9.39815	0.268001	0.303911	downregulated	0				AT4G29700	0.000238487	-1.79449	6.86515	5.69205	8.53954	2.35911	2.57832	1.47785	downregulated	1
AT2G38760	1.64021e-09	-2.45966	10.8209	4.84084	7.03747	8.40586	9.11265	5.88726	2.21533	1.36299	1.64181	0.609573	1.27468	1.39412	downregulated	0				AT5G42380	9.58005e-06	-5.39588	1.08178	1.21188	0.025221	0.031179	downregulated	1				AT1G52000	3.63507e-32	-1.78119	392.032	377.78	519.799	129.023	123.296	133.62	downregulated	0
AT1G44350	3.01187e-13	-2.44423	13.8659	15.1039	15.8308	18.0714	17.2014	10.9667	3.70974	2.50248	1.82119	2.93653	2.67529	3.29172	downregulated	0				AT3G25780	1.28104e-12	-5.3943	11.5845	3.39251	0.162848	0.201385	downregulated	0				AT1G19670	1.80085e-21	-1.77924	168.564	232.215	224.324	57.7084	70.9871	58.6558	downregulated	0
AT2G38750	1.05017e-06	-2.43556	17.9418	7.19977	7.13407	5.65086	10.4845	5.9482	2.32285	1.28807	1.76896	1.29336	1.40861	2.31091	downregulated	0				AT3G50280	0.00372885	-5.39286	0.248366	0.08351	0	0	downregulated	0				AT1G06620	0.00212011	-1.77576	5.41634	5.04009	5.69054	1.53919	1.06672	2.02035	downregulated	0
AT5G42590	6.32995e-06	-2.4062	4.5191	1.33131	1.51179	3.07028	2.77459	1.52134	0.401444	0.701936	0.29984	0.831226	0.413852	0.254605	downregulated	0				AT5G54490	1.84763e-19	-5.36235	7.31386	19.5656	0.321952	0.353551	downregulated	0				AT4G21910	9.453e-46	-1.75644	106.072	105.905	129.903	32.0879	32.6162	42.0785	downregulated	0
AT1G72450	9.7726e-28	-2.38814	32.9816	36.0955	35.1304	29.2186	41.7196	27.6923	6.8334	7.97976	6.29532	4.88834	8.00879	5.56139	downregulated	1				AT5G05600	1.9808e-73	-5.33995	21.2285	21.9735	0.556047	0.572923	downregulated	0				AT4G22880	0.00201757	-1.7307	11.2449	24.924	20.5597	6.94505	7.15248	3.83041	downregulated	0
AT2G23620	5.7037e-06	-2.38695	13.5736	4.93867	3.76004	9.28045	8.19217	3.69006	2.23382	1.69822	0.556149	0.513925	1.32201	2.15135	downregulated	0				AT4G29700	1.59179e-84	-5.33332	27.2143	19.5111	0.620066	0.561263	downregulated	1				AT3G28270	1.73721e-28	-1.69805	206.974	234.757	291.554	69.3384	66.9442	92.5487	downregulated	0
AT5G24140	3.67002e-08	-2.36875	3.44371	1.66056	2.51548	5.99418	3.37174	1.94202	0.228593	0.685203	0.260171	0.54094	0.78553	1.24268	downregulated	0				AT3G19710	2.25834e-51	-5.326	41.4514	27.2183	0.924148	0.820326	downregulated	0				AT5G16190	0.000190729	-1.68776	9.22222	6.10936	8.51051	2.41864	2.68441	2.76788	downregulated	0
AT1G53885	2.7965e-08	-2.3482	23.5038	40.9445	23.8417	13.9247	43.1199	28.0634	6.14478	5.76145	6.37439	7.06852	4.57507	4.83538	downregulated	0				AT2G32200	1.02077e-08	-5.26674	5.45163	7.6022	0.15717	0.165828	downregulated	0				AT3G51450	5.39677e-09	-1.64955	15.9008	20.2535	19.6875	7.04929	4.94687	6.22515	downregulated	0
AT4G22212	0.00231206	-2.31006	71.9975	13.3428	15.1404	34.6388	51.9129	7.72942	10.4872	6.76928	3.84258	8.77955	3.80778	6.60942	downregulated	0				AT5G17040	0.0018866	-5.20666	0.491822	0.339366	0.021703	0	downregulated	0				AT1G56650	1.72228e-09	-1.63321	41.3968	50.97	61.3995	13.064	12.6433	24.3167	downregulated	0
AT3G25770	2.04326e-14	-2.30753	98.2665	166.432	116.797	121.76	243.771	97.6577	29.7656	32.4461	38.7636	25.1647	26.5418	19.8354	downregulated	0				AT2G20880	3.99782e-05	-5.10968	2.68152	0.220534	0.051738	0.03198	downregulated	0				AT5G63450	0.00134362	-1.60725	4.78499	5.7184	5.11613	2.40874	1.04206	1.79188	downregulated	0
AT5G37990	0.00474983	-2.23172	3.55175	11.8257	4.31644	19.4805	9.32312	5.49459	1.33723	3.95022	2.34634	0.376715	2.71336	0.807717	downregulated	0				AT3G28290	1.23186e-17	-5.07135	95.5845	73.1443	2.56446	2.57205	downregulated	0				AT2G43535	4.22265e-05	-1.58376	21.2311	22.8038	21.7344	4.9743	9.34565	7.99289	downregulated	0
AT1G15125	0.0003814	-2.20654	16.5105	42.5111	23.7672	44.2153	78.3625	18.1248	3.33054	8.12764	22.6332	3.72475	5.51866	5.86671	downregulated	0				AT4G17470	5.67182e-39	-5.05118	9.60197	11.5501	0.31889	0.184021	downregulated	0				AT1G03940	0.000277973	-1.5534	7.82789	13.6296	10.9034	3.94691	3.48903	3.73999	downregulated	0
AT1G19180	4.25954e-19	-2.18454	25.3954	21.7383	20.3714	29.6393	43.9076	19.2463	4.35588	6.1028	4.92807	8.39066	4.10757	8.47262	downregulated	1				AT5G03210	0.000879321	-4.97981	4.20685	1.43058	0.168032	0	downregulated	1				AT1G19180	6.03376e-06	-1.54279	25.6624	23.0664	37.7773	9.41959	5.53536	14.9589	downregulated	1
AT2G27690	2.04289e-12	-2.16912	2.49815	2.62931	2.16102	2.64317	5.88407	2.52459	0.670868	0.612017	0.668098	0.793767	0.775435	0.644668	downregulated	1				AT5G19100	0.00660153	-4.96555	0.189175	0.063116	0	0	downregulated	1				AT5G42650	2.28933e-24	-1.49661	309.06	382.059	388.232	119.383	125.205	148.634	downregulated	0
AT3G17860	1.39186e-13	-2.09969	19.3885	17.209	17.0887	20.1402	19.1946	12.6977	4.48363	4.84655	3.17809	3.28724	4.25239	5.23853	downregulated	1				AT3G02020	8.80316e-15	-4.93155	10.6288	4.46924	0.235286	0.275397	downregulated	0				AT1G62540	1.40444e-05	-1.46413	10.9288	12.5282	10.4517	4.83698	4.30736	3.80342	downregulated	0
AT5G05590	3.0216e-20	-2.04665	13.1063	15.8963	11.5444	13.3504	21.7091	11.8633	3.68695	4.03517	4.04437	2.36177	2.81226	4.55598	downregulated	1				AT5G27420	2.0473e-43	-4.86314	16.4792	10.5736	0.497389	0.449526	downregulated	0				AT2G29440	0.00531834	-1.45897	7.60802	7.79678	6.60037	2.64561	2.61607	2.88653	downregulated	1
AT2G34600	1.72024e-07	-2.02974	6.09441	8.34855	5.74566	5.70476	9.54791	10.0023	2.05124	1.78624	1.85706	2.09606	2.69136	0.788452	downregulated	0				AT4G15440	2.96331e-112	-4.79354	41.9266	45.6293	1.76524	1.45555	downregulated	0				AT1G11580	7.21612e-12	-1.41947	32.9813	37.4407	40.8395	13.1759	16.4827	13.5578	downregulated	0
AT3G60160	0.000192135	-2.02924	0.310722	0.177815	0.451823	0.274337	0.296077	0.212583	0.037222	0.058735	0.111408	0.083732	0.11532	0.018356	downregulated	1				AT3G25770	1.14758e-178	-4.7859	613.258	463.293	17.6353	22.3975	downregulated	0				AT4G15440	2.20364e-12	-1.40423	25.6982	26.0614	35.0612	10.7592	11.3678	11.6659	downregulated	0
AT2G32487	0.00131827	-2.02253	1.5898	2.79856	2.65817	2.48212	1.19512	2.07656	0.222606	1.08308	0.110844	0	1.00619	0.210458	downregulated	0				AT1G24140	2.10293e-14	-4.69413	6.97825	2.72653	0.112851	0.27914	downregulated	0				AT1G68620	0.000823603	-1.38319	14.3076	13.2662	18.0598	5.62685	2.78202	9.15307	downregulated	1
AT3G22570	4.03301e-06	-2.00471	13.1177	4.00991	5.1711	11.1075	10.4734	6.46192	2.53409	1.1775	1.95309	3.31873	1.40149	2.72087	downregulated	0				AT4G24010	6.1453e-06	-4.68581	0.604277	0.408464	0.036752	0	downregulated	0				AT4G31800	0.00101428	-1.37922	14.2669	9.66091	14.5805	4.69539	1.42611	7.70637	downregulated	0
AT3G25760	9.52333e-11	-1.9667	30.8759	62.6984	49.9147	42.2643	60.1098	36.4115	13.4557	13.6738	11.6474	9.0016	16.8957	8.06584	downregulated	0				AT1G65860	1.22287e-23	-4.66707	9.10612	5.20024	0.329603	0.23978	downregulated	0				AT5G36220	1.25879e-10	-1.36761	22.0527	22.5061	29.6126	7.94941	10.3177	11.6327	downregulated	0
AT3G51450	0.000157884	-1.95958	3.0154	4.94965	2.03807	3.28612	9.43045	3.3225	0.508814	1.48537	1.36813	1.56527	0.839266	1.16173	downregulated	0				AT2G13547	0.00248197	-4.65966	1.43905	1.12381	0.046813	0.057793	downregulated	0				AT5G09440	1.02032e-08	-1.34507	48.5437	56.7497	46.2878	18.5686	13.5392	28.3522	downregulated	0
AT1G49570	0.0032566	-1.95003	17.2709	16.9341	20.5276	65.6304	24.2772	3.61213	3.26748	7.31663	4.18371	12.9538	7.32025	3.94727	downregulated	0				AT1G28370	5.50673e-13	-4.62413	10.4452	3.95417	0.427802	0.151055	downregulated	0				AT2G23010	0.00112989	-1.34062	10.612	11.174	14.686	5.28648	5.37788	4.27514	downregulated	0
AT5G23820	1.04267e-06	-1.92711	75.6765	41.1796	47.0421	84.0414	61.3144	32.6942	16.1072	15.2989	8.97751	16.9404	10.9789	24.2147	downregulated	0				AT4G23990	1.73979e-21	-4.60163	6.72654	2.90921	0.148974	0.3666	downregulated	0				AT5G04330	0.00803327	-1.33626	4.25154	6.13211	6.72088	2.7184	1.79204	2.42668	downregulated	0
AT3G23570	4.12978e-09	-1.90549	11.8705	11.9837	14.56	23.5269	17.2201	10.5665	3.61359	4.71666	3.59867	2.82846	2.90381	6.81671	downregulated	0				AT4G08870	1.16958e-82	-4.57534	56.1539	55.148	2.64324	2.08006	downregulated	0				AT5G65280	6.05203e-06	-1.29657	10.9227	12.997	13.6446	5.16671	5.25771	5.11778	downregulated	1
AT1G70700	2.18659e-09	-1.89958	153.124	183.292	161.554	198.467	127.698	107.905	53.8599	48.9447	23.2442	27.4584	47.6861	49.8157	downregulated	0				AT5G24150	2.98748e-167	-4.55821	46.9909	46.9446	1.83003	2.28438	downregulated	0				AT2G22330	1.34357e-08	-1.28831	97.8415	93.4375	92.4748	45.8776	39.5744	33.7988	downregulated	0
AT5G26260	0.00377585	-1.86965	142.788	51.0953	41.6363	113.722	85.8567	30.8451	28.5336	25.0813	12.554	31.4406	10.6166	22.7414	downregulated	0				AT4G11280	4.37577e-150	-4.54918	48.5447	53.6426	2.2097	2.2702	downregulated	0				AT5G18130	1.73775e-06	-1.27813	28.2433	24.8283	25.7388	11.3286	8.29665	13.3965	downregulated	0
AT4G39940	3.00586e-05	-1.85987	7.53733	5.85957	7.30659	6.4011	6.29618	7.21103	1.34842	2.96929	0.740887	2.20062	1.11847	3.30285	downregulated	1				AT1G73600	1.15187e-13	-4.53616	240.162	77.5826	7.90261	5.90538	downregulated	0				AT1G07750	1.36992e-12	-1.25115	61.0088	71.1091	67.8752	27.2357	24.7771	33.714	downregulated	0
AT1G72140	8.43867e-06	-1.85183	7.76021	4.16301	3.73674	7.53961	4.15951	3.64701	1.88298	1.31018	1.27132	0.944037	1.11865	2.26701	downregulated	0				AT4G24570	4.09083e-56	-4.5321	92.4754	63.2677	4.46163	2.35269	downregulated	0				AT1G64200	9.56316e-12	-1.24678	59.2078	51.5459	58.0106	24.0822	21.963	26.7413	downregulated	0
AT1G54010	4.54711e-06	-1.84453	36.5144	17.8591	35.2767	30.8989	34.1644	20.5247	11.5693	6.10649	4.48518	10.2177	6.2191	11.1111	downregulated	0				AT4G15680	1.71442e-06	-4.51853	2.05989	19.6726	0.288133	0.71093	downregulated	0				AT3G10570	0.00855735	-1.24436	8.33956	6.94595	6.54408	3.49225	3.62924	2.54017	downregulated	0
AT1G17420	1.41821e-06	-1.83386	2.8403	3.1445	2.10894	1.76095	6.20184	3.0753	0.847724	0.979588	1.48208	0.690971	0.686195	0.812445	downregulated	0				AT1G65870	2.40243e-08	-4.49631	2.88095	1.97748	0.167916	0.041495	downregulated	0				AT1G19570	6.72931e-22	-1.23082	614.015	622.095	737.754	286.42	259.532	317.548	downregulated	1
AT4G15440	0.00233568	-1.82438	0.402381	0.401013	0.508066	0.616548	0.362832	0.384548	0.098936	0.120343	0.13137	0	0.181323	0.195215	downregulated	0				AT1G09180	4.08842e-05	-4.48581	1.85032	2.04555	0.107843	0.066538	downregulated	0				AT3G20370	0.000137193	-1.21355	25.6553	29.9573	23.2338	14.0738	11.5347	9.96963	downregulated	0
AT1G20510	6.35948e-09	-1.82159	8.31766	11.5112	7.79032	7.11886	19.5948	10.1523	2.4133	3.58185	3.58874	3.44859	2.12708	3.11536	downregulated	0				AT5G42650	3.40813e-215	-4.48046	312.954	251.435	13.0186	12.8628	downregulated	0				AT5G07460	0.00111917	-1.19552	27.6659	31.144	33.6688	11.6411	15.6747	14.1506	downregulated	0
AT2G39940	4.80488e-33	-1.8201	11.4654	13.8377	12.8566	12.9257	12.0732	11.7323	3.09405	3.70605	3.78691	3.52113	2.90562	4.79345	downregulated	0				AT4G25490	0.00662965	-4.47513	1.18287	0.224948	0.029029	0.035879	downregulated	1				AT2G34080	0.000768642	-1.18959	18.7957	17.8867	25.2068	7.68149	5.48581	14.0953	downregulated	0
AT1G52410	9.11264e-06	-1.7987	2.14778	2.63212	1.41927	2.31248	3.16663	1.80966	0.786607	0.989128	0.359922	0.546114	0.452947	0.844958	downregulated	0				AT1G56240	1.62527e-06	-4.46657	1.41521	1.21453	0.054991	0.067972	downregulated	0				AT3G03870	9.65937e-07	-1.15444	32.0988	22.717	31.1856	12.9762	9.85121	15.9944	downregulated	0
AT2G06050	0.000360636	-1.79521	16.9846	21.5906	13.4749	15.0746	53.7309	17.0765	6.06673	7.15012	6.0421	7.43723	6.20985	8.30511	downregulated	0				AT4G27280	3.08554e-12	-4.44879	84.2761	271.282	8.5881	8.22337	downregulated	1				AT1G68600	0.00658995	-1.14296	8.04423	15.8215	9.99095	3.48956	5.83948	6.1503	downregulated	0
AT5G40210	0.00247341	-1.78591	0.595848	0.593822	0.702189	1.24498	0.661272	0.455553	0.09767	0.311857	0.194534	0.115563	0.134252	0.371668	downregulated	0				AT3G19350	0.00599159	-4.44879	2.69072	1.03123	0.078382	0.096598	downregulated	0				AT1G24330	0.00616777	-1.13315	4.36051	5.796	6.39919	1.97717	2.79299	2.91364	downregulated	0
AT1G06620	4.37625e-06	-1.77572	7.89224	7.85984	5.36277	12.4815	12.0418	4.64112	2.15014	1.81962	1.8864	3.00264	2.12059	3.96806	downregulated	0				AT4G29710	0.000425984	-4.41455	1.32994	1.88385	0.143104	0	downregulated	0				AT3G44970	1.80442e-05	-1.13194	19.989	24.329	16.1455	9.60498	10.0375	8.79507	downregulated	0
AT3G54600	2.0588e-05	-1.76569	4.12294	2.67374	5.99125	3.98991	4.81645	3.64988	0.711391	1.49267	1.73571	0.757543	1.44231	1.50394	downregulated	0				AT5G52050	3.7796e-47	-4.41351	10.1467	7.82867	0.513944	0.336589	downregulated	0				AT2G06050	5.2188e-05	-1.12733	23.2847	20.825	27.5688	8.52736	9.35052	13.7442	downregulated	0
AT4G13410	2.46251e-12	-1.76451	4.18175	6.60865	6.76118	10.7088	4.65616	3.83038	1.37756	2.82714	1.46284	1.88359	1.48189	1.94996	downregulated	0				AT3G21150	0.000255023	-4.40658	1.3074	0.592297	0.027296	0.067482	downregulated	0				AT1G70700	7.00185e-12	-1.11956	134.549	138.456	165.217	59.9491	66.9217	79.3179	downregulated	0
AT1G45015	0.00597294	-1.7327	26.1682	7.89733	6.16768	15.6614	19.7156	6.27797	7.55825	3.7782	2.78398	3.43015	1.99244	5.60351	downregulated	0				AT5G53200	0.00221699	-4.39451	1.21897	0.676456	0.041589	0.05136	downregulated	0				AT2G36120	3.44185e-06	-1.11605	65.6138	62.0233	103.793	30.2348	38.0311	41.4115	downregulated	0
AT2G01880	3.00586e-05	-1.73023	3.99339	2.2093	2.05266	3.97668	5.40428	1.98941	1.1699	1.33409	0.485446	0.807462	1.10556	1.11297	downregulated	0				AT5G52320	8.29573e-86	-4.36052	31.5517	23.1943	1.25621	1.52969	downregulated	0				AT3G18280	0.000140696	-1.11494	150.08	115.309	171.286	58.0017	48.967	97.9694	downregulated	0
AT2G43550	9.77555e-07	-1.67718	530.254	458.573	509.379	513.9	856.633	365.477	173.309	151.378	253.382	183.244	116.576	155.91	downregulated	0				AT3G28740	6.99201e-07	-4.3261	14.8937	3.11448	0.340149	0.57835	downregulated	0				AT1G66100	4.80866e-08	-1.10146	960.24	944.113	1075.59	470.453	478.883	477.036	downregulated	0
AT1G52890	7.56232e-05	-1.66769	2.13738	3.72104	2.71639	4.00472	3.33716	1.45789	0.961755	0.921255	1.86768	0.455177	0.826235	0.487975	downregulated	1				AT5G59510	8.89e-07	-4.29728	1.90937	1.72881	0.033809	0.167094	downregulated	1				AT3G27250	3.97223e-13	-1.10111	63.8191	57.2251	72.0771	26.7333	30.9665	34.5002	downregulated	0
AT5G19100	0.00441692	-1.65512	0.528355	0.209426	0.583735	0.83717	0.897876	0.441821	0.189452	0.172833	0.113202	0.179327	0.208329	0.256331	downregulated	1				AT2G39250	2.20801e-80	-4.2817	24.8934	31.3455	1.46104	1.50406	downregulated	0				AT1G72450	1.65536e-09	-1.10107	65.8104	63.352	87.0843	34.3866	32.4367	37.678	downregulated	1
AT5G47240	5.58189e-06	-1.65129	59.8742	121.671	78.4936	52.9071	140.118	108.55	26.1112	37.0422	52.6714	22.0485	27.7576	15.9326	downregulated	0				AT5G59820	5.23491e-29	-4.28116	10.6846	9.74532	0.600843	0.46388	downregulated	0				AT3G55240	0.0027936	-1.08463	18.3387	14.0032	16.9806	6.5334	7.63509	9.54375	downregulated	1
AT1G18590	1.40222e-06	-1.62108	3.1687	2.31694	3.47063	3.19875	2.02723	3.49141	0.727168	0.85849	1.27794	0.809771	0.764344	1.48304	downregulated	0				AT4G21760	0.00126292	-4.2705	1.31968	0.265746	0.060323	0.024684	downregulated	0				AT1G44350	1.0559e-08	-1.08172	30.5362	31.9619	34.1043	16.3459	13.3925	17.0237	downregulated	0
AT1G16370	3.08013e-07	-1.62075	5.50405	2.22648	3.15552	4.58355	3.75583	2.34857	1.60447	1.15229	1.0539	1.25214	1.00886	1.12585	downregulated	0				AT4G13770	3.03014e-69	-4.25854	87.3746	60.0328	4.21785	3.64325	downregulated	0				AT5G65870	1.23133e-06	-1.07802	51.1532	50.6546	59.6364	22.6996	19.1208	35.524	downregulated	0
AT1G21100	2.63509e-12	-1.61797	104.175	51.0667	69.2709	85.6974	109.503	65.5613	29.0724	21.0376	31.2112	28.2037	23.3041	28.7621	downregulated	0				AT4G15660	0.0023813	-4.25673	2.68743	14.5597	0.118714	0.830875	downregulated	0				AT1G20510	8.47862e-05	-1.07537	13.8698	11.5287	19.7749	6.48203	7.35516	8.12866	downregulated	0
AT4G39950	0.00681066	-1.61258	8.51036	6.70268	9.39716	22.1006	7.01325	9.17434	2.30545	4.49235	1.2338	4.69482	1.95272	6.5874	downregulated	0				AT5G47220	6.93322e-06	-4.25071	137.056	81.9382	5.81487	5.94082	downregulated	1				AT3G62860	0.000908275	-1.06361	12.257	11.0882	11.3347	5.77195	4.94651	6.39363	downregulated	0
AT5G43590	4.19088e-05	-1.60951	1.05816	1.34095	0.707293	1.47844	1.49023	0.845276	0.448919	0.595182	0.266246	0.474491	0.405378	0.214551	downregulated	0				AT4G23600	3.79051e-22	-4.23614	135.27	56.5267	5.06976	5.14843	downregulated	0				AT3G28740	0.000540721	-1.04184	37.8283	45.0416	46.0397	17.7258	14.8987	31.1197	downregulated	0
AT1G66280	0.0018756	-1.6002	76.3807	51.108	40.7707	104.339	70.2792	26.5199	20.3084	23.4774	8.28148	34.9023	13.2953	24.7331	downregulated	0				AT4G01080	2.37124e-56	-4.22583	24.7598	22.1829	1.20832	1.36976	downregulated	0				AT3G48350	0.00465227	-1.03271	13.951	12.5935	11.1927	7.21106	5.56862	6.0796	downregulated	0
AT5G12340	4.75044e-06	-1.58501	3.01738	1.91362	2.26841	4.5654	3.28373	2.15777	0.716319	0.544568	0.653915	1.4832	0.861537	1.61531	downregulated	0				AT1G68238	7.17511e-47	-4.21908	96.544	127.163	5.94213	6.38748	downregulated	0				AT4G31500	2.3429e-09	-1.02273	196.197	195.603	207.948	96.23	94.5833	112.385	downregulated	0
AT3G16400	6.75075e-07	-1.5849	325.68	183.927	205.61	397.146	285.606	152.009	85.8669	87.2379	70.8739	76.477	86.5855	122.227	downregulated	0				AT3G61880	5.24548e-05	-4.19964	1.4238	0.322237	0.036153	0.064265	downregulated	0				AT1G18710	8.98851e-08	-1.01803	50.2485	43.2412	52.108	27.8987	22.9894	23.5212	downregulated	1
AT4G21680	1.11291e-05	-1.57548	8.70619	4.36226	5.64016	10.7404	7.70701	4.44058	3.2839	2.4168	1.34661	1.99172	1.36554	3.82709	downregulated	0				AT4G13395	1.34615e-10	-4.18986	15.4636	6.00177	0.596335	0.602053	downregulated	0				AT2G38750	2.93015e-06	-1.01039	51.7579	59.7214	53.9229	32.7718	24.1535	27.4985	downregulated	0
AT2G22770	7.02969e-05	-1.56693	22.4754	13.346	13.5385	21.915	20.2266	8.76273	6.61145	5.54446	3.96685	6.99665	3.66897	7.95222	downregulated	1				AT5G04950	0.00345869	-4.1894	2.2429	0.363791	0	0.152712	downregulated	0				AT2G32150	6.53718e-06	-1.00725	54.0295	45.7295	67.5536	25.8202	22.0745	33.8328	downregulated	1
AT1G52100	0.000230345	-1.55701	77.4272	34.0206	63.192	66.1783	36.4492	30.3239	25.6695	17.061	7.53197	15.3195	17.7523	23.7689	downregulated	0				AT1G74930	2.3903e-05	-4.18753	60.1833	10.1202	2.31332	1.59241	downregulated	0				AT3G61990	0.000615492	-1.00699	18.0872	17.9156	17.4749	8.63878	9.72877	8.99702	downregulated	0
AT1G75960	5.94553e-08	-1.54762	9.25904	15.7939	13.9216	12.764	19.4551	12.1034	4.09086	4.90173	8.93843	3.82889	3.73474	3.53682	downregulated	0				AT1G18710	3.7872e-40	-4.16328	64.628	48.5353	3.81489	2.61219	downregulated	1				AT5G57550	0.00394975	-1.00475	37.3762	37.8365	30.4064	15.3383	11.1225	26.6239	downregulated	0
AT5G22410	0.00212359	-1.54343	4.72427	1.95901	2.67664	2.12607	3.48482	2.06643	0.990326	0.998551	0.467165	2.09681	1.03885	0.528917	downregulated	0				AT3G55980	1.39582e-98	-4.15953	146.967	111.537	7.8167	6.95181	downregulated	1				AT1G62660	6.00783e-10	-0.999167	74.9782	76.0271	87.9796	40.8991	32.3425	47.361	downregulated	1
AT5G23830	0.00350038	-1.54045	33.3602	14.0571	13.3997	31.2961	25.5074	8.18428	8.75286	7.45771	4.02943	9.37933	4.42658	10.4043	downregulated	0				AT4G15210	0.00668552	-4.14722	2.22921	0.12297	0.063921	0.087186	downregulated	0				AT2G46680	0.000223541	-0.995984	113.797	96.5848	104.195	50.9688	38.0917	73.4301	downregulated	1
AT3G15500	5.54893e-09	-1.53856	25.515	45.2993	25.8217	45.1895	35.1707	22.855	11.3302	11.8452	16.3897	6.31149	11.7941	12.0988	downregulated	0				AT2G18969	4.06262e-13	-4.13981	12.6702	10.3955	0.682513	0.654281	downregulated	0				AT1G51760	6.03376e-06	-0.992219	45.1092	48.6968	48.0829	17.5227	26.2167	29.1083	downregulated	0
AT3G22565	6.4861e-05	-1.53015	1.34667	1.09367	0.894841	0.757554	1.48429	0.764824	0.457351	0.454705	0.361382	0.338775	0.290094	0.404117	downregulated	0				AT3G09870	0.000212704	-4.10684	1.85276	7.43686	0.250667	0.308871	downregulated	0				AT3G15720	0.00800292	-0.991339	23.822	11.6025	21.4822	9.26835	5.61355	12.7181	downregulated	0
AT1G05250	0.000673089	-1.52381	28.5689	12.7437	15.1225	21.8787	21.9884	14.8469	7.34971	5.34851	2.76736	13.4365	8.13796	3.8558	downregulated	0				AT5G24155	2.87779e-60	-4.10222	27.2768	22.3991	1.671	1.39724	downregulated	0				AT2G03980	2.17488e-05	-0.986686	41.0167	60.3155	46.2925	19.5087	24.7276	28.3711	downregulated	0
AT4G29700	0.00127113	-1.52111	3.5835	2.33408	2.25419	6.84665	4.79654	1.52259	0.9446	1.08984	1.07904	1.6436	0.591916	2.30238	downregulated	1				AT1G20510	6.81663e-100	-4.09556	106.825	77.0981	5.39402	5.52686	downregulated	0				AT2G34930	0.00189176	-0.981907	14.782	13.4772	21.2234	9.02437	6.50507	10.1891	downregulated	1
AT4G04840	0.00338616	-1.50924	246.964	116.539	200.147	282.453	141.741	99.8651	107.123	58.1641	46.9774	34.0995	43.7719	96.9667	downregulated	0				AT3G28540	0.00229663	-4.09483	0.490496	0.197289	0	0.050999	downregulated	0				AT5G24160	0.00275377	-0.977915	23.0666	26.7437	27.7846	12.6019	9.01577	18.4353	downregulated	0
AT3G16450	1.04407e-07	-1.50665	493.901	343.915	364.195	578.369	480.995	249.51	172.998	151.533	98.3432	134.955	161.171	172.119	downregulated	0				AT4G13410	2.21728e-25	-4.05262	4.33162	3.01416	0.260092	0.174926	downregulated	0				AT5G25980	3.99672e-06	-0.976589	388.467	526.67	431.259	195.201	269.971	238.608	downregulated	0
AT4G13860	0.00012646	-1.5023	37.2479	17.5507	17.7502	23.5864	30.4359	12.5004	10.546	7.91451	6.32285	7.3081	9.69581	8.3273	downregulated	0				AT1G60590	4.66592e-51	-4.05243	36.5525	38.5485	2.84235	1.76747	downregulated	1				AT1G04220	1.04937e-05	-0.975612	36.4041	28.8603	32.8633	17.4823	14.7885	18.9805	downregulated	0
AT2G34350	0.00956171	-1.50072	0.53932	0.369345	0.480422	0.56786	0.52372	0.360792	0.103138	0.156817	0.166369	0.122032	0.283536	0.169525	downregulated	0				AT5G50335	1.16333e-20	-4.03247	10.3354	12.184	0.816112	0.575309	downregulated	1				AT4G30530	2.88964e-17	-0.970824	227.164	223.291	208.21	99.4653	126.247	118.978	downregulated	0
AT5G06870	4.28429e-09	-1.4531	28.9613	37.0562	30.3046	23.8377	43.1951	29.3162	9.9518	12.4236	13.7939	14.185	10.3194	11.6145	downregulated	0				AT1G03020	0.000161817	-4.0233	1.69742	3.67556	0.121758	0.225272	downregulated	0				AT5G53420	5.51957e-07	-0.970721	30.5147	27.9686	40.1673	14.6591	17.6795	19.1544	downregulated	1
AT4G17500	3.34275e-15	-1.4422	44.4787	71.3856	45.2292	77.4563	63.0787	52.5443	17.524	22.0077	23.9677	22.0134	21.8587	25.6925	downregulated	1				AT2G26530	2.89524e-54	-4.02214	27.5443	40.758	2.59117	1.90262	downregulated	1				AT1G54040	5.47464e-06	-0.965321	41.2361	48.0275	41.9163	22.6814	20.0264	25.5673	downregulated	1
AT2G26530	7.52848e-11	-1.43152	11.5376	17.4135	13.1048	14.0747	15.5094	12.4594	4.04619	3.65541	6.71014	7.15791	4.40075	5.48119	downregulated	1				AT5G23010	3.85922e-58	-4.01103	82.993	85.712	5.2356	5.50864	downregulated	0				AT5G50950	1.78125e-05	-0.962389	157.1	162.615	168.37	70.9345	65.5299	126.477	downregulated	0
AT5G63450	5.45894e-06	-1.43142	18.9651	13.7033	14.4962	22.1946	16.117	10.8803	8.25299	6.17686	4.19333	5.57994	4.34992	7.71962	downregulated	0				AT3G29575	5.4122e-20	-4.00709	9.5785	13.2541	0.776824	0.792929	downregulated	1				AT1G22590	0.00278175	-0.949697	31.2262	29.1179	34.1366	18.5202	18.0997	15.2505	downregulated	0
AT2G43535	2.66379e-05	-1.42435	236.395	209.042	165.413	185.763	357.477	175.21	109.411	90.5729	92.2219	78.3575	73.9713	55.9082	downregulated	0				AT5G44390	7.43163e-07	-3.98815	1.18163	0.530707	0.066785	0.041305	downregulated	0				AT1G08830	2.26773e-05	-0.923212	161.838	192.261	184.783	83.1658	79.2055	127.727	downregulated	0
AT3G20370	0.00775194	-1.41883	106.124	50.5322	58.7246	87.6817	68.7227	43.5602	38.6213	25.5415	16.7331	24.8026	17.3812	35.5564	downregulated	0				AT5G17490	2.21208e-18	-3.98425	2.90351	3.52022	0.217586	0.197397	downregulated	1				AT1G80920	0.000264129	-0.920666	53.7825	50.2176	59.7743	27.1184	24.9663	36.1732	downregulated	0
AT3G44326	2.76545e-05	-1.40945	4.27374	3.13836	2.22665	3.07056	3.58221	2.22704	1.49695	1.03599	0.565463	1.9544	1.17072	1.00396	downregulated	0				AT1G17420	7.33651e-15	-3.98152	80.141	29.096	3.34125	3.71087	downregulated	0				AT2G21140	0.00479141	-0.920013	69	74.3511	77.2064	33.7939	32.7614	52.8423	downregulated	0
AT4G13395	9.11264e-06	-1.38725	3.07843	4.27074	3.51447	3.37689	4.5775	4.89107	1.76613	2.1147	1.53899	0.914234	2.04831	0.746749	downregulated	0				AT4G24380	1.73954e-61	-3.96229	52.5876	37.6194	2.83305	2.95035	downregulated	0				AT2G38760	0.00453619	-0.91872	15.4728	17.4916	15.8356	8.97964	9.56242	8.08452	downregulated	0
AT5G13220	0.00011197	-1.38541	4.96597	5.16655	3.08749	4.9677	7.37483	4.31952	1.38978	1.92597	2.40825	1.74158	2.11436	1.70838	downregulated	0				AT3G50800	4.64214e-06	-3.95957	12.3425	50.8858	2.14797	2.05218	downregulated	1				AT5G02230	0.000315715	-0.917548	40.0141	39.9314	44.7971	20.6029	14.9431	30.5488	downregulated	0
AT5G47950	0.00127113	-1.37944	12.2441	4.29747	5.06016	7.78479	9.2188	2.91736	3.57966	2.94961	2.45325	2.86917	1.21688	3.41767	downregulated	0				AT3G45140	9.22121e-145	-3.95829	922.482	982.583	59.5497	66.3467	downregulated	0				AT2G14750	2.56647e-06	-0.917341	65.2698	75.449	69.4205	33.4133	42.6771	38.1132	downregulated	0
AT3G16420	0.000109823	-1.37752	1008.26	464.452	591.627	950.482	805.088	397.429	374.618	218.455	212.132	270.313	193.651	374.127	downregulated	0				AT1G57590	0.000205911	-3.93792	2.13925	0.250776	0.060659	0.100019	downregulated	0				AT1G32640	0.000118829	-0.905504	31.1566	43.1925	44.756	17.9537	17.7692	29.3465	downregulated	0
AT1G43160	2.29851e-05	-1.36989	46.0927	45.3894	41.2051	82.0062	25.1381	22.3328	19.2197	18.4533	8.90095	13.3582	24.4324	18.2418	downregulated	0				AT5G37550	4.89566e-05	-3.89409	1.34323	0.690922	0.095541	0.039354	downregulated	0				AT2G25450	2.41851e-06	-0.871879	394.743	479.731	473.997	214.431	222.848	321.027	downregulated	0
AT4G31800	4.44362e-06	-1.3611	34.8733	36.0501	35.1767	30.7473	91.1862	51.3426	13.3966	16.5543	29.8098	19.8433	15.6725	14.547	downregulated	0				AT1G70700	1.22131e-107	-3.86491	174.079	212.001	11.7552	14.305	downregulated	0				AT1G76180	0.00215122	-0.865034	376.562	309.855	314.373	192.205	147.658	223.137	downregulated	0
AT5G38030	0.000840179	-1.33959	6.75565	3.82254	4.88335	10.9705	6.17004	3.93135	2.39175	2.62885	1.83663	1.63658	2.17852	4.06946	downregulated	0				AT2G32210	2.7807e-14	-3.83946	6.99759	10.8684	1.06498	0.171137	downregulated	0				AT3G50440	5.93416e-05	-0.862254	105.038	75.2085	98.6028	54.5279	42.0733	60.7226	downregulated	1
AT2G34490	0.00287954	-1.31503	1.80971	1.70518	2.10222	2.31918	2.00842	1.21065	0.711944	0.64949	0.561296	0.315888	0.856275	1.45494	downregulated	1				AT4G39800	8.59479e-107	-3.83729	297.32	217.184	18.6031	18.2229	downregulated	1				AT1G29395	0.000115854	-0.86184	143.164	121.843	125.708	65.8419	57.4519	96.2934	downregulated	1
AT3G46700	7.08482e-06	-1.30854	29.0015	17.2362	19.9311	31.548	25.1064	20.5032	13.0948	10.0988	8.70504	8.26597	7.35286	11.3303	downregulated	1				AT4G02410	2.276e-22	-3.83042	19.0699	6.8157	0.898402	0.957575	downregulated	0				AT1G08920	0.00421587	-0.858407	12.9036	16.2135	11.0096	8.56068	6.69903	6.7438	downregulated	1
AT3G16430	0.000999567	-1.29663	65.5355	32.1575	31.8588	70.7316	52.6029	21.5061	23.4366	18.4621	14.9455	20.4707	12.9907	23.8648	downregulated	0				AT1G52890	0.00081114	-3.82863	4.64804	1.52159	0.280475	0.157606	downregulated	1				AT4G32940	6.26319e-06	-0.857725	60.0767	54.6128	64.8084	32.9508	24.9384	43.4433	downregulated	0
AT1G72120	7.79563e-05	-1.24881	1.84125	1.9462	1.70958	2.23058	2.3298	1.34373	0.768251	1.02208	0.860715	0.378746	0.593998	1.27225	downregulated	0				AT3G61920	8.11128e-24	-3.82639	7.07694	9.3609	0.53622	0.662221	downregulated	0				AT4G39950	0.00225703	-0.857097	46.9678	59.4417	50.8368	30.9027	31.9754	26.9101	downregulated	0
AT4G30530	4.63533e-09	-1.23416	56.6938	51.7754	44.4655	42.2482	69.5319	45.7059	24.3598	23.435	22.3847	21.6168	19.4053	23.783	downregulated	0				AT4G20370	0.005578	-3.82433	0.848503	0.624992	0	0.117217	downregulated	0				AT5G02940	7.41674e-09	-0.818408	106.067	120.079	123.918	59.8246	65.2163	77.9598	downregulated	0
AT3G16460	6.96288e-05	-1.23294	365.301	212.749	233.227	471.231	333.255	162.265	143.508	126.182	96.0199	142.884	95.7846	168.567	downregulated	0				AT1G19640	1.16188e-08	-3.81504	1.51136	0.945472	0.121972	0.050279	downregulated	1				AT5G64260	0.00286612	-0.815115	47.3983	39.2821	45.9859	31.482	18.5145	27.512	downregulated	1
AT1G74950	2.78675e-08	-1.22517	28.4826	32.0058	31.194	30.1855	41.6533	22.1698	13.8277	14.2481	14.2808	12.0668	13.6625	12.8706	downregulated	1				AT4G39510	3.90749e-11	-3.80782	3.66514	1.35042	0.164328	0.203266	downregulated	0				AT2G43120	0.00459275	-0.811383	22.5199	17.2642	25.2147	14.0451	9.40129	14.6275	downregulated	0
AT3G28220	0.000746075	-1.18681	66.7448	61.8832	65.5336	87.204	26.7975	36.6424	29.3481	29.8334	12.8439	27.2127	26.921	28.5319	downregulated	0				AT4G20860	4.01601e-19	-3.79874	9.9043	3.39321	0.542614	0.425041	downregulated	0				AT5G43745	0.000248763	-0.809038	33.1913	41.1011	43.0784	20.2666	22.2044	26.1645	downregulated	1
AT5G39790	1.67469e-07	-1.18494	8.41416	12.8769	13.1228	13.5181	21.2993	14.4667	4.69268	5.74551	8.2591	8.09615	5.42305	5.44665	downregulated	0				AT4G12030	2.09705e-31	-3.77542	11.1294	9.59314	1.01357	0.561921	downregulated	0				AT1G09530	0.00533593	-0.805055	10.7088	10.4248	13.094	7.02248	5.63436	7.75988	downregulated	1
AT1G11440	2.22489e-11	-1.17158	5.32646	5.42325	6.49059	4.87568	6.26317	4.07232	2.32827	3.14811	1.98742	2.26287	2.54311	2.53139	downregulated	1				AT3G01830	3.82376e-05	-3.76365	3.29711	0.516372	0.166619	0.041175	downregulated	1				AT1G74100	3.99672e-06	-0.801938	73.9188	73.9197	77.2778	44.7144	37.5615	49.8627	downregulated	0
AT4G21910	8.4634e-11	-1.16731	15.1768	11.2705	14.5739	21.8812	16.4086	9.82869	6.51126	6.61597	6.57744	6.54538	5.8369	8.73685	downregulated	0				AT1G35210	1.18675e-09	-3.75881	5.03682	18.3666	1.11941	0.650915	downregulated	0				AT3G23570	8.47862e-05	-0.789721	57.7608	70.2927	62.5219	29.8147	42.1253	40.5143	downregulated	0
AT4G27860	4.15283e-05	-1.16428	23.1926	14.3295	15.3985	25.9421	21.3007	11.1715	8.34813	7.37339	6.88196	10.0195	6.39999	12.0171	downregulated	0				AT2G43100	3.03428e-06	-3.75776	29.1645	29.9931	0.94622	3.58142	downregulated	0				AT2G30860	0.000137193	-0.787634	648.795	627.027	664.677	352.15	464.575	372.313	downregulated	0
AT2G46510	8.93287e-09	-1.163	6.39118	7.48089	6.82413	5.68812	10.205	6.82941	2.5593	3.12054	4.95043	3.17374	3.34875	2.74691	downregulated	1				AT3G44990	3.69412e-47	-3.74241	48.0789	26.6684	2.50748	3.22275	downregulated	0				AT2G41475	7.07789e-05	-0.783507	61.2601	65.1052	60.8072	37.8712	26.9161	45.4284	downregulated	0
AT5G41590	0.000264726	-1.1613	4.32803	6.28656	5.34726	4.76466	4.33842	3.36235	1.76216	2.77672	1.43582	3.12747	1.81663	2.23521	downregulated	1				AT4G10120	4.16542e-164	-3.73846	57.7402	53.0057	4.01952	4.4949	downregulated	0				AT1G25230	0.00398018	-0.782362	77.4387	47.2667	65.199	45.4088	28.197	39.1885	downregulated	1
AT3G07350	7.21499e-09	-1.15602	27.3324	35.6701	31.4416	32.7445	23.3075	33.3077	14.4595	18.1153	7.65115	16.6423	14.568	12.7605	downregulated	1				AT2G44578	0.000932822	-3.73095	1.54496	1.80848	0.116813	0.144105	downregulated	0				AT4G35750	0.0016143	-0.772169	79.3275	51.2148	78.0856	44.0927	29.6154	51.6149	downregulated	1
AT4G29270	0.00353222	-1.15588	10.1794	9.08589	9.84866	16.9103	9.3968	5.29649	3.31656	5.72237	3.15927	4.6919	4.50922	6.52372	downregulated	0				AT1G74430	5.37708e-24	-3.72711	51.2693	20.6379	4.12312	2.66986	downregulated	0				AT4G15765	0.000938364	-0.770408	18.7789	17.1642	21.5389	11.8932	10.1533	10.6069	downregulated	0
AT4G13310	0.00237977	-1.14975	1.25401	3.55779	3.01832	4.7634	5.22618	2.48173	0.645882	1.15438	1.84275	1.91307	2.09348	1.5395	downregulated	0				AT1G14250	8.4959e-64	-3.72086	55.2998	63.7264	4.91497	4.34071	downregulated	0				AT3G17860	0.00175687	-0.763868	37.9412	33.5009	45.4754	21.9806	19.9824	29.004	downregulated	1
AT4G24350	1.43207e-06	-1.14925	37.3713	44.8688	47.5487	53.2643	59.0945	28.22	22.0125	22.0555	26.3059	16.0657	17.6674	23.2537	downregulated	0				AT3G50060	2.13594e-09	-3.71607	40.8391	110.392	6.06494	5.80689	downregulated	1				AT1G28570	0.00257419	-0.754342	17.9602	18.3686	21.4037	12.8521	10.5748	12.626	downregulated	0
AT1G74090	4.96153e-09	-1.14755	12.1966	11.6549	14.0334	11.4104	18.9661	11.5222	4.7752	6.9442	6.21509	7.3282	5.94635	5.87718	downregulated	0				AT3G17860	2.97279e-42	-3.713	16.6978	25.2864	1.58533	1.69692	downregulated	1				AT5G17990	0.000601436	-0.738996	51.5479	63.559	65.5091	35.7828	31.9468	43.2033	downregulated	0
AT1G06000	7.14953e-05	-1.14279	8.18392	10.6897	10.3012	17.5897	17.2471	6.10388	3.75617	7.5824	4.77531	4.77523	3.59764	8.076	downregulated	0				AT1G80840	2.92337e-30	-3.71272	58.7668	27.9208	3.55016	3.1858	downregulated	1				AT2G34070	0.00285876	-0.737759	155.908	150.441	170.657	94.6909	64.4818	134.963	downregulated	0
AT1G45201	0.0032566	-1.12634	19.2634	15.6549	17.5668	22.8392	18.3311	12.3106	10.1791	9.68675	6.13238	6.60399	6.2938	10.0658	downregulated	0				AT1G05575	2.08522e-09	-3.68684	7.85736	4.69271	0.566533	0.41938	downregulated	0				AT5G23820	0.00285908	-0.732356	208.22	206.034	206.378	135.38	142.363	106.307	downregulated	0
AT2G43530	1.21995e-07	-1.10705	874.776	970.507	920.541	810.652	1217.65	828.149	403.592	492.51	540.251	387.604	396.254	456.531	downregulated	0				AT1G24070	2.17283e-10	-3.67187	12.3367	4.57376	0.64804	0.756583	downregulated	0				AT1G71880	2.26796e-06	-0.724178	56.5303	56.8033	57.4655	31.4294	34.09	40.2363	downregulated	0
AT3G29575	1.44557e-05	-1.0918	21.853	25.1422	25.5801	30.5501	18.7711	18.0648	12.3267	13.234	6.30681	15.1362	11.4976	8.83689	downregulated	1				AT2G39800	6.12846e-11	-3.66811	100.996	143.725	10.0178	9.72633	downregulated	0				AT2G47180	0.00855735	-0.715641	24.1132	32.5882	32.3119	15.4717	20.2608	19.6595	downregulated	0
AT3G15950	2.23837e-05	-1.07693	231.333	145.83	147.735	236.878	217.141	143.621	107.903	82.6357	76.022	98.7896	63.4318	107.205	downregulated	0				AT5G47240	2.20697e-45	-3.66214	75.5535	42.9346	4.92249	4.65703	downregulated	0				AT1G61890	0.00342963	-0.715259	67.5004	71.5947	83.5838	40.8769	37.0504	61.0436	downregulated	1
AT1G79310	0.0051549	-1.07545	2.31989	1.94789	2.00231	3.50459	4.22002	1.35523	0.899797	1.19709	1.26945	1.46387	0.747242	1.93395	downregulated	0				AT1G72450	1.36964e-95	-3.66134	156.052	140.57	10.4812	13.8397	downregulated	1				AT3G16460	0.00225703	-0.70588	68.2772	68.96	67.6731	52.1827	38.9979	38.0452	downregulated	0
AT1G09500	0.0027597	-1.06732	13.5501	30.4068	15.5446	28.7121	24.0242	14.7441	7.96398	16.4557	7.93132	10.9234	6.27796	11.6739	downregulated	0				AT5G07690	1.19589e-30	-3.64411	7.40173	5.9632	0.563349	0.528534	downregulated	0				AT2G30870	6.60415e-06	-0.702801	226.662	227.639	207.213	126.422	128.758	161.267	downregulated	0
AT1G33260	0.00742208	-1.06577	1.67863	0.805506	1.19063	1.75395	1.09322	1.12597	0.563071	0.604325	0.296866	0.705412	0.273165	1.24888	downregulated	0				AT3G27250	5.48118e-18	-3.58964	8.43881	4.83762	0.535108	0.596612	downregulated	0				AT1G64900	0.00025998	-0.692606	47.5981	54.2316	64.9805	30.8306	37.6077	37.5776	downregulated	0
AT5G07460	0.00287954	-1.05567	5.50621	4.59478	6.03354	6.68761	7.73899	4.20051	3.60234	2.88186	3.09074	2.42622	1.48548	3.60864	downregulated	0				AT5G65870	1.35783e-05	-3.584	6.62655	2.09897	0.228473	0.524303	downregulated	0				AT2G46270	0.00132394	-0.691421	41.7556	34.5421	45.898	24.674	22.8397	30.1099	downregulated	1
AT4G15330	0.000396972	-1.04915	2.46952	1.89115	2.01878	3.94906	2.73532	1.39022	1.22447	0.938636	0.866425	1.1819	0.841544	1.77436	downregulated	0				AT5G47230	5.80956e-44	-3.57363	19.0495	22.6474	1.77113	1.82445	downregulated	0				AT5G67300	0.000140168	-0.690977	218.703	188.363	230.72	131.149	105.735	168.959	downregulated	1
AT3G55290	7.48469e-06	-1.04421	5.84247	6.16276	7.03475	6.86763	7.8567	4.36576	2.86998	3.54312	2.58837	3.26511	3.3883	3.27221	downregulated	0				AT3G16490	0.00421716	-3.57188	0.32769	0.50758	0.043656	0.026991	downregulated	0				AT3G16420	0.00394975	-0.684561	399.831	347.274	295.733	266.964	201.267	202.35	downregulated	0
AT1G23850	0.000648958	-1.03167	3.5419	3.5566	3.95663	6.18769	5.73242	2.61627	1.77803	2.08549	1.72853	3.05545	1.92027	2.21954	downregulated	0				AT5G42825	3.85049e-05	-3.57086	5.37005	5.18666	0.650913	0.207152	downregulated	0				AT1G25450	0.000751295	-0.677462	25.0547	28.3693	23.6799	18.1782	15.5531	15.7287	downregulated	0
AT1G31550	0.000671561	-1.02141	3.65254	5.97454	3.5632	3.17676	5.69934	5.21706	2.21836	2.76346	3.07797	1.975	2.22606	1.4935	downregulated	0				AT5G41750	1.43913e-13	-3.56737	4.34054	1.80181	0.261913	0.268286	downregulated	0				AT1G74090	0.00146961	-0.659285	61.7865	67.2524	66.5068	40.9917	48.0559	38.479	downregulated	0
AT3G15210	3.25938e-07	-1.01561	22.9579	18.8285	22.4374	20.6774	31.6949	16.4069	8.93951	9.94078	14.7499	12.8929	7.45264	14.0008	downregulated	1				AT1G24147	7.01951e-06	-3.56015	46.1667	23.449	3.63434	2.36768	downregulated	1				AT2G26740	7.01449e-05	-0.657199	77.5181	82.2993	81.6641	48.7756	46.2417	61.2751	downregulated	0
AT3G09260	0.00408388	-1.01547	2405.39	1384.42	1564.5	2757.29	2272.64	1078.86	1017.8	934.025	706.128	949.004	701.817	1513.68	downregulated	1				AT1G52342	2.76098e-72	-3.55847	24.0161	24.6272	1.97165	2.27914	downregulated	0				AT5G55120	2.19862e-05	-0.656432	53.8272	46.0338	58.5678	34.7271	36.6839	32.536	downregulated	1
AT4G08870	0.00615072	-1.01497	82.2249	84.6307	119.143	90.5467	39.0903	66.0748	44.4202	43.7219	23.0223	37.269	61.7382	32.6837	downregulated	0				AT3G17609	3.4773e-19	-3.55289	10.0196	16.0215	1.07979	0.934832	downregulated	0				AT1G75380	0.000768642	-0.652161	86.1204	73.7439	89.8666	48.3629	49.3039	64.0043	downregulated	1
AT4G22755	0.0079611	-1.00668	6.60902	14.1815	11.4778	9.20605	14.7659	7.37988	2.67983	5.9298	8.51733	4.85733	7.09279	3.27868	downregulated	0				AT2G40610	6.92135e-11	-3.54699	87.5674	80.7613	7.44218	7.31434	downregulated	1				AT3G05730	0.000481438	-0.650946	168.075	134.617	134.205	86.0645	99.563	99.9519	downregulated	0
AT2G36080	2.36321e-05	-1.00129	20.8813	24.1585	27.0215	37.3276	14.2385	20.1215	6.83259	14.8987	8.90294	14.4569	12.6404	15.48	downregulated	1				AT2G06050	3.47994e-75	-3.53836	220.43	143.28	16.7113	15.8762	downregulated	0				AT4G37870	7.57524e-06	-0.649238	66.1731	76.5422	70.8021	44.6215	48.475	46.6547	downregulated	0
AT1G70810	2.63123e-13	-0.976272	25.6763	41.7615	34.8916	42.6452	40.3232	31.7237	15.0832	21.0901	22.1102	17.7629	19.909	16.2713	downregulated	0				AT3G22540	0.00120634	-3.53436	3.49251	1.48885	0.415777	0	downregulated	1				AT1G54030	0.000687253	-0.648307	60.8611	58.2906	61.4813	34.2806	42.7922	41.2809	downregulated	1
AT1G25220	7.98406e-06	-0.9682	15.3375	14.4513	13.5908	17.8669	19.6718	13.6362	6.70717	9.09093	6.50953	8.63205	6.94083	11.7988	downregulated	1				AT1G62540	8.52121e-36	-3.52722	14.6334	10.2439	1.45601	0.780126	downregulated	0				AT2G37170	0.000330071	-0.646282	652.288	551.806	718.719	449.366	338.683	479.029	downregulated	1
AT1G73500	0.000648958	-0.965911	13.0786	26.7417	15.5812	22.3692	19.3975	20.1759	6.19129	11.8574	14.0464	9.79967	7.58029	12.3434	downregulated	0				AT3G61190	6.87403e-07	-3.51544	1.99519	8.5576	0.300104	0.667604	downregulated	0				AT2G33700	0.0012088	-0.635766	28.4839	25.0071	28.1378	16.8193	16.5192	20.425	downregulated	0
AT1G53870	0.00108835	-0.965107	35.9574	51.1211	50.195	33.7287	26.1182	42.7773	24.2722	25.6068	19.6046	10.6622	28.3453	15.8834	downregulated	0				AT3G49570	5.62361e-13	-3.51492	10.7744	6.30839	0.798837	0.722908	downregulated	1				AT4G16520	2.36824e-05	-0.635196	160.817	141.403	166.146	93.0846	88.0316	118.409	downregulated	0
AT1G22400	1.36763e-07	-0.964621	55.3063	60.0909	59.8847	74.1565	86.5272	57.9048	28.9878	33.2347	41.1115	33.4425	35.2475	33.8391	downregulated	0				AT4G29780	1.10276e-34	-3.50314	23.6084	12.7831	1.77106	1.49839	downregulated	0				AT1G13930	0.00252061	-0.632019	529.005	364.711	485.393	307.429	255.51	354.395	downregulated	0
AT5G36220	4.75044e-06	-0.959904	4.70372	8.23836	9.26223	10.8885	8.01244	5.46969	3.8261	3.98829	2.96465	3.4351	5.80366	3.91135	downregulated	0				AT1G24580	1.58873e-08	-3.47953	3.66364	3.90306	0.512481	0.158211	downregulated	0				AT3G15790	8.03912e-05	-0.630765	57.2042	48.7313	58.8505	36.5892	34.2846	37.2403	downregulated	1
AT4G06746	0.00146404	-0.94948	8.90053	17.5101	12.4156	21.4899	23.4598	9.88324	5.62739	8.55623	11.0008	7.56251	8.45133	8.04867	downregulated	0				AT1G06000	2.15129e-145	-3.47624	50.7855	52.8734	4.92432	4.60663	downregulated	0				AT4G39730	0.000204383	-0.61974	218.257	198.603	239.775	136.842	122.25	178.977	downregulated	0
AT3G21770	0.00610342	-0.94374	56.7981	32.6705	25.2396	60.4419	63.0345	27.3929	20.2984	23.5546	16.9264	34.0721	14.5458	33.0484	downregulated	0				AT5G14200	4.04874e-35	-3.46816	56.2945	59.5283	4.18989	6.2745	downregulated	1				AT1G28580	0.00128829	-0.603727	80.0199	69.9312	75.1293	52.7111	42.0539	57.0366	downregulated	0
AT5G16190	0.00883999	-0.94347	1.91497	1.50284	1.80661	2.36866	1.91979	1.14677	0.433883	0.812313	0.777765	1.71006	0.785109	1.24869	downregulated	0				AT4G17500	2.3725e-09	-3.46646	115.948	93.3448	10.4413	8.92244	downregulated	1				AT1G78680	0.00180953	-0.600991	66.9519	72.4692	79.1445	38.7795	46.0818	60.2615	downregulated	1
AT1G74930	0.00831456	-0.936114	4.24695	4.62356	5.49856	4.92864	3.16218	4.29185	2.39801	1.8824	2.88795	1.78157	3.02789	2.16931	downregulated	0				AT3G50260	6.39845e-06	-3.46264	10.1652	1.32889	0.495584	0.565072	downregulated	0				AT3G10260	0.00465227	-0.592016	56.8036	55.8487	57.8035	43.2162	35.9227	37.3305	downregulated	1
AT1G24100	7.11901e-10	-0.931895	15.6294	13.5204	14.1416	19.8946	17.8762	13.7368	7.16592	8.2144	8.92976	10.2987	6.65254	9.77171	downregulated	0				AT5G14700	7.0416e-32	-3.45688	13.2813	8.10121	0.966196	1.03545	downregulated	0				AT1G12240	6.03376e-06	-0.585177	197.738	228.256	219.096	141.42	142.322	157.947	downregulated	1
AT3G26460	0.00588106	-0.931091	5.76473	10.7805	8.01292	14.2687	11.6983	9.29508	3.7313	9.12885	5.99611	3.61216	5.47855	3.80071	downregulated	0				AT2G23000	9.55889e-19	-3.45498	4.98941	7.33551	0.370095	0.748679	downregulated	1				AT1G06640	0.00459596	-0.579125	54.8969	79.7978	55.0898	41.1853	44.9512	44.0737	downregulated	0
AT1G13740	9.69435e-06	-0.929921	7.06366	5.8237	6.17386	8.32245	9.00288	4.72542	2.73544	4.09751	3.39677	4.19554	2.99406	4.82625	downregulated	1				AT3G28130	5.32243e-76	-3.43876	23.898	24.5626	2.36356	2.21076	downregulated	0				AT5G24380	0.00011535	-0.577313	33.1153	34.5363	39.4015	25.8065	24.4089	23.8384	downregulated	0
AT5G24410	0.000117245	-0.922052	3.72099	4.47129	4.55816	2.38698	6.13319	3.47185	2.47184	2.3575	1.62244	1.99409	2.93434	2.04276	downregulated	0				AT3G09600	1.31391e-07	-3.43276	1.20762	1.35853	0.12699	0.1056	downregulated	0				AT2G29670	0.00405874	-0.575748	24.6725	23.5441	29.4061	17.7075	15.7989	20.1246	downregulated	0
AT1G15010	1.06469e-05	-0.91959	10.7994	15.4944	11.162	15.3636	13.7534	9.59324	7.41456	4.81828	7.58625	7.33076	7.25981	6.44177	downregulated	0				AT2G32290	1.41857e-25	-3.43025	11.5554	7.08655	0.850813	0.922983	downregulated	0				AT5G13740	0.00119387	-0.574295	41.5297	39.479	46.9302	25.0237	31.7406	32.5465	downregulated	1
AT5G24420	0.00702602	-0.915853	21.3895	16.3224	20.5446	15.6845	13.5517	14.1346	12.421	10.5578	10.9291	5.37102	7.54243	8.09919	downregulated	0				AT5G48880	1.75783e-49	-3.42104	32.0691	19.3197	2.37763	2.51188	downregulated	0				AT3G10420	6.28896e-05	-0.569645	117.987	124.308	138.502	79.916	77.9179	105.161	downregulated	1
AT1G62760	0.00133373	-0.914941	2.27572	2.94425	3.27188	6.92323	3.00546	3.2275	1.7234	1.95336	1.66428	1.85375	1.97408	2.20813	downregulated	0				AT1G67856	2.10397e-07	-3.39195	2.91647	2.7274	0.184828	0.369813	downregulated	0				AT1G12110	0.00596503	-0.566091	41.0997	53.8318	58.0969	35.2278	33.3831	37.4894	downregulated	1
AT5G65280	0.000409095	-0.905516	2.46631	3.92723	2.99408	4.19625	3.48497	2.70457	1.7771	2.16966	1.68857	1.92578	1.41121	1.86665	downregulated	1				AT5G63580	0.00146802	-3.36268	0.698692	0.841576	0.027149	0.134236	downregulated	0				AT5G62680	0.00141129	-0.541081	41.291	42.9794	41.1399	29.5658	28.3498	30.4586	downregulated	1
AT1G31710	0.000227705	-0.894497	7.02014	8.39475	6.82774	11.4223	9.97921	7.29908	4.36721	5.71054	2.82696	5.08113	4.20205	5.76526	downregulated	0				AT3G51450	5.38935e-28	-3.3458	42.8433	18.8335	3.06467	3.12369	downregulated	0				AT3G61820	0.00243521	-0.538736	70.1151	54.7204	70.9236	49.5777	37.1277	51.7713	downregulated	0
AT2G03550	0.000154225	-0.888138	9.64376	14.4779	13.7178	14.1784	17.12	9.17316	6.48367	8.24143	8.6953	5.01201	7.27822	7.34696	downregulated	1				AT1G25422	0.00129365	-3.34047	1.14085	0.681325	0.032569	0.160977	downregulated	0				AT2G30740	0.00430727	-0.53735	34.4911	31.9414	34.1309	22.7949	22.3389	25.8551	downregulated	0
AT4G16140	0.00069046	-0.874064	12.362	11.663	19.3517	19.3242	9.20767	14.1896	7.39268	7.73533	5.5406	9.6996	8.26255	8.82943	downregulated	1				AT4G28250	1.90712e-41	-3.33932	27.3116	17.7146	2.01993	2.6057	downregulated	0				AT2G30040	0.00752132	-0.522728	29.3706	31.0191	31.6033	22.4451	20.4469	22.7185	downregulated	0
AT5G24290	0.000362253	-0.869258	10.3611	7.20567	7.51583	11.3247	10.8833	5.02995	4.65675	5.46708	4.8077	5.08221	3.60152	5.75452	downregulated	0				AT2G43530	2.72698e-47	-3.33666	459.02	435.575	41.7092	49.1207	downregulated	0				AT5G53450	0.00304723	-0.508314	28.5563	25.7751	27.5909	18.8039	18.594	21.7278	downregulated	0
AT5G16410	0.00108835	-0.868279	1.72678	2.58135	1.78059	2.28505	3.05422	2.14532	0.884528	1.77525	0.916111	1.50706	1.24014	1.31645	downregulated	0				AT4G14690	0.000852369	-3.33199	1.06154	0.734815	0.082495	0.10188	downregulated	1				AT2G34620	0.00353172	-0.504917	84.5495	75.3979	71.6886	55.0614	56.4266	56.1532	downregulated	0
AT5G41120	8.496e-05	-0.868271	1.64616	1.76215	1.49434	2.16549	2.35475	1.36916	0.771198	1.32733	1.04401	1.03428	0.738226	1.1873	downregulated	0				AT3G03480	2.65064e-06	-3.32316	0.640104	0.991516	0.021319	0.158177	downregulated	0				AT2G15020	0.00225763	-0.50111	121.745	130.676	141.27	87.6862	91.5885	106.301	downregulated	0
AT3G14310	0.000521687	-0.858249	43.8211	51.8505	59.7944	58.1248	93.3516	61.3652	25.5659	31.9988	50.8693	34.0001	25.6476	40.0568	downregulated	0				AT2G38470	6.11935e-40	-3.3188	114.494	63.2368	8.92072	9.27958	downregulated	1				AT3G07050	0.00267676	0.52344	28.9421	24.8068	25.8932	43.3645	38.6182	36.2235	upregulated	0
AT2G46310	0.00190628	-0.85334	6.62616	4.24749	9.06821	5.69676	9.72094	6.33931	3.71975	3.39344	3.86723	4.2561	4.97251	3.38751	downregulated	0				AT3G22530	7.27668e-07	-3.31874	1.57204	1.88023	0.108292	0.275492	downregulated	0				AT1G31180	0.00631723	0.525931	43.2557	33.6973	42.8418	59.8352	60.5431	53.0274	upregulated	0
AT1G64200	0.00112453	-0.850642	72.5841	54.794	62.8624	53.7149	52.9674	57.0615	42.8257	29.6371	26.1317	29.6776	36.1544	33.3017	downregulated	0				AT1G72910	1.08669e-58	-3.31453	127.57	113.631	12.6852	12.1354	downregulated	0				AT5G49160	0.00757857	0.57779	7.84043	10.3594	8.81346	14.1414	13.8363	12.3526	upregulated	0
AT3G04000	2.41362e-06	-0.842408	11.8784	20.5736	15.5352	21.0287	19.0015	13.3921	7.33159	9.62794	9.6995	8.60999	11.1573	11.0112	downregulated	0				AT1G72900	2.16985e-68	-3.30572	82.5942	93.1999	8.70794	9.5554	downregulated	0				AT5G45500	0.00682669	0.584666	17.7468	16.0011	19.0082	26.7867	23.7133	31.446	upregulated	1
AT5G05730	5.80926e-08	-0.841023	14.7639	16.1939	15.2516	17.0127	22.8601	15.6826	7.58051	9.68511	12.6814	8.83692	8.45672	11.057	downregulated	0				AT1G19960	1.69756e-06	-3.30388	175.635	88.6432	14.6502	12.6303	downregulated	0				AT1G30680	0.00967695	0.599275	10.6752	9.71783	10.1353	17.2474	13.4343	16.8015	upregulated	0
AT4G31500	0.0079611	-0.833117	22.942	25.3056	24.7419	44.0246	32.1708	22.9554	13.6316	19.1115	12.35	16.1671	9.30187	28.832	downregulated	0				AT5G24420	3.7347e-40	-3.30144	28.9957	39.9824	3.93203	3.22955	downregulated	0				AT3G20330	0.00612909	0.619538	15.507	16.1425	13.8168	20.6396	26.7228	23.9477	upregulated	0
AT2G34070	0.000742477	-0.82694	25.9097	35.8389	48.1011	53.6706	28.5692	38.3669	15.5722	24.1123	15.8928	18.4254	31.2262	27.5089	downregulated	0				AT2G36080	1.24611e-10	-3.29943	2.37295	6.8133	0.488512	0.477246	downregulated	1				AT4G29900	0.00103678	0.622668	19.9918	20.3735	19.994	28.4004	32.5988	34.3304	upregulated	1
AT4G36640	5.9241e-05	-0.824818	7.78814	5.94008	7.02459	6.72068	6.99346	4.67508	3.50537	3.84099	3.43344	4.46052	3.01522	4.34597	downregulated	0				AT2G25450	3.09337e-145	-3.28635	322.878	296.147	32.7298	32.2813	downregulated	0				AT4G01860	0.00145354	0.630799	6.56903	7.21533	7.60892	12.5754	10.6743	10.8617	upregulated	0
AT5G14180	0.00528986	-0.82209	47.3309	93.013	84.0182	96.4125	95.239	76.159	37.4762	65.5778	56.1763	43.6352	46.1141	33.2869	downregulated	1				AT1G07135	4.05453e-63	-3.28123	129.685	175.426	16.3564	15.8641	downregulated	1				AT1G07930	3.12139e-17	0.638946	237.379	209.801	224.924	371.434	352.578	352.2	upregulated	0
AT3G54990	0.000281288	-0.812805	14.3716	15.9994	16.4805	25.9693	19.0701	11.0197	9.24291	10.6467	8.84734	9.02364	8.11323	13.7461	downregulated	0				AT5G49740	1.36446e-92	-3.27088	38.6338	41.7562	4.02886	4.41689	downregulated	1				AT1G79530	0.00677694	0.642519	14.5049	14.8036	13.8359	21.1425	26.4531	21.69	upregulated	1
AT1G72180	0.00823535	-0.812146	17.3961	19.2915	23.882	11.109	20.2606	30.1701	11.2029	11.474	14.0691	12.045	13.2242	9.02755	downregulated	1				AT1G72240	0.000674582	-3.23437	1.31436	9.35922	0.557125	0.618659	downregulated	0				AT4G20400	2.26773e-05	0.675222	14.1257	11.6157	14.7416	21.7948	20.6597	23.1439	upregulated	0
AT1G32630	1.15474e-11	-0.807143	14.4953	13.9102	9.35428	12.2397	13.2479	12.8313	6.76552	7.46723	7.96264	8.84257	6.54862	7.57649	downregulated	0				AT5G61412	0.000349783	-3.21476	2.08424	3.34561	0.052062	0.578253	downregulated	0				AT4G15550	0.00275377	0.688395	33.0352	43.7323	38.7485	49.8467	69.7313	70.8363	upregulated	0
AT1G54030	2.0754e-05	-0.802211	31.6466	24.353	25.1919	32.4761	31.9301	19.3444	14.5988	16.0641	14.3295	19.0044	13.7843	19.3125	downregulated	1				AT3G44350	0.00208538	-3.19616	2.69281	0.980594	0.251002	0.132896	downregulated	0				AT2G41100	0.00318782	0.695786	58.0382	46.0836	53.2041	73.4927	73.5934	115.938	upregulated	1
AT1G24330	0.00091568	-0.786343	0.882957	1.7466	2.20326	1.7727	1.58678	1.20368	0.800539	0.801017	0.923114	0.905703	1.0367	1.06889	downregulated	0				AT1G48260	3.15241e-06	-3.19409	1.65669	1.01058	0.147077	0.159166	downregulated	0				AT3G23670	0.00804936	0.830901	4.51726	3.67926	4.07224	5.85206	9.14311	7.48786	upregulated	1
AT5G17700	0.00411161	-0.782251	1.77624	2.10279	2.30286	1.89361	2.84702	2.53497	1.03264	1.20904	1.6536	1.07858	1.18708	1.81948	downregulated	1				AT4G10150	1.09878e-06	-3.19078	2.03052	3.61027	0.319143	0.315498	downregulated	0				AT4G13180	0.000137971	0.851737	32.3321	37.8285	28.405	47.803	60.0715	72.7519	upregulated	1
AT1G28190	0.000346208	-0.78211	7.08243	7.88216	7.16178	11.584	12.3796	8.19212	4.03706	4.54385	7.36202	6.45155	3.78349	6.20703	downregulated	0				AT3G50840	3.32617e-10	-3.17187	5.09665	2.22649	0.38115	0.420822	downregulated	0				AT4G02380	0.00915629	0.864733	166.341	171.726	98.5464	320.73	274.591	201.408	upregulated	0
AT2G41475	0.000320761	-0.776031	43.7341	25.7602	27.4015	32.2922	30.255	24.3938	18.7353	19.0244	16.4823	18.3293	17.3807	20.6018	downregulated	0				AT5G56490	1.78368e-06	-3.16148	1.00074	1.40524	0.161526	0.110989	downregulated	0				AT1G08930	1.23133e-06	0.93047	22.4778	19.8275	17.9517	35.884	37.3105	42.9293	upregulated	0
AT3G10260	9.1146e-08	-0.770597	41.3579	42.4266	36.6125	39.2882	52.0976	35.4092	24.0734	29.5191	24.5092	21.2155	23.9853	24.6927	downregulated	1				AT5G19240	2.20192e-43	-3.15776	120.794	122.88	13.0447	14.9904	downregulated	0				AT1G07920	2.47848e-31	0.976583	377.249	382.743	355.763	737.203	750.639	766.947	upregulated	0
AT1G58270	0.000474372	-0.762771	48.9009	37.9189	36.6601	39.5986	44.5693	33.9309	26.6465	29.2675	24.5891	22.5872	22.0034	20.4872	downregulated	0				AT5G47960	0.00227908	-3.15085	1.21606	1.05464	0.201825	0.049853	downregulated	0				AT5G24530	0.00042327	1.02144	17.4805	17.827	25.6439	39.6647	37.2993	50.5667	upregulated	0
AT2G30860	0.000409095	-0.761601	233.725	244.956	221.773	314.586	334.323	213.044	132.182	187.822	167.725	155.617	108.656	207.046	downregulated	0				AT3G44260	5.49172e-39	-3.14558	62.386	89.2776	8.78143	8.8322	downregulated	0				AT2G29120	0.00211941	1.04153	2.62051	3.67164	2.33488	5.19416	5.13617	7.31087	upregulated	1
AT2G20610	9.47317e-08	-0.761247	16.4255	16.2155	18.2407	20.1773	23.2078	16.6234	9.63977	11.9774	10.7994	11.348	9.24356	13.9963	downregulated	0				AT1G61890	4.7422e-53	-3.14307	117.137	81.4144	12.9135	10.0719	downregulated	1				AT1G04110	0.00474355	1.19069	2.49118	2.76392	2.21965	4.32586	6.67717	6.27909	upregulated	0
AT1G01260	7.05651e-10	-0.755055	5.27953	7.971	7.30757	7.90963	9.04405	7.52683	3.58725	5.04672	4.66029	4.93413	4.879	4.38953	downregulated	1				AT2G38750	3.66973e-66	-3.14216	55.6431	54.8812	7.48667	5.27205	downregulated	0				AT4G12490	0.00598674	1.19219	13.6344	19.2123	7.18794	26.6862	28.6661	35.9113	upregulated	0
AT2G22860	0.00158578	-0.746488	47.2528	33.0375	38.8444	58.4361	52.1533	33.7698	21.8198	19.7851	24.4953	35.3616	25.0845	34.6665	downregulated	0				AT5G26920	1.60358e-42	-3.13509	13.208	14.1545	1.68022	1.51217	downregulated	0				AT1G65370	1.65155e-06	1.23158	13.8603	11.7756	17.5939	35.5431	36.18	33.7198	upregulated	0
AT5G44720	0.00956171	-0.745802	17.6296	14.391	15.2734	15.5731	18.7932	16.0559	9.86393	10.4025	7.46533	12.5004	7.43305	12.8718	downregulated	0				AT2G43550	2.8367e-64	-3.13208	832.507	650.518	91.7622	80.4354	downregulated	0				AT5G10380	0.00101272	1.35095	5.3682	5.04958	5.61491	12.3367	10.9282	18.3547	upregulated	0
AT2G26740	8.8799e-06	-0.744776	71.1087	108.626	107.491	101.319	101.48	91.9692	51.9453	65.6879	69.6742	48.777	69.4343	47.7979	downregulated	0				AT2G29090	4.52339e-07	-3.12864	3.19108	0.937402	0.270866	0.284306	downregulated	0				AT2G04450	0.00806954	1.42564	3.05931	2.75782	2.38512	5.05325	6.66245	10.4003	upregulated	0
AT2G30870	0.0073463	-0.739426	167.399	138.74	146.758	144.334	282.001	131.939	100.975	100.517	126.799	98.1159	70.8547	122.371	downregulated	0				AT2G39650	1.58158e-32	-3.11674	13.612	16.2826	1.92945	1.65825	downregulated	0				AT5G25250	0.00543442	1.4382	3.94754	1.58272	2.06586	5.83686	5.29723	10.1089	upregulated	0
AT5G41620	0.000421168	-0.715631	1.59378	2.33829	2.12674	1.60414	1.90578	1.34633	1.14285	1.18638	0.984633	1.08188	0.950885	1.45408	downregulated	0				AT2G32530	2.44288e-39	-3.11483	11.435	10.3983	1.00207	1.60721	downregulated	0				AT3G51330	0.00834997	1.6172	2.45369	1.03356	1.3115	4.04919	4.05439	7.81634	upregulated	0
AT5G09440	0.000512178	-0.706658	30.0655	59.5222	55.2159	62.3408	59.7058	50.6498	26.0622	34.8408	41.7949	31.3829	31.4972	32.5795	downregulated	0				AT5G47910	4.162e-60	-3.11194	44.904	30.0495	4.5022	4.36146	downregulated	0				AT5G60950	0.00396916	1.62409	2.64103	2.66646	3.05911	7.27059	6.32669	12.4615	upregulated	0
AT3G53370	0.00204247	-0.703247	11.4878	14.958	10.9574	15.0674	16.3878	11.6977	8.39876	11.4769	6.04073	8.00511	6.89463	9.76562	downregulated	0				AT3G28340	4.76427e-12	-3.10349	3.35724	6.90648	0.695748	0.52583	downregulated	1				AT4G02520	5.26683e-13	1.68719	45.3386	47.5355	41.939	131.171	124.086	190.732	upregulated	0
AT4G01026	0.000421168	-0.697019	26.9176	36.9233	31.2679	24.9612	35.9983	34.3589	15.2406	20.3042	22.8476	21.3464	25.4082	15.0556	downregulated	0				AT1G07180	3.43006e-11	-3.09649	1.97161	5.27529	0.42431	0.449911	downregulated	0				AT2G46440	0.000164082	1.69338	3.79909	4.3151	4.42389	9.90466	11.2144	20.5772	upregulated	0
AT5G43170	0.00103936	-0.666596	9.24492	7.37652	8.06335	9.31414	10.9995	6.67156	5.35849	5.39461	7.03402	4.74954	4.86931	6.08405	downregulated	0				AT1G78410	6.1012e-08	-3.09513	3.73283	4.97044	0.54486	0.504533	downregulated	1				AT5G08600	0.00628294	1.7196	0.947602	0.497	1.22809	3.75503	3.09548	2.54045	upregulated	0
AT4G21570	5.64077e-05	-0.664197	28.3355	25.3752	22.5273	24.158	39.0269	23.2422	14.9085	18.1839	20.9891	18.4129	14.9903	18.099	downregulated	0				AT3G48320	5.92965e-37	-3.09047	16.9541	12.0075	1.60753	1.88461	downregulated	0				AT2G43570	0.000714168	1.76563	4.39023	5.62857	3.25975	12.086	10.092	22.8568	upregulated	0
AT4G15233	0.000642667	-0.661295	2.70035	3.83544	4.17686	4.92603	3.85718	3.76956	1.57564	2.97906	2.96353	2.57166	2.47555	2.43961	downregulated	1				AT2G28400	4.94479e-26	-3.08715	10.5462	10.6924	1.37094	1.17866	downregulated	1				AT5G60900	0.0095904	1.80717	0.826643	0.596144	0.662887	2.73084	1.26016	3.46707	upregulated	0
AT1G65390	0.00773196	-0.652213	14.3729	22.812	21.9076	22.2643	30.7218	29.3198	7.37856	15.4246	19.2627	15.7332	18.1691	16.4887	downregulated	0				AT5G36220	1.21716e-14	-3.08283	7.31901	4.54626	0.946037	0.531886	downregulated	0				AT2G38550	9.06061e-39	1.84012	22.8241	21.3533	18.9622	82.7021	65.8261	82.5692	upregulated	0
AT1G19570	0.00014402	-0.65115	213.522	280.764	222.283	255.065	295.175	226.85	144.625	195.391	140.648	170.763	148.542	173.507	downregulated	1				AT3G45600	1.11311e-37	-3.06788	37.7046	26.9168	3.69803	4.19562	downregulated	1				AT1G35710	1.34357e-08	1.86394	3.63525	2.9846	4.1858	10.6543	10.1699	19.7549	upregulated	0
AT1G69370	5.07883e-06	-0.650682	15.4744	17.7584	16.7707	13.5617	18.1574	15.7128	10.1461	10.6541	8.73592	14.1932	9.98756	10.278	downregulated	0				AT5G17780	1.64254e-11	-3.06746	3.37244	3.57186	0.210811	0.639905	downregulated	0				AT1G73620	0.00460287	2.02029	1.55247	1.11959	2.99705	5.12863	11.8332	7.63044	upregulated	0
AT3G19010	1.20319e-09	-0.634454	43.9921	50.9646	44.0723	43.7727	56.0163	40.4355	29.5062	30.9158	35.8848	26.714	28.8645	31.5309	downregulated	0				AT1G76960	0.0066197	-3.06528	13.7265	1.00699	0.4066	1.40295	downregulated	0				AT1G33960	0.00434984	2.03231	5.40719	8.31887	4.65723	21.8987	15.6825	34.9251	upregulated	0
AT3G51090	0.000940072	-0.628689	3.58952	3.81363	3.98615	4.5604	4.70208	3.57578	2.29993	3.14726	2.09957	2.38111	2.83205	3.15336	downregulated	0				AT3G04640	1.74556e-13	-3.05798	70.9763	26.0436	7.1789	5.21819	downregulated	0				AT1G21250	0.000101987	2.06131	5.11349	7.48469	7.86414	22.717	18.9734	46.1514	upregulated	0
AT1G22360	1.56189e-13	-0.627166	39.1853	45.6541	45.5451	51.5177	51.0615	46.8967	26.837	28.5255	35.0983	29.5699	29.843	31.8493	downregulated	1				AT1G71890	0.000152854	-3.05579	0.716772	0.763413	0.035809	0.155017	downregulated	0				AT5G42530	0.000330071	2.21437	108.414	125.814	155.444	445.971	538.011	880.749	upregulated	0
AT1G13280	0.00931532	-0.620975	12.2687	13.2381	13.2032	11.2151	14.1476	8.9484	6.94091	9.81019	6.91226	10.0053	6.11405	9.3002	downregulated	1				AT4G30450	4.21525e-15	-3.05576	7.39372	9.05384	0.779582	1.2828	downregulated	0				AT3G57460	0.00869047	2.23267	0.344183	0.992833	0.766674	2.84253	1.87384	4.84942	upregulated	0
AT1G51760	0.00027075	-0.620847	19.195	25.0253	17.0881	22.5408	31.3068	18.7248	12.5807	15.7071	14.3283	16.3377	13.6374	16.5779	downregulated	0				AT2G30766	0.00246693	-3.0555	123.488	22.1305	14.2426	5.62254	downregulated	0				AT5G59670	0.00302562	2.32574	0.587611	0.359606	0.222148	1.53677	1.6289	2.76161	upregulated	0
AT4G24380	0.00781518	-0.61743	14.0909	15.2128	12.9095	9.10366	10.721	12.9043	8.5342	8.43699	6.00842	6.50692	7.87369	7.08263	downregulated	0				AT1G78070	1.55171e-29	-3.04973	22.7267	12.1086	1.81465	2.43368	downregulated	1				AT4G23140	0.00130866	2.54595	0.347	0.652281	0.305427	2.09737	1.61719	3.03797	upregulated	0
AT5G13740	5.19695e-05	-0.617388	15.6485	23.2612	17.762	25.6108	23.0735	18.9396	10.6661	17.3734	13.1221	15.4036	13.8589	14.8401	downregulated	1				AT3G56080	6.55982e-16	-3.03742	12.8637	6.79097	1.52825	0.897987	downregulated	0				AT4G14400	0.00444094	2.76164	4.30192	4.53022	6.73508	30.3148	21.892	54.0265	upregulated	0
AT3G56210	3.66136e-07	-0.616203	21.4176	18.7339	23.1634	17.7392	22.2829	21.2559	12.5051	13.204	12.7923	14.0899	13.3265	18.0585	downregulated	0				AT5G52310	0.00215166	-3.03628	40.8663	6.14807	3.10844	2.70427	downregulated	0				AT1G53490	4.01548e-05	2.81777	2.04877	0	0.675506	2.92885	3.98714	4.91863	upregulated	0
AT3G15790	0.000543975	-0.613566	10.3114	12.9258	11.8744	19.3834	12.7364	12.3527	7.30639	8.97955	6.46107	9.89541	10.4541	10.8548	downregulated	1				AT2G01890	8.63901e-15	-3.03135	12.0879	10.7857	1.37446	1.48685	downregulated	0				AT5G10760	6.23827e-16	2.83597	2.77662	1.45629	2.47397	15.8436	13.193	21.1738	upregulated	0
AT5G04020	0.00287954	-0.592594	3.81011	5.17754	4.691	4.02723	5.93737	5.35823	2.77938	3.25846	4.74492	2.44462	3.39514	3.12498	downregulated	0				AT4G02850	1.83394e-05	-3.02929	2.23624	7.46097	0.738099	0.477661	downregulated	0				AT1G07620	0.00275377	2.90982	0.265884	0.383492	0.236903	1.80688	1.53146	2.38106	upregulated	0
AT1G25400	0.00678963	-0.590787	121.622	164.341	112.862	141.616	125.177	157.481	73.2614	97.3161	113.245	105.338	77.9733	87.6829	downregulated	0				AT1G58520	3.14139e-32	-3.02848	15.4864	9.6095	1.31448	1.69901	downregulated	0				AT3G45860	0.00844492	3.07811	0.187406	0.13515	0.166979	1.13502	2.04063	1.16673	upregulated	0
AT3G58710	0.000290016	-0.590587	11.245	11.1148	10.2245	12.0327	16.0274	9.8177	8.57338	8.29297	8.55585	8.18837	6.6955	7.67342	downregulated	0				AT3G61220	2.42734e-97	-3.02456	79.3688	67.8569	9.7645	9.03953	downregulated	0				AT2G32680	0.000251589	3.30697	0.423755	0	0.227242	1.77537	1.54611	3.69414	upregulated	0
AT1G22550	0.00540162	-0.590287	20.9017	15.8024	21.6178	23.5449	16.5582	16.7425	15.2734	11.976	11.7849	12.0974	12.167	14.6236	downregulated	0				AT2G22200	4.60054e-12	-3.01388	5.25352	3.09577	0.4353	0.633093	downregulated	0				AT2G32160	9.95177e-06	3.32089	0.537591	0.775382	0.63866	4.15426	5.09203	7.85513	upregulated	0
AT5G67300	0.000125118	-0.589099	117.168	136.872	128.338	133.401	104.397	135.258	90.6847	78.6001	76.2961	96.3311	92.2073	76.9721	downregulated	1				AT1G28230	1.71169e-31	-3.00259	23.3711	15.0679	2.6929	2.19043	downregulated	0				AT3G57260	1.59519e-12	3.56534	1.73636	0.939151	1.10217	16.3201	11.4553	19.4024	upregulated	0
AT5G02940	4.96036e-06	-0.588246	27.6462	40.091	38.5081	41.3204	41.7443	33.5772	21.9102	28.2319	27.2094	23.4143	24.982	25.1898	downregulated	0				AT1G73120	8.36582e-05	-2.99906	9.69159	2.38702	0.81454	0.717755	downregulated	1				AT4G23150	0.00704249	3.62323	0.110937	0.157471	0.097278	1.20225	1.54547	1.6606	upregulated	0
AT5G53880	0.00760242	-0.584665	32.9809	43.9422	55.0888	47.9226	58.3123	55.4986	24.0627	32.8793	40.1148	35.4945	35.5523	32.1806	downregulated	1				AT2G46400	1.10744e-06	-2.99861	3.02545	1.90832	0.512988	0.095125	downregulated	0				AT5G56985	0.00169164	5.78655	0	0	0	23.0029	0	17.9655	upregulated	0
AT3G53800	0.00287954	-0.584544	54.941	75.7354	57.5269	48.9464	83.156	72.2164	40.0658	48.942	64.9935	40.3548	35.1745	38.3349	downregulated	1				AT3G05936	1.67018e-16	-2.9955	24.9713	19.3923	2.61475	3.07991	downregulated	0				AT2G38220	0.000117119	6.34029	0	0	0	3.11375	2.42712	1.91311	upregulated	0
AT2G43820	0.000262266	-0.583411	143.019	128.197	128.253	137.113	122.085	106.163	92.7257	87.6254	83.0837	76.7946	91.5736	89.4192	downregulated	0				AT5G45340	8.56008e-23	-2.99144	11.2334	18.97	2.36795	1.52365	downregulated	1				AT1G53480	5.58535e-11	7.61176	0.495608	0	0	37.2318	33.2406	35.5248	upregulated	0
AT1G73080	0.000136785	-0.573596	9.42127	11.0878	7.86547	9.64207	13.8218	8.51353	4.97109	6.78069	9.20245	7.20598	6.0628	7.51288	downregulated	1				AT1G53870	6.75018e-22	-2.99126	9.19125	7.60507	1.07593	0.99291	downregulated	0
AT1G66760	3.34955e-05	-0.569154	37.829	47.3962	45.2851	42.584	46.5705	36.4994	29.8208	29.6128	28.4201	24.2526	33.5143	30.1168	downregulated	0				AT5G67300	9.89919e-33	-2.98853	106.488	199.596	20.0857	19.6197	downregulated	1
AT5G62350	0.000346208	-0.565146	186.766	157.489	168.405	160.655	162.662	160.49	116.57	126.453	119.711	104.134	91.4216	133.331	downregulated	1				AT3G22160	4.39473e-08	-2.98794	6.39087	2.38486	0.61553	0.507168	downregulated	0
AT1G29330	0.0051549	-0.561433	10.9789	14.7958	10.704	12.038	12.814	11.1497	7.37146	8.2616	5.7941	11.5952	7.92773	9.49771	downregulated	0				AT2G25460	2.02961e-07	-2.98179	4.47104	1.31422	0.417756	0.324905	downregulated	1
AT2G38050	0.000409095	-0.552487	15.4839	16.8639	16.5065	23.3671	23.112	15.8121	11.4259	13.459	16.943	11.8849	10.7435	12.8474	downregulated	0				AT1G07430	6.95808e-09	-2.96606	1.19819	1.16403	0.139675	0.17276	downregulated	0
AT2G27310	0.00947189	-0.551825	11.9135	11.0427	11.8797	18.0777	16.5661	10.3749	10.7983	7.52666	8.1358	10.4318	7.58818	10.8072	downregulated	0				AT1G14120	4.90904e-05	-2.96131	0.826143	1.3811	0.21279	0.075223	downregulated	0
AT1G48440	1.43059e-07	-0.547926	76.8134	64.0959	73.3938	73.168	81.0742	60.9401	50.0318	54.1346	49.5356	48.2987	46.7803	52.4757	downregulated	0				AT5G43630	2.88945e-35	-2.9602	9.33849	6.17119	0.931063	1.12593	downregulated	0
AT1G70670	0.00802565	-0.537152	24.7619	37.3634	28.7859	29.5402	35.4442	29.9892	22.6401	27.9678	17.3092	22.538	17.3672	23.1044	downregulated	0				AT1G53830	0.0041019	-2.93058	0.41767	0.780107	0.081148	0.080302	downregulated	0
AT5G55120	0.00091568	-0.535581	24.0965	31.116	27.1791	38.2403	31.0849	20.8505	15.9465	22.4904	18.3669	21.6001	20.8897	22.3517	downregulated	1				AT3G44450	8.63697e-10	-2.92748	9.06553	3.43326	0.947275	0.71751	downregulated	0
AT1G74100	0.000522631	-0.534949	25.8627	21.2073	22.3974	24.7638	23.6348	25.032	16.1733	17.1029	14.7039	16.4928	13.8527	23.1231	downregulated	0				AT3G19270	0.00104041	-2.9274	0.934634	0.332787	0.117082	0.058412	downregulated	1
AT1G06640	0.00407155	-0.531191	63.4147	44.7688	42.769	58.6791	62.2735	40.7588	38.5476	35.231	36.5899	34.2449	33.5957	39.8751	downregulated	0				AT5G57220	1.64229e-12	-2.91166	4.25907	8.20739	0.66409	1.05598	downregulated	0
AT1G78660	0.000543975	-0.522099	65.594	67.5562	64.7855	78.4762	85.6184	62.1865	56.1721	51.623	39.3381	52.8627	46.4283	53.5098	downregulated	0				AT5G13930	6.08466e-34	-2.91093	46.2153	82.3936	8.48662	9.12529	downregulated	0
AT5G52882	2.89512e-06	-0.520268	30.5387	34.467	32.3386	31.9327	31.8292	38.6741	19.9356	21.6797	29.5225	22.4982	24.338	24.7408	downregulated	0				AT4G15690	0.000197201	-2.90756	4.90029	26.6223	2.28476	2.05636	downregulated	1
AT2G25450	3.64234e-05	-0.503697	503.027	728.283	692.535	806.947	696.75	661.478	379.739	493.651	541.598	465.132	540.545	526.858	downregulated	0				AT4G19030	2.88272e-08	-2.90561	1.94664	1.82764	0.363517	0.109743	downregulated	0
AT2G05260	0.00327566	-0.501627	6.66904	6.24109	5.46315	7.13718	7.73977	6.14807	4.57266	4.68233	3.94971	5.52076	3.78403	6.19475	downregulated	0				AT1G66090	1.60358e-42	-2.90205	19.2646	20.5755	3.05726	2.37863	downregulated	0
AT4G11980	0.00499994	-0.500427	9.72385	13.4431	8.42771	9.53157	12.4902	9.08639	6.19853	7.32428	10.0531	6.70544	7.22186	8.08717	downregulated	0				AT5G24770	8.11128e-24	-2.88902	31.3165	33.5149	5.35454	3.59458	downregulated	0
AT3G14680	0.00405904	0.5232	9.77815	16.6706	17.4205	15.255	15.8628	12.621	21.6144	19.9591	20.605	21.2401	23.836	20.4265	upregulated	0				AT1G76790	0.000376322	-2.88881	42.2765	8.57043	3.89702	3.0658	downregulated	0
AT3G21260	4.99923e-05	0.566077	12.3673	13.8574	17.8071	13.051	14.4661	14.6092	21.8263	20.5411	19.4074	23.9393	22.6813	22.8806	upregulated	0				AT4G27652	1.29124e-11	-2.88851	18.224	9.40483	1.96541	1.8367	downregulated	0
AT3G23430	4.4831e-05	0.615867	15.6279	22.6634	18.0571	18.0013	22.2612	19.4337	23.7144	39.1651	27.9016	26.953	31.4457	33.3075	upregulated	0				AT2G27420	5.79541e-11	-2.87088	2.86658	1.97943	0.332031	0.347319	downregulated	0
AT1G35710	0.00955853	0.66836	1.02082	1.21864	1.40114	1.35838	0.944641	0.899825	1.12997	2.13712	1.45466	1.76089	2.11197	2.54033	upregulated	0				AT1G52410	4.45259e-39	-2.86334	16.1407	15.7214	2.40459	2.03648	downregulated	0
AT4G34060	0.000935872	0.694663	0.874509	0.766747	1.00255	1.07555	0.587378	0.564624	1.30265	1.6686	1.2497	1.01524	1.28836	1.41558	upregulated	0				AT1G58420	7.70325e-05	-2.86157	2.98387	0.694986	0.273061	0.24091	downregulated	1
AT1G06260	0.000642667	0.819755	2.38329	2.80177	2.80863	2.83398	3.89488	3.65537	4.2687	6.75407	5.38027	5.99771	5.91337	5.01981	upregulated	0				AT5G39670	0.000391297	-2.85946	2.0918	3.02172	0.593694	0.104735	downregulated	0
AT1G78340	0.00528986	0.871476	2.68843	6.74744	7.61724	7.02758	8.44299	6.04601	8.07289	11.2566	11.5038	14.4442	9.06671	17.9825	upregulated	0				AT1G02820	0.00203238	-2.84041	0.94586	2.67121	0.283519	0.233337	downregulated	0
AT3G13100	0.000421168	0.896241	0.492352	0.813099	0.617531	0.578855	0.394698	0.561608	1.2328	1.41774	0.785153	0.801764	0.853414	1.2881	upregulated	0				AT4G23810	2.42511e-05	-2.82371	13.5845	4.49115	1.56442	1.02662	downregulated	0
AT3G06390	0.000325802	0.897058	10.0579	10.3929	7.81683	10.6526	10.0196	9.22271	19.0024	14.7487	12.1371	25.1321	14.7692	25.2393	upregulated	0				AT1G64900	5.6572e-43	-2.82164	38.8845	26.9697	5.02826	4.4831	downregulated	0
AT4G14365	0.00615072	0.963068	2.7205	2.06248	2.50587	0.975697	1.45755	2.0919	3.12157	3.79698	3.64466	3.65097	5.20314	4.61189	upregulated	0				AT1G13650	4.07859e-18	-2.82089	10.261	19.3098	2.23951	2.10816	downregulated	0
AT3G26470	2.23354e-06	0.994007	5.98082	7.15555	9.97292	7.14177	9.80197	7.59385	15.7937	17.1455	13.3206	17.8597	13.5079	19.6212	upregulated	0				AT2G32540	1.35619e-31	-2.81775	10.9498	16.7963	1.89704	2.1568	downregulated	0
AT1G76530	0.0019366	1.01055	0.980675	1.10332	1.00003	1.91559	0.680725	0.866903	1.75603	1.78391	2.40801	2.22847	2.08807	3.12451	upregulated	0				AT5G59130	1.64753e-25	-2.81417	15.2741	10.541	1.94548	1.85839	downregulated	0
AT2G37460	0.000600537	1.01088	1.68456	3.20504	2.42195	2.10248	1.79942	2.3891	3.36325	5.78376	3.46486	5.94621	5.42001	4.08632	upregulated	0				AT1G70800	2.77832e-05	-2.81039	2.33332	0.790243	0.169997	0.294058	downregulated	0
AT5G15120	0.00126662	1.0195	1.29337	1.14338	0.969943	1.22291	1.06566	1.04877	2.42843	2.33848	1.47791	3.67145	2.25624	1.90144	upregulated	0				AT4G15480	0.00142215	-2.80925	0.210334	0.669032	0.098076	0.024258	downregulated	0
AT4G16920	2.89512e-06	1.09977	0.373758	0.598677	0.507653	0.440868	0.619128	0.357855	1.16042	0.899597	1.0423	1.1388	0.852887	1.59263	upregulated	0				AT2G43535	1.41913e-41	-2.80523	60.8578	48.8682	8.35449	7.68098	downregulated	0
AT1G80240	0.00610342	1.14885	1.98652	2.5197	2.29998	2.65062	3.24894	3.96349	5.19859	7.95289	1.91155	10.5039	4.58974	7.87915	upregulated	1				AT5G05250	0.00995133	-2.80352	96.0708	16.7841	11.9796	4.3449	downregulated	1
AT4G27460	2.73755e-06	1.17037	0.787354	1.04407	1.26528	1.0469	1.07736	1.00556	1.39621	2.06044	3.02626	2.52657	2.85051	2.46553	upregulated	0				AT4G30460	2.29716e-10	-2.79718	4.84786	2.78266	0.444016	0.697941	downregulated	1
AT3G61028	0.00102195	1.17453	0.877161	1.02748	1.40571	0.833506	0.473396	0.775787	2.21589	2.21997	1.79448	1.60254	3.22468	1.62728	upregulated	0				AT2G27830	4.76959e-14	-2.79511	50.5428	37.7524	6.3262	6.6982	downregulated	1
AT5G07330	0.0098169	1.2122	1.40151	1.67891	2.56921	1.51841	1.96585	1.56263	3.03757	5.70521	3.46989	4.12257	4.29808	4.98623	upregulated	0				AT1G02390	1.84323e-09	-2.79355	5.93892	2.84986	0.827473	0.452738	downregulated	0
AT2G20142	5.35811e-05	1.24375	3.92972	2.26566	4.28022	2.32227	3.00659	4.1425	8.40324	9.78515	7.55211	7.43679	5.77532	10.1102	upregulated	0				AT5G20670	9.09592e-13	-2.78063	8.09446	6.18601	1.14105	0.975417	downregulated	0
AT2G26480	0.00742208	1.25185	0.444651	0.362568	0.374291	0.867129	0.277579	0.722405	1.16618	0.897645	0.653266	2.37156	1.0269	1.10943	upregulated	0				AT4G16880	1.55394e-17	-2.78016	22.9847	10.7069	2.1989	2.8278	downregulated	0
AT4G25434	0.000870034	1.32833	0.201216	0.677799	0.473769	1.02654	0.575261	0.538434	0.528317	1.71778	1.50246	1.95999	1.18958	1.93929	upregulated	0				AT5G49480	2.54271e-21	-2.77153	25.3173	19.0695	3.17637	3.48542	downregulated	0
AT5G39670	1.84723e-05	1.34367	4.08049	2.21815	3.52068	2.13147	1.6982	2.1448	9.86574	6.78835	4.16314	5.73762	5.976	8.9084	upregulated	0				AT3G50930	3.7503e-17	-2.76191	3.58631	4.56034	0.779305	0.436917	downregulated	0
AT5G11920	7.48469e-06	1.39185	0.524963	0.796291	0.647355	0.408093	0.889048	0.454977	1.81565	1.64288	0.687479	1.9532	1.39401	2.40057	upregulated	0				AT3G56710	9.06871e-14	-2.75442	42.4929	37.9185	7.02799	5.13247	downregulated	1
AT1G09932	4.12978e-09	1.4251	2.56422	2.50774	1.7987	3.07485	1.84054	1.72851	8.21127	7.08465	3.17772	6.00858	4.57458	7.24671	upregulated	0				AT5G54585	8.74848e-05	-2.74995	4.12726	2.14786	0.357857	0.607539	downregulated	1
AT4G30110	0.000424918	1.44275	0.499173	0.368302	0.241545	0.433019	0.281968	0.253239	0.711569	0.77599	0.585527	1.76858	0.77705	1.19326	upregulated	0				AT1G32920	3.52194e-62	-2.74443	105.956	81.5732	14.2121	14.4331	downregulated	1
AT5G25260	0.000297996	1.49879	1.57248	1.209	1.39704	1.02439	0.431449	0.816867	3.1965	2.89513	2.49889	3.22983	3.47407	3.52542	upregulated	0				AT5G61820	1.07492e-20	-2.74244	111.962	50.0254	12.4884	12.2349	downregulated	0
AT5G24200	0.000534055	1.70914	1.25686	0.919911	2.22219	1.20219	0.598634	0.339624	2.95421	4.12835	2.23759	2.885	4.88168	5.12087	upregulated	0				AT5G52570	8.60835e-09	-2.7424	2.58904	1.82108	0.30411	0.3759	downregulated	1
AT2G04450	0.000172188	1.7639	0.821186	0.781194	0.387098	0.400356	0.797433	0.219742	0.895136	1.6762	1.21987	1.78378	4.01501	2.54975	upregulated	0				AT5G27350	1.18571e-49	-2.74201	32.7792	41.7254	5.90506	5.52078	downregulated	0
AT1G43910	6.73014e-08	1.83374	1.49448	0.758237	1.48723	1.16577	0.838499	0.355474	3.88687	3.47638	2.20106	4.73419	2.56659	5.7359	upregulated	0				AT5G02940	2.22107e-81	-2.72061	120.456	145.854	20.6195	20.3884	downregulated	0
AT3G28580	0.000416393	2.02327	0.065718	0.166714	0.141877	0.469558	0.095726	0.219819	0.379884	0.88215	0.275139	0.776369	0.284819	1.66462	upregulated	0				AT2G29170	1.00308e-09	-2.70882	13.4426	6.33656	1.272	1.84242	downregulated	0
AT1G73220	0.00697621	2.04752	0.082507	0.383722	0.388927	0.214532	0.053413	0.257577	0.37868	1.03638	0.43997	1.30682	1.77842	0.827246	upregulated	0				AT1G70810	4.12609e-16	-2.70366	23.8693	11.6807	2.87024	2.69303	downregulated	0
AT1G13480	1.08544e-05	2.11846	0.275045	0.099676	0.231524	0.459751	0.26709	0.157713	1.1722	0.863726	0.448987	1.49364	0.619711	1.90626	upregulated	0				AT2G22500	6.54618e-46	-2.69185	39.0689	27.9856	5.71961	4.874	downregulated	0
AT1G65481	0.00398426	2.16194	0.126354	0.080133	0.223356	0	0.368096	0.169055	0.797395	0.793576	0.216574	1.11502	0.64767	1.28731	upregulated	1				AT1G52030	0.00067513	-2.69003	0.54648	0.398525	0.125893	0.017305	downregulated	0
AT5G64810	6.11448e-07	3.0034	0.400814	0.169464	0.078725	0.390821	0.324351	0.268136	4.29243	1.46846	0.534339	2.72078	0.790199	3.43537	upregulated	0				AT5G40210	0.00192586	-2.68688	0.795208	0.821992	0.129346	0.127919	downregulated	0
AT1G19250	4.85081e-05	3.68316	0.027965	0.070941	0	0.21814	0	0	0.770097	0.585451	0.12782	0.379656	0.595425	0.868292	upregulated	0				AT2G20340	2.0581e-25	-2.68387	35.0361	20.2383	4.77558	3.98817	downregulated	0
AT1G53480	7.74699e-07	5.102	0	0	0.155086	0	0.239646	0	2.39066	1.44762	1.48923	1.95486	1.13155	2.5776	upregulated	0				AT4G20820	5.58536e-06	-2.68294	1.58996	2.04017	0.305606	0.273006	downregulated	0
AT3G02010	1.90723e-05	6.522	0	0	0	0	0	0	0.280286	0.439659	0.491924	0.578405	0.336103	0.536647	upregulated	0				AT2G37970	2.0144e-48	-2.67654	66.7244	52.1598	8.84298	10.2389	downregulated	0
																				AT4G21930	0.00182993	-2.66035	2.23992	0.850228	0.418079	0.080696	downregulated	0
																				AT1G12050	1.26954e-58	-2.66022	31.677	28.0374	4.44116	5.2696	downregulated	0
																				AT1G80120	2.74861e-31	-2.65912	13.8585	11.2354	1.92113	2.15914	downregulated	1
																				AT1G67750	3.16632e-11	-2.65651	14.2806	7.6998	1.72659	1.83693	downregulated	1
																				AT3G23210	9.88466e-15	-2.65645	4.31987	4.66187	0.727148	0.743959	downregulated	0
																				AT1G24145	1.20116e-07	-2.65374	9.94247	4.35293	1.17353	1.14229	downregulated	0
																				AT1G61610	0.00347238	-2.6485	0.504522	0.199633	0.096542	0.013274	downregulated	0
																				AT4G17090	2.69577e-92	-2.64474	401.752	392.007	59.3235	70.98	downregulated	0
																				AT2G41640	2.15397e-09	-2.64216	3.06956	6.54949	0.914255	0.904703	downregulated	1
																				AT1G73870	0.000624469	-2.63958	1.70483	0.554593	0.218609	0.147463	downregulated	0
																				AT2G03505	0.00267061	-2.63905	0.949736	0.880955	0.186142	0.137965	downregulated	1
																				AT5G67450	6.32038e-07	-2.63319	4.96823	2.24905	0.585247	0.602962	downregulated	0
																				AT4G21390	2.26765e-06	-2.62984	0.843641	0.544527	0.086616	0.14737	downregulated	0
																				AT5G38240	0.00232864	-2.62768	0.568708	0.228445	0.047689	0.098681	downregulated	0
																				AT3G05400	0.000151752	-2.62506	1.23667	0.630325	0.121095	0.192575	downregulated	0
																				AT3G56290	1.89167e-30	-2.62304	37.2824	57.1282	8.06017	7.68003	downregulated	0
																				AT2G29490	5.35582e-06	-2.61252	13.8847	3.42816	0.976005	1.92964	downregulated	0
																				AT5G45650	3.91013e-33	-2.61094	15.5711	19.9212	2.99634	2.96887	downregulated	0
																				AT1G74090	1.19123e-51	-2.60986	51.2718	46.5027	8.13075	8.28341	downregulated	0
																				AT5G54470	0.00330629	-2.60427	1.3503	0.695799	0.154824	0.191332	downregulated	1
																				AT5G02950	5.30376e-18	-2.60218	3.64279	3.97427	0.642264	0.635651	downregulated	0
																				AT1G60190	0.000153402	-2.60169	1.16306	0.750631	0.20169	0.116447	downregulated	1
																				AT2G35950	0.00783942	-2.60141	1.03794	1.36434	0.223371	0.183954	downregulated	1
																				AT1G11210	8.80453e-11	-2.59958	17.8027	6.44752	2.10898	1.96389	downregulated	1
																				AT2G47780	0.000771134	-2.59845	1.69865	2.57029	0.36871	0.354167	downregulated	1
																				AT4G37310	2.5242e-28	-2.5938	31.7573	20.2199	4.50266	4.29502	downregulated	0
																				AT5G65010	1.44389e-54	-2.57374	177.465	194.18	32.3554	31.679	downregulated	0
																				AT3G10150	3.87392e-05	-2.56949	2.50196	2.79208	0.666566	0.215271	downregulated	0
																				AT5G60890	1.19808e-29	-2.56912	29.7074	23.3722	5.51239	3.59348	downregulated	1
																				AT1G76650	4.15329e-19	-2.55801	22.2404	22.4689	4.12969	3.26615	downregulated	0
																				AT3G48510	0.00813083	-2.55528	1.40487	0.419343	0.142406	0.176013	downregulated	0
																				AT2G28500	4.09879e-09	-2.55424	3.6527	3.28065	0.788333	0.39695	downregulated	0
																				AT4G16146	2.02969e-91	-2.55253	110.469	111.516	19.7284	19.0365	downregulated	0
																				AT4G27560	3.1646e-28	-2.54779	37.7884	21.9777	5.84454	4.56655	downregulated	0
																				AT5G50800	4.4924e-05	-2.54282	6.04768	1.58541	0.746452	0.580936	downregulated	0
[truncated: 4,262 more rows]

## Sheet: 3 GO terms enriched in Atcoi1
# In DEG_type column, upregulated = upregulated in coi1 mutant
[truncated: 668 more rows]

[truncated: 1 more sheets: 4 Expression of CsTPSs]
