# Supplementary material for: CsCOI1 regulates plant growth and defense in citrus
Source: Hortic Res. 2025 Jul 7;12(10):uhaf174. doi: 10.1093/hr/uhaf174 (PMC12528651; doi:10.1093/hr/uhaf174)
Supplement: Web_Material_uhaf174 [file web_material_uhaf174.zip › Supplementary Table S4.xlsx]

## Sheet: Table info
# Supplementary table 4 DEGs in Xcc infected Cscoi1 mutant.
1	DEGs in Cscoi1 mutant compared to WT in Xcc infected condition
2	DEGs in Cscoi1 mutant compared to WT in untreated mature leaves
3	DEGs in Atalantia buxifolia (Xcc inoculation vs H2O inoculation)

## Sheet: 1 DEGs in Cscoi1-xcc
# DEGs in Cscoi mutant compared to WT in Xcc infected condition
			Gene expression (TPM)
gene	Xcc_cscoi1_vs_Xcc_wt_padj	Xcc_cscoi1_vs_Xcc_wt_log2FoldChange	H2O_cscoi1_1	H2O_cscoi1_2	H2O_cscoi1_3	H2O_WT_1	H2O_WT_2	H2O_WT_3	Xcc_WT_1	Xcc_WT_2	Xcc_WT_3	Xcc_cscoi1_1	Xcc_cscoi1_2	Xcc_cscoi1_3	Xcc_cscoi1_vs_Xcc_wt__deg_type	class	responsiveness in Atalantia buxifolia
Cs_ont_1g004950	0.000291	8.17416	825.677	186.08	31.4519	0	0	0	0	0.220284	0.183432	0.341943	0.436265	114.626	up	1	0
Cs_ont_7g004190	2.07e-07	7.44529	24.8383	7.34714	13.4749	0	0	0.518262	0	0	0	8.31672	7.6678	10.1619	up	1	0
Cs_ont_9g027450	5.33e-24	7.40259	198.191	422.127	314.183	0.236068	1.44395	1.09455	1.31296	0.45223	0.074298	128.045	127.642	68.0474	up	1	0
Cs_ont_9g023780	1.72e-29	7.37251	46.6289	35.5869	24.2187	0	0.20341	0	0.217649	0.254931	0.279055	64.46	44.2046	18.8108	up	1	1
Cs_ont_2g032660	1.18e-05	6.75325	5.32658	3.90356	6.04549	0	0	0	0	0	0	1.70849	5.04098	1.81745	up	1	0
Cs_ont_9g025850	4.1e-05	6.68608	0.504703	4.65355	1.85644	0	0	0.112443	0	0	0.053338	1.76534	2.56415	2.20168	up	1	0
Cs_ont_5g040270	0.00011	6.29859	5.08972	3.3955	2.26661	0	0	0.160127	0	0	0	3.29189	3.64938	0.477797	up	1	0
Cs_ont_9g020980	2.07e-05	6.25819	2.46364	1.51809	1.51481	0	0.099439	0.215119	0	0	0	0.866912	1.74634	2.15586	up	1	0
Cs_ont_1g027050	4.11e-09	6.10003	88.3274	23.8705	24.0062	0.739114	0.677451	0.244696	0.846216	0.070831	0.232237	6.23801	10.2752	64.4059	up	1	0
Cs_ont_9g010970	3.46e-05	6.07769	14.2903	24.8004	21.92	5.11183	2.42371	5.25362	0	0	1.25284	23.8281	26.8402	48.0913	up	1	0
Cs_ont_4g010380	0.000657	6.05862	2.01741	2.61505	3.37204	0	0.34267	0	0	0	0	1.65097	4.21226	1.38239	up	1	0
Cs_ont_5g044240	0.000164	5.96541	27.8484	5.13544	0.828081	0.223012	0.1275	0.304344	0.164092	0.03209	0.078574	0.347847	0.157756	16.9035	up	1	0
Cs_ont_9g022350	8.18e-05	5.87665	4.98362	2.75075	2.59618	0	0	0	0	0	0	1.57537	0.926296	2.01625	up	1	0
Cs_ont_5g004210	0.000263	5.60843	0.603884	1.25753	3.50394	1.01931	0.564904	0	0	0	0	0.543834	0.693999	4.26043	up	1	1
Cs_ont_5g023640	0.00261838	5.50448	2.94466	1.37843	3.22299	1.52131	0	0	0	0	0	5.34843	12.0083	3.01678	up	1	0
Cs_ont_6g010900	0.000352	5.39461	208.11	39.9172	3.55196	4.40054	2.08801	5.42721	2.75522	2.70364	1.43236	5.60906	4.03905	282.534	up	1	1
Cs_ont_2g033670	4.11e-09	5.19912	27.5735	12.474	9.71599	0.367104	1.64631	0.255094	0.432216	0.084495	0.207124	8.17895	8.02019	11.3177	up	1	0
Cs_ont_2g032560	0.00391509	5.09435	10.7749	2.97095	4.61039	0	0	0	0	0	0	0.705616	2.25089	1.03573	up	1	0
Cs_ont_5g040300	0.00251328	5.06539	3.2779	2.01186	3.14826	0	0	0.413422	0	0.237695	0	2.02974	4.70969	1.23967	up	1	0
Cs_ont_1g012800	0.00503805	5.01073	2.3898	0.982178	1.22459	0.319414	0	0	0	0	0.127971	2.42839	2.06453	0.399149	up	1	0
Cs_ont_2g032580	0.000148	4.97687	9.38875	7.85404	5.93669	0	0	0	0	0	0.261256	1.59148	4.83494	2.64838	up	1	0
Cs_ont_3g013880	0.000412	4.95273	182.12	43.1883	6.49177	0.928153	0.794018	0.860391	0.303614	0.355785	0.991584	0.551247	3.08311	46.9051	up	1	0
Cs_ont_5g008860	0.00344938	4.81831	1.40206	0.71496	0.205061	1.41989	1.68616	0	0	0	0.193706	2.52523	0.920692	2.87617	up	1	0
Cs_ont_9g004460	7.19e-12	4.78591	37.2829	45.8227	36.1591	0	0	0.943818	0	1.61242	1.3736	27.1948	24.5644	30.2287	up	1	0
Cs_ont_9g019940	0.00231781	4.77436	2.59573	2.12036	2.95017	0	0.372125	0.108879	0	0	0.103717	0.684877	1.5258	1.25214	up	1	0
Cs_ont_2g034010	6.47e-07	4.73489	0.629518	1.49538	3.83346	0.097758	0.044768	0.097068	0.095924	0	0.092036	1.17593	1.82624	2.32934	up	1	0
Cs_ont_2g000020	0.00254722	4.71632	1.72638	1.36194	2.08797	0.314083	0	1.16703	0	0	0	2.07943	0.995542	1.32531	up	1	0
Cs_ont_2g032550	0.00521624	4.58425	11.0035	4.58638	8.00583	2.05223	0	0	1.5166	0	0	11.3743	22.079	5.57741	up	1	0
Cs_ont_2g028900	2.51e-08	4.50637	2.16457	6.76231	17.7214	0.145307	0.266543	0.144352	0.356525	0.167073	0.068559	5.52353	6.17162	2.24512	up	1	0
Cs_ont_6g001490	1.95e-05	4.48888	6.6649	3.12412	3.75816	0.177497	0	0	0.348732	0.203439	0.16914	3.63093	8.25531	4.88554	up	1	0
Cs_ont_7g019440	2.24e-14	4.44556	21.8208	23.6431	17.5238	0.717791	1.03637	0.713518	0.100664	0.471116	2.135	17.8037	32.7667	10.3612	up	1	1
Cs_ont_8g010120	3.6e-06	4.41744	1.76638	1.34515	2.33048	0.081032	0.03709	0	0.039753	0.139866	0	0.86653	1.23838	1.51352	up	1	1
Cs_ont_5g009810	0.00281451	4.41549	494.094	127.09	16.3188	1.3138	0.829681	0.809647	1.33357	0.886102	0.554279	0.847753	0.923212	57.9032	up	1	0
Cs_ont_9g023440	0.000243	4.3269	3.08034	5.27055	9.33716	0	0.098639	0	0.316096	0	0	0.66888	1.82437	4.11842	up	1	0
Cs_ont_2g028860	0.00738073	4.32263	4.58797	3.76051	9.81242	1.17092	1.27834	0	0.280143	0	0	2.50605	1.14266	1.22376	up	1	0
Cs_ont_4g001570	2.63e-30	4.29321	99.288	54.8284	48.296	1.60194	2.02683	2.15879	0.90424	1.48639	2.79055	26.0606	40.5454	30.0791	up	1	0
Cs_ont_4g027170	0.00140308	4.2709	29.7271	8.11029	1.90391	0	0	0	0.205483	0.718577	1.79827	2.78913	6.17	43.733	up	1	0
Cs_ont_6g003290	0.0014762	4.25287	2.69856	2.40034	6.30135	0	0.148007	0	0.315424	0	0	0.571366	2.54948	3.21859	up	1	0
Cs_ont_4g027450	2.56e-07	4.24808	76.2768	46.4564	38.374	4.3576	5.48491	0	0.570575	1.8329	0.828149	17.4483	23.8808	20.5604	up	1	0
Cs_ont_7g003860	0.00323973	4.24188	3.75806	0.449079	0.516626	0.254205	0	1.01377	0.249905	0.581803	0	4.74568	9.23145	1.71912	up	1	0
Cs_ont_9g011020	0.00336164	4.19839	1.08202	2.61325	2.1841	0.099377	0	0	0	0.114155	0.094022	1.59277	1.01343	1.17232	up	1	0
Cs_ont_6g004700	1.05e-05	4.16467	16.7495	4.68046	1.68799	0.267137	0.326999	0.442454	0.437027	0	0.757459	3.09267	3.0264	15.8696	up	1	0
Cs_ont_5g008210	0.00252855	4.16086	1.59157	1.42827	2.74074	2.15443	0.249497	0.268585	0	0.308066	0.2585	2.63353	3.3619	4.05568	up	1	0
Cs_ont_8g019320	7.84e-05	4.15777	3.59709	2.81463	2.30966	1.3673	1.47517	5.2234	0.447962	0.521808	0.436153	7.90189	1.81034	15.5282	up	1	0
Cs_ont_5g003690	9.29e-10	4.0667	4.12838	8.00865	12.7165	0	0.04685	0.253935	0.401499	0.058835	0.818763	6.43293	7.84488	6.53159	up	1	1
Cs_ont_2g005610	2.41e-13	4.04493	1.9223	2.32203	3.38263	0.071848	0.23014	0.106983	0.317217	0.124031	0.135115	4.3541	2.56189	2.89301	up	1	1
Cs_ont_5g006460	7.44e-13	3.98071	92.7275	55.8778	51.1895	0.72752	1.51054	3.25977	0.893431	0.833794	5.20172	35.5879	32.1897	43.8633	up	1	0
Cs_ont_5g043380	1.34e-06	3.97415	6.11085	4.25527	3.64003	0.661594	0	0.32888	0.108254	0.759732	0.104435	7.36258	4.62358	2.84888	up	1	0
Cs_ont_5g014220	4.95e-22	3.97217	8.45976	14.4999	11.6616	0.536693	0.491545	0.571156	0.28725	0.505165	1.10241	9.6824	14.1393	6.44154	up	1	0
Cs_ont_8g014650	0.000177	3.92237	21.0067	10.5487	11.7419	0	0.479224	0.514182	0.505535	1.75379	0	11.3743	15.1067	7.17096	up	1	0
Cs_ont_4g014550	6.53e-07	3.916	3.12218	2.94245	5.41233	0.160258	0.734087	0.106095	0.262097	0.061447	0.050315	1.28509	1.69359	2.82128	up	1	0
Cs_ont_1g017830	8.8e-22	3.90128	24.7833	24.7006	30.7051	5.2557	2.30694	2.48304	2.71975	1.89826	1.85954	27.2937	45.5149	27.5205	up	1	0
Cs_ont_9g027570	0.00102163	3.87421	355.954	109.237	23.2417	4.21491	5.25769	2.93921	2.48505	2.41385	2.61809	4.6847	6.69651	100.446	up	1	0
Cs_ont_5g034620	2.09e-34	3.8496	38.601	67.3838	83.1988	4.96422	2.52181	6.66356	5.13521	3.9338	4.36558	63.584	69.5919	65.0531	up	1	0
Cs_ont_5g001450	0.00562625	3.8379	0	0.700128	0.798741	1.25415	0.31448	0.680168	0.895494	0	0	0.913489	1.93824	10.5248	up	1	0
Cs_ont_3g017000	3.32e-13	3.83705	7.99897	5.38407	5.51186	0.56003	0.085476	0.092675	0.549514	0.429541	0.087856	5.36449	6.18189	3.96805	up	1	0
Cs_ont_8g009890	1.32e-11	3.79834	7.34528	4.51896	6.13184	0.79991	0.600266	0.361207	0.285478	0.083599	0.617593	5.27017	6.34256	3.04698	up	1	0
Cs_ont_6g012890	2.52e-49	3.78482	783.343	657.796	428.482	38.0025	51.0716	37.5226	30.5667	16.8558	39.307	420.567	447.843	352.45	up	1	1
Cs_ont_5g034790	7.37e-10	3.78376	2.25908	1.50596	1.76001	0.077783	0.035599	0.154436	0.190794	0.268529	0.256056	3.5297	4.74649	1.38512	up	1	0
Cs_ont_1g013280	3.71e-06	3.77261	4.07188	2.23201	4.95979	0.173871	0.106393	0	0.056874	0.066657	0.272223	0.774634	2.10166	2.7677	up	1	0
Cs_ont_4g022440	0.00595663	3.76188	0.386102	1.64845	0.646304	0.259891	0.357385	0	0	0.07471	0.183796	1.33125	1.4716	0.811246	up	1	1
Cs_ont_8g028700	4.68e-84	3.75857	234.478	227.846	203.849	15.613	18.5227	12.8065	12.6521	14.409	14.2586	142.966	263.302	165.451	up	1	0
Cs_ont_7g001110	3.26e-15	3.73375	31.3293	39.6072	65.0818	1.78572	1.10346	1.44607	2.34652	1.26904	4.56953	31.2579	47.4909	30.7394	up	1	0
Cs_ont_6g022370	1.98e-28	3.70423	306.939	184.092	96.5356	13.6956	13.1754	14.0744	14.9985	10.5971	12.4211	180.366	170.368	156.714	up	1	1
Cs_ont_9g005350	3.72e-05	3.66367	1.29296	1.15032	1.97487	0.653986	0.301453	0.488183	0.481767	0.18746	0.155615	4.50859	4.63575	1.82134	up	1	0
Cs_ont_4g026990	6.15e-19	3.66367	2.08209	1.66796	2.36521	0.477501	0.349516	0.379169	0.249854	0.256482	0.149602	2.89388	3.35098	2.213	up	1	0
Cs_ont_5g006450	4.57e-13	3.65712	21.9921	9.38495	9.84792	2.63353	1.48233	0.291135	1.29312	1.34265	0.556157	11.7163	15.4281	13.6635	up	1	0
Cs_ont_6g002800	8.97e-06	3.62717	8.63873	8.14934	6.38934	0.708557	0.848917	4.11357	0.641815	0.564233	0.616103	3.15651	2.83889	16.6738	up	1	1
Cs_ont_2g035550	3.21e-15	3.59402	14.089	9.43019	6.09916	0.563432	1.35633	0.979482	1.10593	0.647771	0.332228	8.90855	9.25286	7.66037	up	1	0
Cs_ont_5g036840	1.3e-15	3.56971	13.8732	8.68372	6.46677	1.20156	1.26959	0.504734	0.589496	0.531694	1.30492	10.089	13.7603	5.89369	up	1	0
Cs_ont_2g012050	1.81e-06	3.54967	5.15285	5.62717	6.37966	0.514413	1.27441	0	0.467925	0.867653	1.13085	9.91469	11.8013	5.22472	up	1	0
Cs_ont_1g017970	5.06e-13	3.48045	1.39058	1.79545	2.86165	0.032633	0.193858	0.097176	0.160084	0.15024	0.245397	1.78871	2.59767	2.16447	up	1	0
Cs_ont_7g003250	5.81e-38	3.45592	348.042	250.561	203.509	27.125	37.5855	26.0052	31.2733	42.1641	49.8179	417.747	661.684	300.977	up	1	1
Cs_ont_5g048430	0.00389858	3.4528	0.444386	0.492374	0.224662	0.449058	0.309624	0.334856	0.220436	0	0.106348	1.99889	0.890615	0.911796	up	1	0
Cs_ont_2g012040	3.49e-15	3.44302	16.6237	13.0032	11.9092	1.25607	0.784753	0.737107	0.672324	2.88931	2.20559	18.157	33.6184	11.8575	up	1	0
Cs_ont_1g017840	8.72e-07	3.44113	13.2257	6.7453	8.2993	2.36907	0.487607	1.31248	0.776399	0	1.76788	10.0621	11.0527	8.31741	up	1	0
Cs_ont_2g017050	1.91e-05	3.41822	2.76959	6.76407	3.88224	0	0.157495	0.128088	0.168784	0.197928	0.121393	1.68616	2.23952	1.38638	up	1	1
Cs_ont_3g020460	2.24e-11	3.40887	8.84878	6.89382	8.59475	0.362565	0.444624	0.60091	0.94928	1.10991	0.920526	8.176	17.9449	6.43103	up	1	0
Cs_ont_2g012020	7.18e-22	3.40311	16.4891	11.1605	13.4804	2.06338	1.45682	0.914203	0.913963	1.87472	1.21318	11.008	20.9515	11.2815	up	1	0
Cs_ont_9g025650	0.00474955	3.33483	244.059	50.0113	11.6262	3.02354	3.40561	1.83557	2.20874	4.55079	4.90363	5.44315	11.0872	101.494	up	1	0
Cs_ont_3g021920	0.000208	3.30317	0.983115	1.19922	1.36907	0.496838	0.685584	0	0	0.427726	0.117795	1.43724	1.68951	1.92851	up	1	0
Cs_ont_5g025320	1.32e-11	3.26947	7.7924	3.84074	6.85175	1.03677	0.782549	0.363425	0.41894	0.701348	1.0922	5.92219	9.94483	5.99953	up	1	0
Cs_ont_9g022330	1.75e-09	3.26934	22.5942	19.8474	36.1615	0.782666	1.38303	0.999325	0.548593	1.80041	0.632018	3.83524	7.21641	17.515	up	1	0
Cs_ont_9g027190	7.55e-14	3.26167	7.01443	13.7436	19.3369	3.40126	3.12358	2.91094	1.02018	1.84526	2.41232	10.9371	21.8372	18.7279	up	1	0
Cs_ont_2g012060	1.13e-13	3.25648	30.9033	16.8272	24.3602	1.12634	2.53001	1.78878	1.90331	2.60063	2.7226	15.6305	33.1271	20.663	up	1	0
Cs_ont_2g000850	0.000603	3.24055	50.5779	16.2755	8.29507	1.85998	3.04518	1.71756	2.06739	2.27938	2.59311	4.93951	5.53471	55.1291	up	1	0
Cs_ont_4g025270	2.94e-29	3.21899	112.175	104.698	77.9261	9.66862	8.97921	5.33292	3.76093	4.57962	8.69885	47.4785	72.9772	59.4131	up	1	0
Cs_ont_5g018700	0.00621157	3.21517	1.79618	1.07775	2.79737	1.21761	0.847012	0.303753	0	0.34794	0.878578	5.14049	4.83519	1.84237	up	1	0
Cs_ont_2g014600	3.91e-14	3.21512	42.9336	14.2229	16.1121	9.13399	8.29312	7.94658	4.59592	6.6859	4.43532	39.6406	29.7619	78.1639	up	1	1
Cs_ont_8g006370	1.31e-44	3.21483	92.5717	60.3917	65.2433	3.40912	4.94941	4.88412	6.06499	4.93044	3.98895	45.1275	53.5726	43.8069	up	1	0
Cs_ont_7g000290	0.00590969	3.21099	5.76347	2.72802	1.65508	1.27603	0.841099	0.907539	0	0	0.521363	1.45914	1.86129	1.89969	up	1	0
Cs_ont_3g015680	3.19e-06	3.18845	2.17277	3.39138	2.92601	0.209077	0.096061	0.623524	0.205253	0.360198	0.39582	2.97845	3.07998	2.85343	up	1	0
Cs_ont_2g029810	1.92e-24	3.18205	3.67626	5.39757	4.65218	0.329723	0.201071	0.109083	0.727827	0.47445	0.464666	5.16743	5.47339	4.88359	up	1	0
Cs_ont_1g013150	0.00129014	3.17966	6.02316	58.5029	33.548	10.5194	24.0725	22.4837	13.3662	2.44315	4.13492	57.891	62.3871	51.9998	up	1	1
Cs_ont_2g012080	3.37e-15	3.1707	23.024	19.2904	21.4517	2.51172	2.82424	3.30696	1.83032	3.88887	3.84444	21.6451	48.7843	18.6401	up	1	0
Cs_ont_2g020640	0.00767174	3.14089	8.38584	4.02897	5.162	0.694967	0	0.13827	0.136487	0.79737	0	1.11318	3.6244	3.29382	up	1	0
Cs_ont_2g026180	1.01e-07	3.13156	2.10826	1.97511	2.50227	0.709547	0.650463	0.896974	0.316514	0.451274	0.182462	2.47092	4.10874	1.84758	up	1	0
Cs_ont_1g012940	3.01e-12	3.11486	4.83419	7.55189	6.75376	2.90796	2.46004	2.31318	0.913615	1.60258	1.43301	12.0114	10.1511	12.3729	up	1	1
Cs_ont_5g033060	0.00244312	3.09531	2.67323	6.96521	6.50816	0	0	0.983015	0.969311	0.564281	0	4.82153	5.31537	3.33105	up	1	0
Cs_ont_8g009910	0.00108004	3.07832	6.7096	5.26319	6.03932	1.02966	0.570704	0	1.01172	0.471778	0	3.73747	2.57053	6.45731	up	1	0
Cs_ont_9g022850	1.53e-05	3.06728	0.735285	1.22028	0.648732	0.278535	0.426285	0.369095	0.364551	0.106672	0.263357	1.81892	2.99104	1.77874	up	1	0
Cs_ont_3g026080	0.000418	3.06695	2.51226	2.40823	9.02868	0.23746	0.439695	0.17862	0.264341	0.196794	0.779485	1.88127	4.4695	3.65065	up	1	0
Cs_ont_9g022820	0.00199942	3.05985	0.550333	0.347548	1.10755	0.555379	0.072841	0.078877	0.389558	0.091247	0.074963	1.76317	2.44998	0.680916	up	1	0
Cs_ont_5g036130	9.2e-08	3.0568	13.8325	11.5691	9.84986	0.843097	0.310969	0.50352	0.828123	1.93299	0.642229	7.34917	14.726	6.51548	up	1	0
Cs_ont_2g012090	2.78e-18	3.04957	55.7396	36.7325	57.145	3.4213	5.34615	4.76118	4.02973	5.36735	9.48247	35.5661	79.0961	45.1969	up	1	0
Cs_ont_2g029590	0.00423205	3.01449	0	1.78415	0.83843	1.07639	1.31992	0.23786	0.234851	0	0.340126	1.59695	2.16893	1.23731	up	1	0
Cs_ont_1g004410	1.25e-05	3.00157	3.5662	3.67728	5.38907	0.454799	0.903949	0.376534	0.074395	0.174265	0.500851	1.38007	2.7474	2.19249	up	1	0
Cs_ont_9g022390	2.32e-18	2.99753	38.9654	35.4137	63.78	4.59756	4.44999	4.66556	5.27869	2.66953	2.2472	17.0004	23.8116	42.2734	up	1	0
Cs_ont_3g028050	0.00729866	2.9747	3.31518	2.29447	3.66233	0.314024	0.288561	0	0.20552	0.360665	0	2.14354	1.66061	0.617769	up	1	0
Cs_ont_1g019330	0.00126957	2.94727	2.18962	0.945275	1.02678	0.282141	0.086127	0.04669	0.184563	0.0541	0.177051	0.963717	0.372667	1.93023	up	1	0
Cs_ont_8g010000	0.00273245	2.92246	2.36418	1.41416	1.90691	0.171525	0.157174	0.05873	0.235931	0.131519	0.070122	1.20716	0.869916	1.07638	up	1	0
Cs_ont_9g012170	0.00155134	2.85195	0.250731	0.996542	1.25882	0.126575	0.058013	0.125719	0.124216	0.218328	0.238665	1.63503	1.57673	1.0689	up	1	0
Cs_ont_5g019880	1.1e-10	2.84819	5.53352	5.37231	5.83537	0.620827	0.948804	1.16488	0.812382	1.90343	1.17126	9.64725	12.3436	6.38653	up	1	0
Cs_ont_1g013960	0.00814433	2.84393	0.88854	5.26431	7.04273	0.430126	0.40875	0.660842	1.09973	0	0.855538	5.71426	5.24592	3.63842	up	1	0
Cs_ont_3g018030	3.06e-30	2.843	18.8727	22.9587	28.6241	3.3274	3.00974	2.3189	3.78836	3.10807	3.7874	19.1266	35.92	18.8564	up	1	1
Cs_ont_3g016060	2.92e-06	2.84238	5.23615	3.75319	2.90389	0.519077	0.388936	0.093708	0.370424	0.162869	0.310935	2.1865	1.92332	2.14459	up	1	0
Cs_ont_5g005590	1.05e-26	2.83771	89.5461	64.8535	44.1525	6.74066	5.96798	4.54887	4.97888	7.7993	7.47367	46.4076	63.8202	39.9621	up	1	0
Cs_ont_1g012890	0.000358	2.82478	7.81317	6.57586	4.57392	0.983472	0.428875	3.94352	1.97863	0.377158	0.1324	7.01406	6.99726	5.03249	up	1	0
Cs_ont_5g029730	0.00792363	2.82336	0.608938	0.890333	0.622394	0.116655	0	0.115941	0.114533	0.173772	0.316112	0.92733	1.58852	1.72713	up	1	0
Cs_ont_7g002030	1.3e-37	2.81947	222.855	209.684	132.611	15.3556	17.431	13.0806	12.6345	19.9991	21.5216	121.197	161.808	106.338	up	1	0
Cs_ont_8g006460	0.000458	2.80972	7.94681	5.22959	7.54852	0	0.177055	0.920008	0.923307	0.423531	0.176217	3.98691	3.83864	3.19891	up	1	0
Cs_ont_2g009740	7.82e-20	2.79729	29.7203	25.2124	16.7794	5.86215	7.51142	2.67469	2.12579	3.25066	3.36548	19.9121	22.2559	19.5641	up	1	0
Cs_ont_4g022920	8.8e-09	2.79642	6.42193	24.1017	27.0753	12.1556	10.9826	8.72633	9.77875	3.57477	2.66678	30.9463	32.3406	52.5222	up	1	1
Cs_ont_5g025940	1.88e-13	2.79427	3.93868	7.08021	8.59807	0.617126	1.13175	0.749246	1.34589	1.81327	1.55231	9.40655	16.8518	7.25505	up	1	0
Cs_ont_2g012010	1.72e-06	2.68927	12.0345	8.46673	7.89738	0.567332	0.937859	1.69479	1.48893	3.68385	1.08234	8.98871	21.2425	10.7759	up	1	0
Cs_ont_5g019910	1.66e-11	2.67589	10.8659	5.65938	5.45467	0.825911	1.37025	0.493066	0.875253	0.598727	0.543682	3.93029	4.22828	5.18642	up	1	0
Cs_ont_3g015970	1.53e-09	2.67135	2.58347	2.22283	1.39741	0.245354	0.224474	0.273971	0.270804	0.317714	0.201761	1.42138	2.25639	1.4586	up	1	0
Cs_ont_7g005230	0.000301	2.66256	1.37716	2.82698	2.57477	0.396531	0.546387	1.18243	0.291945	0.595534	0.187576	2.64809	1.4436	2.42496	up	1	0
Cs_ont_5g046950	0.00258956	2.65743	1.65849	1.03124	6.66676	0.712351	1.39992	0.308089	0.548557	0.578347	0.83535	3.27666	3.66841	5.55943	up	1	0
Cs_ont_3g013450	2.38e-06	2.64959	6.32288	3.66495	1.30802	0.652225	0.960319	0.518972	1.40893	1.04794	1.23779	6.38519	4.43618	12.6427	up	1	0
Cs_ont_5g011590	0.000778	2.64786	1.79374	3.55685	2.85627	0.605491	0.186412	1.20619	0.396621	0.69364	1.73452	3.94847	7.78681	6.47598	up	1	0
Cs_ont_2g035130	3.62e-07	2.62192	8.09094	8.39048	7.15911	0.606106	0.83764	0.452333	1.33936	1.21656	0.576279	6.20169	8.24752	5.28169	up	1	0
Cs_ont_4g018240	3.4e-09	2.59629	3.05857	2.86585	3.74336	0.798886	1.27747	1.51398	0.815484	1.32958	1.22924	5.97834	11.8477	3.19032	up	1	0
Cs_ont_6g018590	0.000114	2.59075	3.25749	6.19989	2.86261	0.280646	0.550512	3.30356	0.86542	1.29178	1.31996	9.6823	6.85329	4.78653	up	1	1
Cs_ont_9g003780	1.89e-12	2.58862	13.9664	19.3791	23.2704	4.37757	2.6036	5.23559	1.98918	3.44734	5.58891	23.9707	27.8241	15.8065	up	1	0
Cs_ont_3g028000	7.14e-21	2.57042	24.6299	25.9047	43.2471	3.49874	3.52289	4.90201	4.73891	6.70208	8.07936	40.2207	46.1249	31.6067	up	1	0
Cs_ont_5g019540	2.95e-07	2.56283	5.00737	13.048	19.8909	3.24545	4.49642	2.22246	3.38815	5.3444	4.64893	25.9738	34.2958	20.436	up	1	0
Cs_ont_2g017260	0.00464619	2.55774	5.17238	4.49271	8.43412	0.80395	0.553934	0.299674	0.098652	0.923471	0.380354	0.71584	2.73288	4.66844	up	1	0
Cs_ont_5g033270	0.000201	2.55688	1.60211	0.920954	1.45145	0.080903	0.222715	0.321542	0.079407	0.464923	0.916864	2.01757	4.58219	2.262	up	1	0
Cs_ont_5g048710	7.84e-05	2.54864	5.65709	2.27236	5.87556	1.63409	0.752126	0.948217	0.534871	0.625024	1.55143	5.93794	5.86654	4.53655	up	1	0
Cs_ont_8g006490	7.47e-17	2.54837	22.3533	22.3521	29.5391	2.4346	3.65617	2.38452	2.18184	3.55726	2.22182	11.3972	17.9781	17.9608	up	1	0
Cs_ont_6g018060	4.52e-05	2.54345	3.16592	3.88105	7.39796	0.782832	0.598064	0.518379	0.256085	0.375063	0.738182	1.39475	4.43271	2.44367	up	1	0
Cs_ont_1g020160	1.3e-07	2.53544	3.31605	3.75321	3.70543	0.360869	0.150091	0.097691	0.386237	0.566383	0.52424	1.92971	4.38178	2.44894	up	1	0
Cs_ont_1g016520	7.93e-39	2.51866	41.1919	36.7552	57.8693	5.26941	7.11057	5.53877	6.43426	7.9957	7.08387	32.6246	51.9079	40.2536	up	1	1
Cs_ont_9g013880	9.47e-13	2.5124	9.06554	8.05241	7.8591	0.790903	0.82823	0.785443	1.0533	0.649762	1.17096	4.68089	8.12402	4.31114	up	1	0
Cs_ont_2g011330	2.74e-27	2.50537	22.8978	20.2956	19.4586	3.85504	6.06814	3.64879	3.33363	3.48016	3.90491	19.4334	20.3584	22.088	up	1	0
Cs_ont_9g010860	5.22e-05	2.5013	15.1904	10.9538	16.2842	1.10264	0	0	2.71885	4.3933	2.14891	16.8325	16.9009	19.5943	up	1	0
Cs_ont_8g020950	4.56e-19	2.47868	11.1858	13.8368	18.5291	2.53276	2.3224	1.08796	2.48567	1.81019	2.00163	10.7321	13.4895	11.8195	up	1	0
Cs_ont_5g026460	2.92e-21	2.46755	14.8783	29.8177	33.8941	7.72524	10.0028	5.90674	6.97945	8.10841	8.61105	46.2643	52.0724	35.5152	up	1	0
Cs_ont_8g019370	0.00056	2.46093	0.555169	1.68323	2.31495	0.720885	0.955453	0.55709	0.157234	0.828556	0.605114	3.06761	3.44778	2.29822	up	1	0
Cs_ont_7g013230	4.64e-08	2.45478	7.75078	13.3311	26.0824	0.698789	0.448563	1.18007	2.19457	1.84782	2.43915	10.4574	14.483	11.4514	up	1	1
Cs_ont_5g021040	1.31e-07	2.45232	5.48806	2.95561	2.85201	0.591948	0.580654	0.629666	0.456352	0.681122	0.517158	2.71284	2.91986	3.50035	up	1	0
Cs_ont_1g012840	0.00791066	2.43617	1.00215	2.91901	3.09976	0.50841	0.706077	0.506887	0.249905	1.45451	0.731229	4.06773	4.03876	4.96635	up	1	0
Cs_ont_7g003830	0.000139	2.42605	6.22249	3.04527	2.21715	1.41694	2.75692	0.497069	0.618533	1.2638	1.64747	5.52817	8.61081	5.32328	up	1	0
Cs_ont_5g020760	1.21e-11	2.42574	13.5797	10.7782	9.39768	2.46982	1.96095	2.45496	2.114	3.55333	3.18319	12.0289	23.0018	13.7828	up	1	0
Cs_ont_6g021320	1.9e-27	2.40643	65.8618	52.0611	48.8147	8.18158	8.48082	8.5816	10.0409	13.9186	13.4715	58.6796	95.1525	54.3273	up	1	1
Cs_ont_4g018330	0.0072835	2.4058	2.80712	1.24561	3.62079	0.128983	0.237369	1.02628	0.63324	0	0.122376	0.344388	1.31591	2.48072	up	1	0
Cs_ont_2g012000	1.26e-15	2.40436	43.1895	44.8655	50.8065	4.83865	6.4537	5.9633	2.66029	6.81558	8.82976	22.8602	43.4908	31.8102	up	1	1
Cs_ont_9g017810	2.08e-21	2.40294	12.8175	8.92064	7.78955	1.19313	1.57084	1.39719	1.34479	1.70361	1.60033	7.00236	11.2971	7.07634	up	1	0
Cs_ont_9g007380	0.00534884	2.38179	4.14916	21.5898	16.6157	0.974623	0.60313	1.946	1.91674	2.96953	2.81693	15.5916	14.0033	11.3378	up	1	0
Cs_ont_1g016450	2.1e-16	2.35042	48.1089	41.5873	39.9562	13.6126	17.3871	14.4588	6.29882	8.50855	10.8109	35.9756	59.0423	38.2425	up	1	0
Cs_ont_9g023620	2.48e-46	2.32976	237.632	247.873	249.695	96.4382	103.598	65.0085	63.0298	60.4317	63.8387	367.433	311.067	282.715	up	1	0
Cs_ont_7g017890	1.82e-14	2.31288	9.3398	12.3179	9.53713	0.656715	1.90941	1.76407	1.6677	1.73373	1.56231	8.26222	10.7138	6.30863	up	1	0
Cs_ont_5g036400	5.44e-07	2.31131	48.386	28.2334	43.5632	6.18732	6.87911	6.50169	5.45108	14.3861	17.7299	39.2971	106.576	43.5891	up	1	0
Cs_ont_2g001610	0.0042683	2.30816	0.676207	6.21362	4.07681	0.546231	0.939109	0.67824	0.469064	0.54953	1.9321	4.83584	5.64496	4.37347	up	1	0
Cs_ont_1g024720	1.97e-07	2.29842	1.32495	1.59714	1.81341	0.401186	0.367346	0.973665	0.437384	0.871894	0.54534	3.73381	2.72513	2.71125	up	1	0
Cs_ont_3g000630	4.56e-19	2.2972	52.1752	38.8462	53.7025	5.46335	5.35425	4.20978	7.52596	10.435	10.2496	39.6865	71.4529	30.7261	up	1	1
Cs_ont_6g003300	4.35e-12	2.29594	19.0566	15.4367	14.2789	3.18144	2.94203	3.39699	2.68025	4.1629	2.82695	15.9617	12.3791	19.0567	up	1	0
Cs_ont_1g027700	2.5e-09	2.29162	4.61553	8.14683	6.90222	2.28972	1.83653	1.45553	1.56748	0.915946	1.13635	5.47592	5.96077	8.06361	up	1	0
Cs_ont_3g014950	5.74e-09	2.28405	4.46536	5.03071	6.17505	0.718761	0.658943	0.389416	1.15425	0.676207	0.369694	2.79402	4.29192	3.88747	up	1	0
Cs_ont_1g012740	0.000386	2.27361	5.88443	2.55717	3.79567	0.397455	0.549792	0.099147	0.489591	0.685698	0.554262	2.3897	3.07455	3.06719	up	1	0
Cs_ont_8g011520	1.4e-05	2.27058	5.4576	4.81332	3.12759	0.334925	0.410527	0.665988	0.657638	0.384591	1.16327	4.24062	3.74432	3.0657	up	1	0
Cs_ont_2g006660	1.39e-14	2.2695	7.44492	11.0019	17.0339	1.48625	1.474	1.68046	3.84822	2.80282	2.83527	15.1575	19.2088	12.6414	up	1	0
Cs_ont_4g018910	4.94e-14	2.26019	12.5878	13.765	20.5528	4.56238	5.56598	3.55427	2.45502	4.40207	4.942	21.9872	19.0513	16.3293	up	1	0
Cs_ont_2g001940	0.0037089	2.25393	0.367219	0.650072	1.20338	0.649167	0.425791	0.092167	0.455164	0.319649	0.613785	2.39491	2.31153	2.11805	up	1	0
Cs_ont_3g018220	1.14e-10	2.25306	1.52744	1.3205	1.02665	0.498267	0.538299	0.695303	0.412372	0.569019	0.473909	2.2471	2.26205	2.46313	up	1	0
Cs_ont_7g002010	9.77e-29	2.25274	119.015	109.416	77.0955	12.8682	16.2582	12.2651	13.5766	16.5544	19.3924	77.922	101.216	61.5734	up	1	0
Cs_ont_5g019550	1.19e-10	2.23002	14.7351	25.5641	35.265	5.84191	4.99921	5.8203	8.29239	6.93779	10.7564	33.666	55.9826	35.7475	up	1	0
Cs_ont_6g014920	1.66e-05	2.22048	97.9545	52.9806	114.221	19.9127	24.4999	24.462	49.0916	22.346	17.7901	93.8826	92.8284	239.428	up	1	0
Cs_ont_1g004440	0.00220158	2.21545	1.30283	0.798848	1.5176	0.50626	0.465116	1.00646	0.298192	0.581512	0.574879	2.07355	1.95042	2.76221	up	1	0
Cs_ont_9g020430	0.001471	2.21315	27.5711	25.5572	66.3622	12.1942	8.83734	11.1913	6.92112	4.27697	5.33246	11.2331	10.0185	56.1284	up	1	0
Cs_ont_2g006430	0.000457	2.18483	1.53753	3.06349	3.23108	0.500645	0.64199	0.397698	0.343881	0.403152	0.188557	0.535303	0.963623	2.67982	up	1	0
Cs_ont_1g026490	1.61e-14	2.18325	29.8442	20.3866	18.2914	3.06869	3.98771	3.46002	4.27465	6.40888	6.23512	18.5691	37.0534	22.7482	up	1	0
Cs_ont_3g015790	1.02e-07	2.17923	10.6561	9.31213	8.6245	1.08703	1.89704	0.215992	2.45286	1.52514	1.73685	7.27628	10.7554	8.66038	up	1	0
Cs_ont_9g022640	3.09e-15	2.17511	20.4746	20.6253	24.9505	6.84994	6.94481	4.45521	5.29442	7.04102	7.71333	25.8684	44.0014	22.7401	up	1	1
Cs_ont_3g033220	0.00420416	2.17318	27.1429	38.083	61.446	8.06469	6.6221	4.89939	5.70251	2.87721	1.70562	6.04662	6.78103	34.7357	up	1	0
Cs_ont_5g018240	2.43e-33	2.16338	194.024	143.116	197.078	40.1827	38.6425	33.6826	36.6466	42.5532	51.9915	180.544	244.301	158.806	up	1	1
Cs_ont_2g003730	0.00567339	2.1621	1.38261	0.503522	0.90071	0.410707	1.20608	0.489706	0.080623	0.188808	0.620672	0.951046	1.11658	1.97341	up	1	0
Cs_ont_9g010230	3.46e-05	2.15603	0.827195	2.76601	2.40958	1.0213	0.937827	1.38411	0.82024	0.853378	0.6145	3.96856	3.47129	2.94136	up	1	0
Cs_ont_1g011970	6.76e-05	2.14139	1.50593	0.716526	1.86634	0.395089	0.417069	0.180992	0.34065	0.209892	0.257049	0.839691	1.30716	1.44534	up	1	0
Cs_ont_1g013970	1.79e-07	2.13676	17.0511	49.2624	66.3042	9.29062	9.15692	12.9656	15.3445	14.0031	15.6457	73.1407	77.3977	52.1178	up	1	1
Cs_ont_4g001310	1.03e-07	2.13232	28.0488	11.3589	12.473	5.30014	3.17474	5.63862	3.26761	3.53721	4.20779	13.9337	18.023	17.3131	up	1	0
Cs_ont_3g017760	7.95e-10	2.09661	32.1871	18.2956	16.7954	5.30953	3.88465	3.90237	6.04496	6.39208	6.71069	25.0886	21.8806	36.2408	up	1	1
Cs_ont_8g000470	0.00546885	2.07276	1033.42	308.366	109.152	31.8269	21.1086	51.7162	86.4557	56.248	35.1381	283.418	181.651	302.219	up	1	0
Cs_ont_4g002990	0.000757	2.0723	1.90181	2.90206	2.98891	0.960809	1.86414	0.530652	0.733641	0.613026	0.303229	1.61582	1.81467	3.46612	up	1	0
Cs_ont_8g027780	0.000716	2.07013	2.51248	1.23626	1.38629	0.232301	0.404791	0.219463	0.477158	0.305196	0.286464	1.06079	0.850842	3.00991	up	1	0
Cs_ont_7g016800	2.06e-26	2.06913	22.7991	21.0397	21.1353	3.28597	4.80081	2.98585	3.36356	4.51079	4.40719	17.4492	21.0566	14.0845	up	1	1
Cs_ont_1g009160	0.00197991	2.0681	1.49851	1.54409	1.25385	0.378238	0.635638	0.375677	0.247458	0.289967	0.178294	1.29167	0.785277	0.925811	up	1	0
Cs_ont_2g035110	2.78e-20	2.0639	170.571	161.633	116.646	21.6676	20.744	22.142	28.019	26.0515	39.1711	145.775	159.236	93.4816	up	1	0
Cs_ont_3g027950	1.68e-13	2.05421	24.4813	63.514	50.9144	17.7608	15.3471	16.6085	11.7168	12.5058	14.7202	58.1596	59.6123	47.2897	up	1	1
Cs_ont_7g001920	8.66e-05	2.05327	1.46011	1.55502	1.6654	0.355761	1.07072	0.555128	0.149611	0.233858	0.526427	0.724543	1.43858	1.71438	up	1	0
Cs_ont_3g005060	7e-13	2.05246	559.84	295.867	213.093	65.1258	76.902	93.4416	91.495	116.966	92.025	437.908	414.269	423.593	up	1	0
Cs_ont_7g004670	0.00244312	2.04806	0.149416	0.792516	0.901737	0.754448	0.830488	0.44972	0.148093	0.3469	0.640912	1.94878	1.53816	1.33143	up	1	0
Cs_ont_6g015580	4.81e-07	2.04531	9.58548	8.70072	6.57955	3.34425	5.93795	1.83461	1.58507	1.85367	1.42056	5.03026	7.5805	7.75094	up	1	0
Cs_ont_9g005240	0.00181017	2.04241	10.3501	5.83277	2.83599	1.23071	1.13209	1.3463	0.725023	1.13018	0.466809	2.73868	3.20848	3.63922	up	1	0
Cs_ont_3g004400	3.73e-05	2.04051	1.7282	2.24275	3.00618	1.41737	0.657995	0.407593	0.352432	0.354135	0.688532	1.51543	2.03328	2.18239	up	1	0
Cs_ont_5g005390	0.00198179	2.02789	40.8962	40.987	53.1511	15.3581	13.1433	8.12092	7.69836	3.0734	2.63068	8.77691	10.2996	36.7491	up	1	0
Cs_ont_2g013320	5.72e-13	2.02035	22.0156	31.5482	34.0623	7.12994	6.04861	6.47434	4.06327	6.52131	9.98759	22.1247	40.1193	22.9475	up	1	0
Cs_ont_5g039920	0.00975044	2.01744	65.4547	20.4904	43.8201	5.36219	5.34318	10.7203	10.236	4.44839	2.81692	10.9357	11.6076	49.9164	up	1	0
Cs_ont_5g020930	1.04e-09	2.00425	11.1824	8.01173	8.11549	2.79281	2.50348	2.95724	1.9389	4.14404	3.70558	8.67904	18.5938	12.6392	up	1	0
Cs_ont_3g010550	1.1e-07	2.00054	6.14581	5.81865	3.83611	1.22363	2.08606	2.06953	1.71582	2.0087	2.39527	5.72342	12.3544	7.10733	up	1	0
Cs_ont_1g024800	0.00446308	2.00006	5.62546	1.96587	1.19248	2.03778	1.32052	0.655345	1.20786	0.413923	0.517211	3.59758	1.9396	3.31638	up	1	0
Cs_ont_2g032470	0.00145102	1.99208	1.5256	4.3681	4.79439	1.2691	1.08199	1.71167	1.4237	1.4582	0.942608	4.84356	6.4701	4.27328	up	1	0
Cs_ont_5g020430	4.12e-05	1.99047	4.75286	2.60226	3.36873	1.05777	1.5661	2.29393	0.915804	2.07253	3.07968	5.96293	13.1504	5.45002	up	1	0
Cs_ont_4g000570	0.00410304	1.98676	5.45122	7.86813	13.8179	0.849685	2.15902	2.116	2.91317	3.16247	2.03	9.06508	14.9811	8.97244	up	1	0
Cs_ont_6g016910	0.000859	1.98023	25.35	19.0855	45.6475	7.40697	4.75476	6.41272	6.64625	3.01308	4.0737	9.50866	10.4072	35.4071	up	1	0
Cs_ont_2g027570	2.07e-23	1.97107	62.3065	64.1569	49.0065	18.954	15.9869	12.1668	13.7003	12.1878	14.7511	49.8168	67.7681	45.8	up	1	0
Cs_ont_6g024600	0.00167672	1.96448	1.8278	2.07129	1.15019	0.48059	0.553904	0.373227	0.235856	0.506231	0.226582	0.855081	2.08177	0.905273	up	1	0
Cs_ont_7g027250	0.000256	1.95822	2.99467	3.10699	0.622155	1.5205	0.920501	1.36206	0.430875	0.553093	1.14469	3.43807	2.99654	3.19979	up	1	0
Cs_ont_5g030260	1.65e-10	1.94823	13.4045	9.64078	11.7739	4.10796	5.91959	3.31153	2.50703	2.67734	4.73231	10.5763	17.3638	11.557	up	1	0
Cs_ont_5g004110	0.000528	1.94632	1.57505	2.09087	1.79652	2.20028	1.99399	3.26627	0.910108	0.483541	0.943119	1.16644	2.22297	5.90622	up	1	0
Cs_ont_5g039400	2.98e-05	1.93748	7.99903	10.2522	10.6039	2.97907	3.09545	5.1291	1.6892	1.06569	2.55969	3.77433	4.1985	12.595	up	1	0
Cs_ont_1g016260	1.3e-14	1.93534	18.077	18.5311	11.8984	5.062	4.28534	5.13017	4.48201	3.30644	4.31962	14.1405	17.6568	15.8066	up	1	0
Cs_ont_7g013050	8.8e-16	1.92833	12.0798	12.0154	7.13994	2.27501	2.39587	1.79016	1.84731	2.3125	1.73791	7.68349	8.99225	6.25113	up	1	1
Cs_ont_6g023810	0.00152359	1.92244	2.35806	1.97178	5.73803	0.205161	0.338069	0.611038	0.442858	1.27481	1.19663	2.88865	4.27346	3.99755	up	1	0
Cs_ont_8g028620	8.82e-07	1.91725	4.49964	5.31888	6.33847	1.38581	1.50504	1.5628	0.98295	0.947105	0.534476	2.06585	2.31851	4.88433	up	1	0
Cs_ont_8g008230	1.39e-20	1.91479	37.4445	40.7309	30.4392	12.1027	10.9111	11.489	14.715	14.7805	12.9591	46.3427	77.8373	41.2046	up	1	0
Cs_ont_2g006830	0.00154742	1.9098	175.195	243.969	374.814	156.057	121.368	93.9386	76.3449	24.2742	24.9997	99.0418	114.076	271.644	up	1	1
Cs_ont_7g003160	5.32e-13	1.90842	41.6584	47.9155	39.7537	5.43143	7.14131	5.79942	5.96755	9.22397	12.0965	30.1078	48.1182	26.3641	up	1	0
Cs_ont_8g016920	0.000298	1.90266	1.35175	4.38525	5.93426	0.72483	1.17434	1.29476	0.812037	1.03332	1.06241	2.96856	4.72629	3.64493	up	1	0
Cs_ont_4g014560	2.7e-08	1.90049	8.87469	9.30994	8.27314	1.07198	0.7161	2.51842	1.53063	2.12707	1.84367	5.90076	6.62514	8.18924	up	1	0
Cs_ont_6g009050	0.00146264	1.90004	137.419	30.9407	28.8017	9.90502	8.00306	7.43008	7.63274	8.56387	6.37546	18.1677	20.2175	47.2441	up	1	1
Cs_ont_3g015670	1.17e-12	1.89831	5.30412	5.80508	5.41221	1.00588	1.31509	0.962844	0.881159	0.992248	1.65515	4.38612	5.48976	3.70832	up	1	0
Cs_ont_9g017370	0.000921	1.89546	1.31602	3.52886	4.9535	2.44504	1.02753	2.65793	2.18455	2.29072	2.55147	6.91717	13.1171	6.98518	up	1	0
Cs_ont_2g002570	0.00272391	1.8935	11.6466	4.87971	7.1608	0.519952	1.11901	0.517617	1.53228	0.79465	1.15569	5.54957	2.75224	5.04651	up	1	0
Cs_ont_3g000350	8.06e-09	1.89239	4.62596	2.91405	5.81378	1.86956	1.43157	2.47797	1.73339	1.78941	2.65438	7.49064	8.12099	7.8915	up	1	0
Cs_ont_7g017320	1.59e-14	1.88646	24.5936	20.2708	27.0832	9.14128	9.13401	5.56433	5.15085	5.15485	7.83654	17.7068	29.0505	21.8704	up	1	1
Cs_ont_8g025650	0.00868902	1.87879	0.199649	0.999522	1.60465	0.734488	0.800937	0.867711	0.461622	0.618095	0.380253	1.89733	1.14151	2.40371	up	1	0
Cs_ont_2g023860	0.000614	1.87189	52.3161	21	22.9359	4.69483	6.76016	5.79692	6.273	6.88613	8.06019	22.8802	45.1696	11.8898	up	1	0
Cs_ont_2g007570	0.000524	1.86538	1.65941	3.94918	4.98986	0.203036	0.371955	0.756037	1.59384	0.817471	2.43761	4.38701	8.62058	5.17384	up	1	0
Cs_ont_8g029530	0.0026162	1.85591	4.01545	1.07969	1.73589	2.17559	1.44469	0.692156	0.465349	0.276979	0.851234	2.23289	2.3013	1.47433	up	1	0
Cs_ont_5g026870	0.000643	1.84986	0.91002	0.666057	1.19831	0.240024	0.175858	0.094562	0.514168	0.32782	0.547724	1.8932	1.53305	1.63149	up	1	0
Cs_ont_7g007200	0.00179193	1.84729	2.2608	2.58483	3.40701	0.06714	0.307795	0.466839	0.856582	0.231593	0.443256	1.37561	2.12904	2.21958	up	1	0
Cs_ont_5g040040	2.1e-05	1.84639	363.405	348.701	545.987	274.833	217.768	240.419	220.796	107.191	101.885	407.823	327.395	845.271	up	1	0
Cs_ont_8g010260	1.4e-08	1.83619	5086.87	3006.29	2165.71	359.901	395.095	528.862	639.837	764.527	701.344	3226.29	2519.87	1956.28	up	1	0
Cs_ont_5g009690	2.44e-08	1.81455	6.35018	6.2389	7.51148	2.40584	2.67064	1.49463	1.18088	2.76354	3.22488	6.96208	8.8597	9.68294	up	1	0
Cs_ont_7g027970	0.0074575	1.81359	1.50486	0.414876	0.942294	0.949341	0.608589	0.282783	0.326033	0.327656	0.714917	1.05739	1.88092	1.98333	up	1	0
Cs_ont_4g015920	0.00980572	1.81258	0.436422	1.29269	0.739009	0.735536	0.948498	1.02456	0.577871	0.50624	0.27962	0.916244	1.66803	2.18089	up	1	0
Cs_ont_2g006500	0.00200665	1.8088	2.11348	2.55831	0.972481	1.26514	1.2757	1.3964	0.530364	1.73714	0.818481	4.50874	3.04784	3.18953	up	1	0
Cs_ont_8g008000	2.45e-05	1.80725	16.2166	14.2716	13.8441	3.84241	2.13638	1.87691	1.97812	2.17305	2.37538	3.64753	5.2073	14.1075	up	1	0
Cs_ont_4g020230	3.64e-05	1.8045	2.2482	2.67918	6.34039	0.552735	0.975848	0.737628	0.486136	1.27288	1.35981	2.5485	4.7237	3.76048	up	1	0
Cs_ont_3g025350	0.000314	1.80023	8.80537	16.2319	12.5515	1.08393	1.06694	2.19264	2.83957	3.22534	6.60618	12.2656	24.5227	8.29111	up	1	0
Cs_ont_6g002010	6.17e-10	1.79795	58.0106	45.7528	60.924	16.375	15.7848	14.6251	10.5524	19.8412	26.0954	59.3136	95.3172	45.3128	up	1	0
Cs_ont_7g025390	0.00829549	1.7977	2.81912	2.7229	3.63514	1.53243	2.20274	6.37355	1.23494	2.01607	1.2118	2.18611	2.29545	10.7966	up	1	0
Cs_ont_1g016380	6.28e-10	1.79429	22.9513	20.5628	18.5223	8.10158	8.99423	4.75572	5.53119	6.50499	9.02568	22.1843	32.0567	20.8911	up	1	0
Cs_ont_2g004980	4.28e-09	1.791	13.6111	14.3474	8.2942	5.93064	5.32688	5.37418	4.9253	1.45656	1.91382	11.0317	10.5562	8.53307	up	1	0
Cs_ont_4g004290	2.63e-07	1.78684	42.3358	19.5032	22.2964	7.07954	5.96326	6.52643	5.84056	11.1989	8.8651	28.6383	43.3192	18.8485	up	1	1
Cs_ont_7g011840	3.55e-10	1.78663	6.55398	7.886	5.88789	1.3232	0.824285	1.31441	1.24648	1.58293	1.20873	4.24422	5.5134	4.38686	up	1	0
Cs_ont_4g019050	4.13e-05	1.78514	5.12476	10.4936	11.2113	5.49731	4.02353	2.30917	3.41422	3.30861	3.61535	11.0583	6.56656	18.1313	up	1	0
Cs_ont_1g008320	0.000478	1.78425	2.61	1.27456	1.05837	1.96211	1.59236	0.890766	1.26528	0.773752	0.580972	1.64825	2.92	4.60698	up	1	0
Cs_ont_1g021810	6.18e-29	1.78309	61.7033	99.1804	111.267	27.322	25.8534	26.8059	23.925	29.8778	29.9312	108.379	105.511	85.2835	up	1	0
Cs_ont_8g022070	1.45e-05	1.78076	34.4242	20.672	19.2158	5.563	9.08165	4.64166	6.84694	7.40304	5.40318	16.8794	22.066	30.07	up	1	1
Cs_ont_2g006960	2.03e-05	1.77325	6.23069	4.09047	3.14741	1.66039	1.75128	1.94848	1.72801	0.405165	1.1844	3.99	3.98771	3.80012	up	1	0
Cs_ont_9g008050	1.04e-09	1.77164	54.9726	70.3465	100.041	38.8503	30.7637	20.8723	20.5711	19.4736	16.3831	47.2791	56.2891	93.533	up	1	0
Cs_ont_5g020720	5.86e-08	1.76828	12.7041	10.7363	9.91449	5.13587	5.34075	5.73629	2.98405	5.29023	5.78437	10.3907	24.0518	14.6079	up	1	0
Cs_ont_2g015230	6.87e-07	1.7677	5.71905	10.3967	8.83566	1.78879	2.55614	3.09326	1.56089	1.48402	1.98464	4.66287	3.7657	8.52156	up	1	0
Cs_ont_7g015010	1.6e-09	1.76612	13.6632	22.4111	20.3505	3.59993	2.01244	4.42917	5.127	4.98111	6.64292	22.2791	19.071	16.8612	up	1	0
Cs_ont_5g022470	2.78e-11	1.76475	7.11748	7.38429	5.78976	2.25262	1.55333	1.55545	2.146	1.80362	1.28886	5.32454	8.35136	4.65893	up	1	0
Cs_ont_3g014570	0.00287787	1.76317	23.9924	25.5157	67.7833	8.57874	15.592	8.85265	10.6564	33.8437	28.707	42.9307	134.817	74.5832	up	1	0
Cs_ont_3g027960	2.39e-13	1.75747	80.1265	105.972	145.899	38.8546	40.1375	47.961	28.329	35.9366	42.6777	125.774	135.229	107.069	up	1	0
Cs_ont_1g016490	2.94e-13	1.75618	71.1051	54.256	100.045	18.3187	16.646	19.2686	15.2579	26.0626	24.3781	52.7765	95.4776	76.142	up	1	0
Cs_ont_1g001470	0.00202062	1.75108	3.43915	2.83094	7.52537	0.822736	1.21685	0.94289	0.789193	0.36388	1.13023	2.59335	2.70709	2.69061	up	1	0
Cs_ont_8g014310	2.08e-06	1.73676	24.6751	18.1824	24.8072	8.49796	9.37372	6.21623	6.3494	3.05766	3.64296	9.791	9.7089	24.858	up	1	0
Cs_ont_6g001970	8.17e-09	1.72731	124.974	120.842	162.498	30.1627	35.4811	32.2382	24.892	55.0595	65.9957	132.085	241.147	117.749	up	1	1
Cs_ont_2g017340	0.00413108	1.7272	1736.76	1884.83	2907.99	1598.3	1084.59	1273.67	907.061	378.734	363.032	1158.59	923.094	3526.98	up	1	0
Cs_ont_5g020810	1.16e-05	1.72469	19.4342	13.042	11.2109	4.62263	4.53657	4.92268	4.61524	6.06415	4.69896	12.1215	23.1506	16.5113	up	1	0
Cs_ont_5g047190	7.41e-11	1.72449	71.3437	62.51	89.2762	32.7115	27.3415	26.005	14.3808	23.2431	33.1381	73.201	57.258	105.489	up	1	0
Cs_ont_6g006330	1.21e-11	1.72344	3.99291	6.88197	6.38885	1.38717	1.71286	2.02908	1.16596	1.77898	1.39402	5.01255	5.60425	3.89656	up	1	0
Cs_ont_7g021000	1.15e-07	1.71902	16.2925	11.9258	10.8021	10.8171	9.40454	9.63543	7.22274	3.75965	3.34825	13.5369	11.4666	21.7591	up	1	0
Cs_ont_6g004050	3.38e-05	1.71407	69.9092	36.016	54.7178	13.5936	12.1237	25.3014	11.347	10.6134	11.0622	27.1041	21.4654	62.8724	up	1	0
Cs_ont_1g022420	1.3e-12	1.70873	94.1253	116.983	118.291	34.4824	33.5962	23.5505	26.2713	36.94	52.9429	112.144	174.894	99.4186	up	1	1
Cs_ont_7g004380	0.000129	1.70611	5.69754	4.62889	3.91147	2.32285	1.17594	1.19376	1.02202	1.28886	0.983311	4.06637	3.5385	3.30001	up	1	1
Cs_ont_2g031420	2.97e-08	1.69759	18.298	17.0915	20.4251	5.01041	4.69911	8.66617	3.85629	7.80693	9.17765	14.9529	28.4881	22.6251	up	1	1
Cs_ont_3g019060	1.39e-14	1.68918	54.963	57.5464	42.3593	6.16973	8.94295	8.82391	17.3493	13.9584	10.2098	40.9758	48.2022	47.3468	up	1	0
Cs_ont_5g020900	1.17e-05	1.68905	3.59978	2.43861	2.58719	1.2978	1.64947	1.53011	0.976552	1.33857	2.5232	3.68904	6.92293	5.36229	up	1	0
Cs_ont_6g006270	7.25e-07	1.68512	2.34947	3.63309	3.41187	1.13518	1.00216	0.565383	0.757693	0.98777	0.690204	2.47637	3.60338	2.02316	up	1	0
Cs_ont_6g016890	3.64e-05	1.67826	2.88669	2.46784	1.73461	0.582717	0.820881	0.445041	0.703712	0.876741	0.759309	1.71752	3.45077	2.49648	up	1	0
Cs_ont_4g019240	0.00330074	1.6757	6.762	9.43725	2.60011	4.06756	3.1654	4.47889	3.36605	2.697	5.52512	15.4183	8.98909	13.2798	up	1	0
Cs_ont_9g026170	0.00205986	1.67023	1.43697	8.05225	4.53659	4.23315	6.66696	1.54398	1.50103	1.5093	1.98511	4.39961	6.29877	5.59804	up	1	0
Cs_ont_5g006470	1.45e-05	1.66667	1.86902	4.62359	6.27755	2.12764	2.45975	1.79742	1.39983	0.82126	1.98502	5.91691	4.59635	4.05406	up	1	0
Cs_ont_4g002460	0.00895499	1.6602	3.82344	2.48052	1.96851	1.97383	2.99333	2.04667	0.505413	0.887578	0.729778	1.14643	1.36107	4.10654	up	1	0
Cs_ont_5g020740	1.68e-05	1.64779	7.02582	4.33569	4.78245	3.45516	1.96909	2.47072	1.48323	1.87704	3.13238	6.53387	8.37815	6.06612	up	1	0
Cs_ont_8g002660	4.37e-08	1.64752	81.3003	53.6711	44.8374	23.0982	25.824	20.0266	15.4402	14.4192	12.9543	30.9964	36.4164	69.4196	up	1	0
Cs_ont_9g022940	1.78e-05	1.64413	6.36191	11.7898	12.559	3.12613	1.83336	1.89842	2.30136	1.4968	2.4617	9.20279	6.29595	4.6672	up	1	0
Cs_ont_8g008730	0.00294014	1.64381	4.55665	3.59784	4.30208	0.394202	0.32083	1.2611	0.730604	0.856735	1.97836	3.70788	4.90905	2.7922	up	1	1
Cs_ont_2g027550	1.17e-33	1.63906	182.598	185.467	153.316	51.5058	48.1832	46.1147	43.7565	48.464	50.8881	149.728	171.271	134.567	up	1	0
Cs_ont_9g022790	0.00418525	1.63851	0.776254	2.13673	2.17245	0.522712	0.719742	0.259717	0.513075	1.0011	1.23488	2.32755	3.90489	2.50138	up	1	0
Cs_ont_9g006910	0.000302	1.63796	6.46032	6.3765	5.66368	2.4289	0.890915	2.48171	1.97511	1.03723	1.11291	3.21453	2.51507	7.24128	up	1	0
Cs_ont_9g009100	0.000864	1.6355	0.51689	0.401869	0.480008	0.6443	0.44912	0.365434	0.571915	0.315128	0.115336	0.925237	1.07654	1.11486	up	1	0
Cs_ont_8g029280	0.00953132	1.6314	1.16511	1.49376	0.262467	0.916082	1.0839	0.520662	0.514003	0.600759	0.620928	2.09647	1.48354	1.83971	up	1	0
Cs_ont_2g015320	0.00164703	1.62976	1.48836	2.34103	2.61704	0.608966	1.04061	1.20912	0.3585	0.654022	1.1839	1.77273	2.38984	2.73581	up	1	0
Cs_ont_4g000990	1.02e-06	1.62147	8.88339	5.01278	10.9625	1.01861	0.830181	0.487983	1.70775	1.52467	1.57887	4.63	5.86686	4.58371	up	1	0
Cs_ont_2g013230	1.47e-10	1.62008	270.88	298.915	235.266	98.3103	86.9842	60.0428	85.2989	46.3277	39.0428	188.12	184.751	168.126	up	1	0
Cs_ont_8g002000	0.00141857	1.61832	0.936522	2.58521	2.56775	0.452045	0.639556	0.815965	0.887072	0.662024	0.347942	2.23389	1.9074	1.80618	up	1	0
Cs_ont_8g004960	3.22e-06	1.60873	6.41567	8.57779	8.2396	2.68632	2.50609	1.03687	2.09383	1.50699	1.19573	3.75027	5.69226	5.51627	up	1	0
Cs_ont_3g022970	0.00159289	1.60851	20.0296	11.617	19.3703	3.86414	5.81676	5.19355	2.56456	2.36772	4.43731	4.72016	6.88403	17.2198	up	1	0
Cs_ont_3g015770	0.00181299	1.60631	5.54024	3.15928	2.95557	0.706311	0.983686	0.562038	1.05882	1.62201	2.12462	4.46981	6.60737	3.86552	up	1	0
Cs_ont_2g002630	0.00431246	1.6026	49.5475	57.3561	74.7622	40.4863	31.5291	29.3488	17.4307	8.93256	10.572	19.8133	20.4674	73.6082	up	1	0
Cs_ont_1g002400	7.86e-06	1.60133	2.53176	2.98776	2.29971	0.982733	1.33135	0.58536	0.771376	0.768995	0.813424	1.99675	2.80344	2.50466	up	1	0
Cs_ont_5g005500	0.00115869	1.60066	28.9542	21.291	40.1557	11.2186	10.0609	8.83468	7.93151	7.03704	6.85093	13.6868	11.1324	41.9744	up	1	0
Cs_ont_2g029910	0.000132	1.58331	9.3968	9.62127	2.56837	4.94446	4.63282	5.11123	3.49472	5.907	5.052	13.8243	15.5748	14.5812	up	1	0
Cs_ont_6g015170	0.000406	1.5802	6.95284	9.81553	7.00664	3.31891	6.30811	2.15445	2.67198	5.46898	5.28459	11.2614	20.1464	7.96281	up	1	0
Cs_ont_5g024910	0.00245233	1.57596	762.37	900.194	1335.41	706.815	509.63	604.089	455.164	195.961	189.641	625.42	491.518	1448.28	up	1	0
Cs_ont_1g019300	1.35e-06	1.57123	20.5844	20.853	14.4968	4.74113	4.99653	5.73059	5.65483	3.68802	6.12715	18.0733	12.8673	16.1067	up	1	0
Cs_ont_5g025740	0.000845	1.56821	3.06809	2.36064	0.990622	2.65207	4.38058	1.90591	1.70293	1.32036	0.934563	2.03421	4.77815	3.82986	up	1	1
Cs_ont_5g026960	0.000439	1.56608	5.02896	3.0076	4.85232	5.3188	4.13042	2.46813	1.5086	0.949872	2.80074	4.94511	4.15291	6.81159	up	1	0
Cs_ont_8g010220	0.00844231	1.5653	8.37221	6.61696	7.71712	1.81109	2.58094	1.06542	3.45088	2.45345	3.14254	8.27993	13.3477	7.09093	up	1	0
Cs_ont_5g046620	8.29e-06	1.56487	4.85252	8.42165	6.07172	3.62771	1.71115	2.82615	1.44371	2.5905	2.22601	6.89698	7.221	4.77032	up	1	0
Cs_ont_5g044710	2.84e-16	1.56168	186.722	154.247	164.24	26.7018	33.1846	24.4926	35.5867	43.0598	50.6098	117.23	173.748	98.6982	up	1	0
Cs_ont_3g001620	0.00107981	1.55554	74.4215	76.785	124.391	56.949	40.4402	51.3224	43.2898	26.0824	25.9817	64.014	53.26	167.613	up	1	1
Cs_ont_2g033020	4.07e-09	1.55497	39.4618	46.0846	50.4878	16.6325	19.1529	11.9082	11.1535	11.9353	10.7535	22.5777	26.1525	51.9684	up	1	0
Cs_ont_8g008220	0.000329	1.55335	8.43792	7.28059	7.6232	5.00241	2.82227	3.73034	2.67889	1.43597	1.4003	3.13759	3.47896	9.6551	up	1	0
Cs_ont_3g008460	3.54e-10	1.54757	297.066	265.265	145.63	86.8493	84.7571	77.5546	84.0582	81.0758	83.6897	287.772	252.267	204.094	up	1	0
Cs_ont_2g003390	0.000389	1.5462	19.8947	14.4744	24.1634	9.62136	11.4126	17.9849	8.16011	20.569	18.7016	48.2528	65.7865	27.0105	up	1	1
Cs_ont_2g014850	1.45e-08	1.54268	38.4558	45.8443	79.5373	20.5123	23.249	19.6436	11.1076	22.3103	22.966	43.8141	58.0541	62.7104	up	1	0
Cs_ont_2g010920	0.00230766	1.54161	0.838057	1.77924	1.77252	3.21654	2.01994	2.4392	1.74475	0.680927	1.19954	3.69388	1.91778	5.10908	up	1	0
Cs_ont_9g004330	0.00108476	1.54145	18.6997	26.6939	9.03734	9.53413	12.2714	12.4579	5.41009	12.5615	6.7282	28.0252	27.8613	17.343	up	1	1
Cs_ont_5g026380	1.12e-05	1.53974	46.6915	33.6859	51.5163	16.8849	17.3336	16.559	18.3943	35.3206	34.7404	68.5666	142.544	51.5101	up	1	0
Cs_ont_7g004180	0.00107314	1.53448	5.51304	6.71346	6.10755	2.0737	1.43114	3.73828	3.56327	4.6111	3.07434	9.34328	14.1043	9.87557	up	1	0
Cs_ont_7g027720	0.00427441	1.53223	3.65142	2.67687	2.29997	0.493765	0.419183	0.155408	0.6509	0.47934	0.266011	0.841572	1.21617	2.03309	up	1	0
Cs_ont_3g014130	0.0009	1.53213	0.683641	1.00383	0.740039	1.06347	0.657332	0.599076	0.507569	0.330854	0.297076	0.666057	1.00848	1.63999	up	1	0
Cs_ont_3g001630	0.00265468	1.52793	470.451	521.537	783.084	407.54	274.411	339.941	312.968	162.689	138.583	421.341	337.364	1083.62	up	1	0
Cs_ont_5g031940	4.41e-13	1.5264	312.86	573.355	515.165	128.694	114.714	111.582	139.742	197.781	214.691	464.197	719.15	445.061	up	1	0
Cs_ont_5g013580	0.000748	1.52485	2.39283	2.22406	1.44295	1.39907	1.5607	0.719612	0.910473	0.834577	0.35426	2.18656	2.12475	1.61554	up	1	0
Cs_ont_4g017860	8.21e-05	1.52462	6.56855	4.96618	5.14839	2.75114	2.14748	1.02991	0.885063	1.24537	1.61291	2.89356	4.5443	3.5696	up	1	0
Cs_ont_5g009070	0.00357122	1.52412	44.5344	40.1456	55.1848	13.8872	12.7715	8.41522	11.6876	6.35562	8.73939	15.7504	14.3502	52.6239	up	1	0
Cs_ont_6g004890	0.000577	1.52259	33.8332	35.1705	44.6761	10.9402	8.33934	4.13006	10.1575	6.99255	6.02025	20.5053	24.7146	23.7298	up	1	0
Cs_ont_8g022080	4.63e-05	1.5216	12.254	10.2474	6.29712	6.41424	6.84758	7.97717	4.58112	2.50841	3.04768	8.82041	7.76876	13.0731	up	1	1
Cs_ont_9g002580	1.7e-13	1.51986	58.2082	39.3749	42.0186	24.3011	24.6741	34.9722	25.2213	22.1596	23.8554	67.3832	65.584	75.0193	up	1	1
Cs_ont_1g001940	4.23e-17	1.51385	62.9982	61.7778	83.5137	19.1512	20.1508	14.4239	21.7335	28.7489	30.4336	64.5885	100.095	69.8545	up	1	0
Cs_ont_5g017430	0.00175762	1.51266	1.41757	1.77508	2.72678	0.715575	0.864774	0.710681	0.760734	1.6459	1.55636	3.00567	5.2511	3.24113	up	1	0
Cs_ont_2g006860	2.65e-07	1.51092	4.78682	4.8635	3.30562	4.02934	4.52137	2.58053	2.46097	1.64618	2.03122	6.4589	4.56488	6.7264	up	1	0
Cs_ont_7g014770	4.07e-09	1.50971	23.8204	30.5167	46.2349	11.7598	13.0237	12.0414	8.89754	12.6865	13.662	30.468	40.6843	31.1465	up	1	0
Cs_ont_2g033720	4.95e-05	1.50873	1.52082	1.19619	1.00386	0.465836	0.601567	0.135982	0.537663	0.473159	0.669351	1.34329	1.67476	1.86392	up	1	0
Cs_ont_9g018450	7.38e-07	1.50658	19.0906	18.8575	24.4903	5.95161	5.11813	3.19604	5.79496	6.50897	3.91502	19.2828	18.9369	9.74688	up	1	0
Cs_ont_7g018820	2.18e-13	1.50566	95.6753	72.233	101.191	30.13	23.8444	19.8807	26.0921	21.311	20.6148	54.2783	59.0498	83.585	up	1	1
Cs_ont_5g012580	0.000139	1.50315	6.61355	8.47895	20.3455	4.2091	4.41527	3.69249	3.38513	6.78654	7.0538	13.6719	22.3994	13.5683	up	1	0
Cs_ont_3g004950	5.71e-08	1.50198	21.8157	26.5935	27.2724	12.7508	12.4095	9.71713	9.4182	6.27923	6.06757	16.267	14.649	31.764	up	1	1
Cs_ont_1g011290	0.000464	1.49606	2.66658	1.5638	2.12477	0.804905	0.931366	0.905892	0.746052	0.811331	0.864811	1.88973	3.12748	1.93214	up	1	0
Cs_ont_3g017770	1.93e-14	1.48791	296.877	326.662	180.031	70.8186	79.4268	59.4912	80.2743	80.0916	72.7981	230.298	254.499	193.699	up	1	0
Cs_ont_7g018090	0.00638632	1.48489	0.499635	0.841399	0.500455	0.550144	0.545759	0.546225	0.674763	0.369223	0.258894	1.41497	1.36591	0.940811	up	1	0
Cs_ont_6g014150	2.09e-06	1.47931	3.38904	5.25708	5.21911	0.889194	1.25183	0.645011	0.905959	1.37764	1.86481	4.05377	4.29702	3.45454	up	1	0
Cs_ont_1g021280	1.04e-09	1.47484	13.1785	10.4633	15.049	6.65255	6.37703	5.94045	5.51024	5.7554	5.29256	15.442	10.7126	20.3423	up	1	0
Cs_ont_5g008250	2.32e-18	1.47376	20.8263	21.0426	18.0729	6.05404	6.39037	5.22884	5.73959	5.42759	6.37245	12.8411	20.9191	16.1184	up	1	0
Cs_ont_6g021210	0.00379253	1.47038	2.10141	2.6062	1.20227	1.77085	0.913041	1.05966	0.969386	0.487835	1.0699	1.58088	1.85112	3.70373	up	1	0
Cs_ont_5g025460	6.24e-05	1.46771	16.9377	12.4112	10.8974	3.16686	3.77384	2.89381	2.48627	5.02549	6.62821	9.70502	18.5771	11.5346	up	1	0
Cs_ont_6g010070	4.36e-11	1.45644	2.10059	1.80752	2.29841	1.47071	1.28654	0.97288	0.930781	0.837687	0.682668	2.0864	2.11165	2.61069	up	1	0
Cs_ont_6g012900	1.17e-05	1.4503	7.15081	7.05366	6.28457	4.10479	2.09197	3.24738	3.50648	2.27184	1.93737	6.97377	8.43776	6.31658	up	1	0
Cs_ont_8g018910	1.98e-05	1.44436	26.9471	25.4202	23.2407	23.6071	21.5312	21.7559	14.2513	11.9423	11.6071	20.323	21.7555	62.1025	up	1	1
Cs_ont_3g027570	0.000737	1.4417	1.75801	3.35776	4.49069	0.460704	0.568765	0.525787	0.700542	1.11386	1.36284	2.40231	3.85833	2.54285	up	1	0
Cs_ont_5g031840	6.28e-11	1.43561	84.5427	130.978	142.054	31.5824	37.132	30.7141	39.7469	62.8872	59.0261	133.762	202.823	109.42	up	1	0
Cs_ont_8g011740	4.72e-05	1.42799	2.77887	1.98739	1.79466	1.46973	1.83754	1.65897	1.31125	1.53628	1.3231	2.20193	4.00988	5.10397	up	1	0
Cs_ont_1g025380	0.00660847	1.42546	13.8875	15.3945	7.73041	2.47274	6.1132	8.77273	4.38599	4.37877	4.78407	17.3535	11.6208	8.72644	up	1	0
Cs_ont_5g031860	4.72e-11	1.41031	88.8245	134.152	158.645	32.5612	40.5097	35.8425	49.6625	59.9847	62.6384	140.069	216.943	111.052	up	1	0
Cs_ont_5g009830	0.00163065	1.40289	18.6007	8.36878	11.3459	2.21086	2.95431	2.99674	3.94609	4.84822	5.22987	8.85852	18.5608	10.5966	up	1	0
Cs_ont_1g005680	0.00251707	1.40181	2.03816	1.35839	1.54244	0.594297	0.711653	0.408505	0.403708	0.578562	0.473285	1.09986	1.50092	1.30668	up	1	0
Cs_ont_3g010280	0.00144522	1.39944	4.75194	3.58768	4.4185	0.692293	0.815247	1.17842	1.21305	0.739528	0.558689	1.76244	1.23171	3.62564	up	1	0
Cs_ont_7g000380	0.00747103	1.39778	28.2234	28.4268	48.4089	21.0336	14.3118	20.4647	24.1652	9.86	5.34536	30.6385	20.1312	56.549	up	1	0
Cs_ont_6g001420	0.00023	1.39627	1.03258	1.27846	2.17492	0.901096	1.26219	1.22973	0.745906	0.486222	0.608524	1.50589	1.40234	2.01857	up	1	0
Cs_ont_5g043010	0.000214	1.39556	13.6249	15.1146	15.6544	12.3378	9.08085	8.1243	5.13708	6.46719	6.59366	8.55335	12.8146	26.8645	up	1	0
Cs_ont_7g000710	0.00307822	1.38929	1456.04	1173.47	1711.36	517.837	443.518	445.787	452.938	264.196	276.953	549.423	522.481	1576.77	up	1	0
Cs_ont_5g049660	0.00547984	1.38155	1.71067	2.21785	2.37662	1.21963	1.30729	0.758741	0.598644	1.21801	1.0198	2.73236	2.45562	2.76909	up	1	0
Cs_ont_1g019190	1.94e-09	1.37946	153.557	125.775	226.114	48.568	47.6281	36.6841	45.4561	60.2585	64.6536	107.863	190.45	142.158	up	1	0
Cs_ont_3g010520	3.7e-06	1.37746	1.97673	3.20367	2.80903	1.71681	1.7019	2.34958	1.45692	0.960905	1.35388	2.31536	3.51964	4.18312	up	1	0
Cs_ont_5g032590	5.3e-08	1.36578	54.3527	50.1145	71.3146	34.5824	39.0409	49.5121	19.3762	34.4004	32.9546	101.397	72.3769	53.5067	up	1	0
Cs_ont_5g044450	0.000986	1.36474	19.4009	11.5932	7.98385	5.7446	5.25876	4.17687	3.77085	3.11897	3.53917	5.26345	6.36575	15.5272	up	1	0
Cs_ont_6g014160	3.96e-09	1.36361	14.7579	16.0574	24.2615	4.91485	6.28637	4.82321	4.81438	8.13083	7.52433	15.1033	22.397	16.0615	up	1	0
Cs_ont_7g011390	2.58e-06	1.36224	41.2838	64.9036	49.454	25.1319	22.6837	22.9391	12.1468	28.7806	29.4135	55.777	66.3883	60.8345	up	1	0
Cs_ont_8g025080	6.65e-09	1.3618	14.9943	30.87	32.5854	15.4066	15.1448	13.1038	11.7413	8.81893	11.0114	24.5734	24.9105	33.686	up	1	0
Cs_ont_3g027930	1.75e-09	1.36169	29.6102	55.4347	52.8611	17.3952	17.7622	19.9327	20.2981	23.7616	24.1578	62.6765	69.1757	47.2537	up	1	1
Cs_ont_7g014680	1.39e-09	1.36034	7.45511	6.86384	6.64876	4.72037	3.39153	4.11827	2.75441	2.49395	2.76653	7.89888	6.21247	6.83931	up	1	0
Cs_ont_6g011330	0.000207	1.35566	2.44685	3.54234	2.7372	2.83701	1.30993	2.60049	3.00211	1.06684	1.13563	3.90382	4.38382	5.51757	up	1	0
Cs_ont_1g022590	1.38e-08	1.3487	6.16423	4.82147	5.99854	1.84982	1.27514	1.54324	1.42026	2.30717	1.48595	4.13385	5.46166	3.92142	up	1	1
Cs_ont_2g027370	0.00118203	1.345	58.3647	27.1766	19.9422	9.73903	8.38576	8.65003	10.5745	14.8561	12.2969	29.4741	35.9301	32.2329	up	1	1
Cs_ont_8g001540	1.89e-20	1.34314	20.5575	26.5669	24.9187	10.5709	11.0785	9.23744	12.0008	12.0121	9.2072	24.8728	34.4679	26.8856	up	1	0
Cs_ont_1g027100	1.43e-05	1.34161	12.8798	16.9329	19.5697	9.3505	12.2172	5.27473	6.18946	8.14576	8.65231	15.2815	26.6257	17.5769	up	1	0
Cs_ont_8g010200	1.69e-07	1.33579	420.913	317.092	206.076	114.349	118.443	81.771	97.6753	133.966	142.815	328.224	292.387	339.668	up	1	1
Cs_ont_9g004490	2.35e-06	1.33454	64.2867	68.2249	53.7015	17.0872	23.1718	14.5299	16.5723	19.9808	26.4987	57.6482	69.5177	35.3042	up	1	1
Cs_ont_5g041000	3.44e-12	1.33141	65.7109	76.5678	45.011	18.7844	20.51	17.6781	21.0167	20.2886	18.5136	43.7767	64.8165	48.9624	up	1	0
Cs_ont_5g025430	0.000311	1.33136	8.72799	7.85553	6.42513	2.57471	3.51273	4.03433	3.59337	2.56643	2.47987	4.63877	8.81112	8.81724	up	1	0
Cs_ont_1g019350	3.97e-07	1.33062	59.5837	86.2062	142.502	75.3501	72.8358	80.5827	65.7815	54.8241	53.994	143.366	106.798	196.946	up	1	1
Cs_ont_7g014820	4.95e-09	1.33007	14.1201	13.2187	11.3579	6.29266	4.42241	5.40368	4.76261	3.82836	3.54854	8.41826	8.22205	14.4016	up	1	0
Cs_ont_6g015980	0.000166	1.32879	6.99792	10.0541	11.0288	1.59524	2.61027	1.81056	1.78906	3.86605	3.91864	5.07592	11.0787	8.27767	up	1	0
Cs_ont_5g005330	8.61e-14	1.32748	154.281	168.169	252.531	89.4251	95.2983	72.8777	61.9179	68.3414	75.301	139.72	173.58	210.857	up	1	0
Cs_ont_5g049730	0.00230455	1.32067	58.6073	32.629	49.1847	18.2577	14.9201	19.7527	9.01112	6.72026	10.8812	10.8677	14.7445	41.5806	up	1	0
Cs_ont_5g038640	4.02e-07	1.31889	4.21099	3.82091	4.401	2.79188	2.54986	2.55526	1.68209	3.06154	2.7988	6.55146	8.39109	4.27249	up	1	0
Cs_ont_1g014110	7.64e-08	1.31861	382.861	221.674	191.888	74.9325	76.7658	86.5922	86.5438	117.882	105.704	223.508	309.918	255.347	up	1	0
Cs_ont_4g005140	1.24e-07	1.31746	359.836	273.187	294.909	111.987	129.038	94.7113	93.6562	79.0244	96.8209	161.205	181.492	340.545	up	1	0
Cs_ont_8g006180	9.01e-11	1.31685	11.9143	23.5147	16.5506	9.93626	10.0418	8.86937	6.17136	6.78132	6.6692	14.1048	17.2339	18.3845	up	1	0
Cs_ont_6g024400	1.39e-20	1.31235	918.641	1000.93	972.058	284.991	275.131	227.883	219.306	302.124	336.724	670.946	874.577	643.762	up	1	0
Cs_ont_6g013440	0.00962218	1.31136	1.47373	1.63813	0.930646	1.21223	1.31261	1.4227	0.648846	0.190134	0.986236	1.47279	1.49739	1.7383	up	1	0
Cs_ont_6g009300	5.67e-08	1.31135	29.42	24.1109	22.008	9.28626	6.44167	8.30008	9.64712	7.56734	5.87672	19.7618	17.3934	21.2181	up	1	0
Cs_ont_8g010240	0.000847	1.30816	57.683	70.4683	41.6987	14.1519	15.7249	16.9893	16.0696	24.5147	37.9914	85.3813	67.4782	44.0809	up	1	1
Cs_ont_9g017210	0.000293	1.30586	84.1656	75.1996	53.2868	30.7494	20.0612	22.8005	23.3223	27.3905	18.567	44.1593	66.1205	66.7109	up	1	0
Cs_ont_1g009790	0.007898	1.30521	0.950976	1.57764	0.612211	0.829946	1.06178	2.39767	1.1374	0.340319	0.822072	1.95131	1.86137	2.47502	up	1	1
Cs_ont_5g005170	0.000143	1.3012	17.0028	14.4675	16.1603	6.91915	2.65087	5.50382	3.50981	3.17772	4.04313	6.26216	8.10329	12.4356	up	1	1
Cs_ont_2g016200	2.62e-07	1.29579	383.898	650.173	716.08	164.552	184.495	212.706	220.653	338.857	379.181	682.236	1093.49	572.676	up	1	1
Cs_ont_8g024770	7.72e-09	1.29161	13.7683	18.0171	24.9703	8.83663	11.1272	7.9443	5.9943	10.1737	9.56047	21.9342	23.9499	18.1005	up	1	0
Cs_ont_9g022630	0.00978522	1.29126	1.91981	4.7527	5.33122	1.93881	2.27678	1.23281	2.05514	2.05027	2.92867	5.52597	8.08159	4.10684	up	1	0
Cs_ont_1g005650	0.00749398	1.29043	5.3609	3.25361	2.46478	0.958365	0.98145	0.615836	1.54897	2.46392	2.0183	2.76246	7.91544	4.42612	up	1	0
Cs_ont_5g050120	0.00847272	1.28844	12.9265	22.2678	22.4245	14.2687	13.2817	8.08867	8.23492	2.8577	2.79485	7.88539	11.4802	15.5651	up	1	0
Cs_ont_9g020250	0.00259362	1.28498	1.59703	0.822944	1.34073	0.852718	0.881999	0.520001	0.442414	0.522311	0.57516	1.24425	1.09876	1.4816	up	1	0
Cs_ont_1g010640	0.00475526	1.28492	5.73633	4.57247	5.24711	4.35779	5.69018	4.14776	2.4468	2.20973	2.97371	5.16655	5.56895	7.93851	up	1	0
Cs_ont_2g017330	8.45e-08	1.28144	9.18999	6.60774	12.285	4.56123	4.59236	5.50907	4.28878	6.16759	6.04131	11.4154	13.7688	15.4756	up	1	0
Cs_ont_5g047240	0.000146	1.27953	1.67491	2.90041	3.76956	2.43532	2.79118	3.76299	2.32363	0.933362	1.97793	3.43488	4.2137	5.41728	up	1	0
Cs_ont_3g005340	6.13e-06	1.27912	22.7964	13.2133	14.0646	2.76703	4.81331	4.69419	6.37561	5.98138	4.85872	10.9632	15.4762	16.5634	up	1	1
Cs_ont_3g010050	4.48e-07	1.27866	13.7119	14.5632	16.7197	3.84875	4.85182	4.15441	3.23874	4.67226	6.04048	12.3354	11.8389	10.39	up	1	0
Cs_ont_5g047840	2.27e-38	1.27825	64.0941	67.3692	64.1198	26.3211	22.5339	28.625	21.7778	26.5969	23.8897	53.4764	63.5105	61.8222	up	1	0
Cs_ont_2g026210	0.00124789	1.27656	8.45813	6.2943	6.40626	2.19276	3.36915	2.33232	2.42038	4.54719	3.94075	8.96787	12.489	5.5346	up	1	0
Cs_ont_8g023350	5.48e-10	1.27629	4.62935	5.00469	4.14333	3.2145	3.59205	1.87441	2.70624	2.42085	2.2653	5.84924	8.2311	5.02632	up	1	0
Cs_ont_2g025040	0.00325119	1.27593	2.22691	1.57494	3.28748	0.732742	0.999127	0.445852	0.764471	0.896171	1.32062	2.05248	2.8568	2.43784	up	1	0
Cs_ont_8g012440	6.67e-08	1.27533	1.55109	1.55347	1.47754	1.09433	1.09012	0.774881	0.651596	1.07785	0.959707	2.20316	2.60442	1.84143	up	1	0
Cs_ont_4g018790	5.81e-06	1.2748	3.9105	4.93882	5.03512	1.59127	2.41757	1.157	1.7597	2.12868	2.20597	4.51281	5.78951	4.70785	up	1	0
Cs_ont_2g018100	1.04e-07	1.27404	10.0711	12.7742	12.8386	9.06046	11.832	6.28025	4.34992	6.52082	6.82262	12.3103	13.2135	17.7141	up	1	1
Cs_ont_1g010810	1.28e-06	1.26779	3.6836	4.54562	5.08772	1.55773	1.39316	1.44087	1.63253	3.05583	2.16364	4.89042	4.64864	6.99759	up	1	0
Cs_ont_9g022480	0.00034	1.26707	10.3571	11.2884	10.9027	3.18877	3.20845	4.51612	3.48812	5.83281	6.10466	13.3675	17.6381	6.97789	up	1	0
Cs_ont_5g039390	0.00747103	1.25164	2.00794	1.78543	1.41407	2.03085	2.73541	1.08824	0.613739	0.89575	1.93174	1.94571	2.6574	3.70941	up	1	1
Cs_ont_4g023370	9.31e-05	1.25156	609.264	581.271	777.794	519.977	414.765	508.341	373.518	239.028	216.514	554.238	392.374	1073.49	up	1	0
Cs_ont_6g014700	0.000231	1.24918	11.5934	9.5594	10.8108	4.03325	4.38658	3.80581	2.93858	8.31733	7.0994	12.3841	18.2631	13.5711	up	1	0
Cs_ont_1g005710	2.57e-06	1.24798	5.69577	5.38434	4.38727	1.85864	2.02258	1.78819	2.45089	1.60323	1.8373	4.89981	4.86699	4.64635	up	1	0
Cs_ont_4g027060	0.00314606	1.24486	5.32518	6.58154	14.2517	5.37365	3.74768	7.35041	3.31115	6.78831	4.55838	15.736	8.60166	10.8389	up	1	0
Cs_ont_9g004950	1.12e-05	1.24327	11.0475	14.3532	18.4507	6.98823	4.88264	6.89602	4.07927	4.16366	3.77577	7.40852	6.58953	14.6546	up	1	0
Cs_ont_2g014150	0.00532279	1.24242	5.21164	6.69128	2.25685	2.36432	2.96314	3.63257	1.89911	4.19631	3.25626	7.75021	6.08935	8.40659	up	1	0
Cs_ont_5g022190	1.67e-07	1.24138	175.268	151.141	196.584	69.0216	69.5573	70.6805	72.1119	53.9372	50.4228	112.521	106.305	206.427	up	1	0
Cs_ont_6g013740	0.000126	1.2408	8.36336	9.94869	14.7964	3.56284	3.53442	4.76769	5.45384	8.58176	10.3063	15.4539	28.8887	14.3209	up	1	0
Cs_ont_5g031930	2.61e-07	1.23937	43.8252	68.3452	71.946	18.5536	18.926	18.4136	24.4613	32.0096	30.8069	62.9784	99.6652	48.2561	up	1	0
Cs_ont_5g022910	4.28e-09	1.23842	15.2456	10.3203	11.5086	5.68386	5.82025	5.72551	6.49177	6.18475	4.88876	13.7109	16.9951	11.7696	up	1	0
Cs_ont_5g030800	1.4e-06	1.22961	245.429	251.8	301.426	140.804	127.333	119.225	114.52	73.2022	66.184	175.716	144.61	289.695	up	1	0
Cs_ont_7g027670	0.000365	1.22465	28.3158	49.0539	76.2258	49.3883	41.4008	59.0324	40.0181	27.7328	22.8065	63.8222	54.1418	102.954	up	1	0
Cs_ont_9g002120	5.19e-09	1.21777	30.3023	37.1504	40.5485	19.4738	17.9414	19.3773	17.7911	20.4314	23.2509	46.6076	63.1651	36.943	up	1	0
Cs_ont_1g016620	0.00187484	1.2166	8.6242	5.06515	4.30598	4.5606	2.46925	4.00275	3.2928	2.77062	3.18311	7.75911	5.93055	8.14089	up	1	1
Cs_ont_2g028760	0.00106863	1.21656	22.6724	41.8253	87.1838	48.9095	51.8736	33.0459	22.6211	26.7472	29.9668	60.5589	76.303	51.1436	up	1	0
Cs_ont_4g005720	0.00281451	1.21646	0.717055	0.948451	1.06917	1.20577	0.758034	0.848662	0.228339	0.735012	0.488165	0.871752	1.45222	1.09167	up	1	0
Cs_ont_4g028020	1.18e-12	1.21143	42.5209	48.4251	35.7102	24.754	24.726	19.5242	23.7668	23.14	25.7506	66.0939	56.1446	49.5291	up	1	1
Cs_ont_6g007000	0.00012	1.21055	12.8721	10.347	17.5352	11.2877	10.4904	8.62694	3.97042	7.2537	8.93724	11.3872	19.7707	16.1965	up	1	0
Cs_ont_5g019500	5.66e-08	1.20932	428.189	297.635	243.782	92.5035	98.0471	72.8179	89.0087	105.238	105.315	260.844	268.898	177.659	up	1	1
Cs_ont_1g008470	5.98e-13	1.20767	32.6213	40.1568	52.4879	21.2531	21.4191	20.6621	16.0949	15.5322	15.9235	31.7341	33.86	45.931	up	1	1
Cs_ont_8g005760	7.41e-10	1.20681	128.486	103.61	72.1686	42.9151	43.6071	33.129	37.7309	40.2243	37.2287	81.1186	100.842	89.1961	up	1	0
Cs_ont_6g003980	0.000118	1.20637	1878.89	1558.27	1783.16	881.96	691.173	881.237	737.684	501.008	490.821	956.97	880.039	2229.29	up	1	0
Cs_ont_2g027830	0.00833593	1.19627	18.7381	31.0162	6.27399	12.388	11.8738	11.6797	8.37669	12.8295	18.6458	31.4625	26.7784	34.054	up	1	1
Cs_ont_8g014690	0.000122	1.19214	1164.59	1485.25	1809.66	1252.14	975.738	1083.63	867.963	514.233	502.125	1162	962.398	2288.85	up	1	0
Cs_ont_5g001810	0.000201	1.18767	4.80202	3.69092	3.98235	3.47457	2.36601	1.59248	2.09817	2.14858	2.5393	6.54939	3.62595	5.44921	up	1	0
Cs_ont_5g048690	7.3e-13	1.18646	24.2527	22.4233	27.055	8.91017	10.5883	9.08931	8.03114	10.3886	10.682	17.1744	25.0562	25.0815	up	1	0
Cs_ont_9g012020	1.97e-05	1.18586	14.6382	18.2275	23.278	6.3601	6.61931	8.08488	6.37524	10.0906	11.4242	19.84	29.1446	15.8176	up	1	0
Cs_ont_7g021250	1.47e-05	1.18276	4.44016	3.27314	3.1744	1.52099	1.42885	1.30261	0.91979	1.39139	1.4085	2.24726	2.8767	3.41113	up	1	0
Cs_ont_8g016270	0.00787648	1.17762	20.6328	14.378	15.3064	12.018	8.32465	11.2579	4.31294	7.82912	6.0175	16.4668	15.9718	9.45056	up	1	0
Cs_ont_4g025490	5.86e-05	1.17711	19.9691	25.5201	16.542	8.25179	6.19051	7.07049	6.60641	4.37128	6.50291	11.525	13.6709	15.3037	up	1	1
Cs_ont_2g017600	3.48e-07	1.17641	83.1456	80.861	131.502	37.8957	34.9464	41.9179	39.5228	57.4122	65.7925	111.855	163.59	97.8112	up	1	0
Cs_ont_6g019950	3.37e-05	1.17598	6.1369	7.92401	7.3296	3.46779	5.60079	4.38793	2.56862	5.1902	4.87437	8.88836	9.64707	10.3111	up	1	0
Cs_ont_6g002110	0.00019	1.17137	11.3345	14.3206	14.1491	3.49853	2.59073	5.38531	2.58411	4.16162	6.54437	9.91368	10.5463	9.90349	up	1	0
Cs_ont_4g001530	6.94e-06	1.16906	25.2378	28.2397	39.717	14.4216	16.0585	14.2827	11.1312	20.0899	21.8029	27.6696	52.3661	42.1723	up	1	1
Cs_ont_2g009270	2.29e-10	1.16855	91.2479	68.0116	52.5072	23.6213	25.482	20.986	23.7897	23.6975	23.5527	48.7429	56.9629	56.8498	up	1	0
Cs_ont_8g023060	0.000221	1.16838	26.5511	67.5086	63.3056	27.0594	21.94	27.813	25.4457	30.4143	32.7781	45.6375	98.3437	59.7823	up	1	0
Cs_ont_2g013790	5.48e-10	1.1662	50.4371	40.661	29.4718	18.8566	16.1619	14.4772	13.6987	13.7583	16.0493	30.1383	37.4876	31.3747	up	1	0
Cs_ont_5g003910	1.7e-05	1.16616	30.7012	25.8753	37.7744	17.2372	15.0428	12.5637	13.6341	14.3924	11.4619	17.3589	34.0035	38.923	up	1	0
Cs_ont_2g015280	0.00168776	1.16536	4.12258	6.57368	6.34947	2.49919	1.91373	2.58791	3.06684	1.43522	2.06991	3.70863	5.66402	5.83809	up	1	0
Cs_ont_5g030080	1.09e-07	1.16276	93.3849	62.1256	62.1435	28.5214	26.616	26.5067	35.9186	46.8656	46.4043	68.9456	120.07	105.106	up	1	0
Cs_ont_3g033090	0.000832	1.16027	102.206	106.35	50.403	10.7849	11.4947	12.4131	28.3435	27.9446	19.5299	61.6982	72.6386	40.0627	up	1	1
Cs_ont_5g038270	0.000793	1.15262	8.41252	5.32421	10.9832	1.34598	2.23291	3.14871	4.11043	4.26186	3.98296	9.98505	9.67981	8.78768	up	1	0
Cs_ont_5g011140	1.92e-08	1.14984	30.8494	22.6271	25.1421	11.37	10.9865	9.18743	11.3825	11.4143	12.8075	23.6304	33.6556	23.6894	up	1	0
Cs_ont_5g049520	0.00825588	1.14983	8.37397	8.00404	10.8387	3.12562	3.35564	3.62691	6.13811	4.63338	3.08942	6.14308	8.71036	16.3797	up	1	0
Cs_ont_2g000900	0.00922417	1.14884	12.141	9.49712	4.07526	7.42419	4.51689	4.47597	1.96505	3.2595	5.27957	7.57789	6.61472	9.33184	up	1	0
Cs_ont_7g028970	0.000814	1.14853	1.45698	1.86681	1.19082	0.828596	1.46691	0.716256	0.786677	0.83078	1.25551	2.16796	1.87562	2.424	up	1	0
Cs_ont_5g040460	0.000926	1.1477	1.96069	1.89723	1.91547	1.21264	1.8552	1.76624	0.628591	1.2815	0.821761	1.8029	2.60945	1.8164	up	1	0
Cs_ont_2g013820	1.44e-11	1.14728	31.6392	23.5565	25.5816	10.5142	9.7306	9.78302	11.5723	9.2866	10.254	21.0563	28.4161	21.2245	up	1	0
Cs_ont_7g006330	0.00203365	1.14257	7.02197	6.00606	8.84414	3.02229	2.1649	3.65617	3.45106	2.84423	1.44941	3.76985	5.35099	8.22418	up	1	0
Cs_ont_4g023510	1.99e-14	1.14175	53.6377	52.9843	59.8252	17.2545	20.5586	17.6071	15.4252	20.5172	22.5318	41.9235	52.8568	36.9195	up	1	0
Cs_ont_2g011560	0.000185	1.13971	29.312	19.83	31.5426	6.69316	6.16448	5.71737	7.89147	9.96756	12.1772	16.0875	27.9378	23.3748	up	1	0
Cs_ont_5g035400	0.000893	1.13834	4.0856	4.20262	4.51067	1.32185	1.7958	1.82035	1.74652	2.0116	2.24247	3.06711	6.46803	4.0505	up	1	0
Cs_ont_4g007910	0.00384844	1.13528	393.679	403.082	549.389	116.937	181.359	269.3	294.548	390.905	432.26	608.174	1212.3	511.92	up	1	0
Cs_ont_8g026770	0.000545	1.13443	11.9367	12.7795	15.3127	3.20957	2.94248	4.68442	4.2426	5.7241	7.72087	10.7949	17.7289	11.1619	up	1	0
Cs_ont_5g036340	1e-05	1.134	18.6616	19.2818	13.4658	5.00169	4.38474	3.98237	7.11303	4.85068	6.03614	13.562	15.2738	11.7222	up	1	0
Cs_ont_5g041980	0.000158	1.13097	36.757	53.0679	74.522	59.09	86.03	36.8705	32.072	44.5343	54.4189	90.9048	91.1726	108.798	up	1	0
Cs_ont_1g001840	4.99e-11	1.1295	79.4634	108.178	93.5568	28.3831	20.9283	23.1833	36.7519	34.7705	27.8477	76.4123	84.1792	62.1366	up	1	0
Cs_ont_8g026710	5.12e-05	1.12745	7.70275	7.79185	11.4651	4.16842	2.80697	5.33954	3.18248	3.40568	5.69282	10.1461	8.92061	8.39411	up	1	0
Cs_ont_3g016220	0.000669	1.12427	8.42135	9.28549	8.14677	3.61153	6.17159	3.20713	3.41949	3.99691	2.5699	7.57654	5.40986	8.77794	up	1	0
Cs_ont_3g027870	2.51e-05	1.12148	526.911	528.21	717.387	409.078	338.671	442.906	325.175	257.322	250.885	438.507	460.611	983.523	up	1	0
Cs_ont_8g003320	1.97e-08	1.11995	44.6228	30.2867	37.5607	8.48038	9.11679	13.7923	15.1672	13.1761	12.4376	27.2803	31.2167	31.6558	up	1	0
Cs_ont_3g018820	0.00263737	1.11952	8.82139	6.53697	8.31951	1.35613	2.58016	1.44418	1.23615	3.11582	3.29846	5.00277	5.70719	6.06888	up	1	0
Cs_ont_5g049990	5.9e-10	1.1167	10.0975	12.443	10.5903	4.63449	4.07626	3.87976	4.43297	3.57483	5.33195	11.0208	9.45107	9.26198	up	1	0
Cs_ont_4g014340	4.55e-05	1.11512	223.912	128.259	101.638	33.461	39.6373	40.627	43.0705	45.9926	41.6279	70.701	109.786	108.207	up	1	0
Cs_ont_8g003400	6.82e-07	1.11415	9.4412	6.91955	8.12648	3.22887	3.10489	4.97179	3.40462	2.97588	3.25517	6.85847	6.19996	9.39546	up	1	0
Cs_ont_8g006360	7.02e-05	1.11067	9.42186	10.0505	8.31928	5.11887	3.31394	5.42972	2.74904	4.32601	3.20094	5.59548	7.96759	9.18355	up	1	0
Cs_ont_2g003640	1.97e-07	1.10973	2.37843	2.99676	2.87368	1.75805	2.16975	2.2711	1.86164	1.99162	1.59933	4.05414	4.57969	3.40872	up	1	0
Cs_ont_5g010800	0.00522922	1.10791	1.56119	2.19755	1.11769	1.39122	1.26155	1.67268	1.21516	0.802623	1.08812	2.64772	1.51924	2.48281	up	1	0
Cs_ont_5g032610	1.3e-05	1.10572	452.59	367.066	501.445	287.043	230.13	277.482	227.787	165.63	157.659	344.767	281.946	581.111	up	1	0
Cs_ont_2g006620	6.23e-09	1.10558	37.9307	60.6292	66.2011	24.1924	29.3186	25.8367	20.1124	20.3807	24.73	44.2406	58.1288	41.2617	up	1	0
Cs_ont_5g022670	0.00676355	1.10314	74.82	41.464	44.6334	9.62285	8.8862	8.12121	7.68108	18.9161	19.2964	16.761	44.6749	37.9204	up	1	1
Cs_ont_8g019590	8.46e-06	1.10252	11.2923	9.48802	7.3395	5.76644	5.63493	4.77853	6.13347	5.37868	4.44161	12.1909	11.1656	11.5414	up	1	1
Cs_ont_6g008950	2.51e-07	1.10217	62.6337	63.1792	82.1971	22.7005	17.2498	33.7842	38.1488	38.8859	36.7596	95.5147	71.6476	81.7913	up	1	0
Cs_ont_8g001100	2.02e-14	1.10144	95.0873	114.715	138.144	31.3039	39.292	41.1849	41.4599	52.7375	54.9494	117.309	114.714	95.2896	up	1	0
Cs_ont_6g012060	0.00026	1.10085	7.7732	7.7839	6.19568	5.09043	3.64302	4.71547	2.70999	2.37953	4.40232	6.60804	6.64638	7.55879	up	1	0
Cs_ont_6g011610	2.11e-12	1.10066	200.36	215.185	219.755	55.8915	68.7441	59.9083	57.9799	73.9714	71.8445	151.83	197.306	120.243	up	1	0
Cs_ont_4g020250	1.42e-08	1.09754	31.8819	34.1354	30.4792	10.3112	13.8598	10.0112	10.6074	15.4059	16.5202	30.2828	38.1464	24.1695	up	1	1
Cs_ont_2g012760	0.00172836	1.09373	4.38325	4.65761	4.81643	1.6729	1.17511	0.978114	2.31842	2.9391	1.58259	4.55641	5.01751	5.15073	up	1	0
Cs_ont_5g001550	2.73e-07	1.0932	54.7706	36.3487	41.0062	24.5487	19.3192	18.3078	20.7418	27.5061	24.8337	42.1295	59.6606	57.028	up	1	0
Cs_ont_2g034760	1.07e-10	1.09129	29.3651	34.0866	29.243	15.3893	12.4702	10.9315	10.553	14.3011	12.044	26.4186	26.7188	26.6329	up	1	0
Cs_ont_9g015040	0.00350873	1.0876	1.71037	4.27032	5.14948	2.32218	2.07362	1.89234	2.86314	2.25977	1.85182	4.13769	5.46146	5.55066	up	1	1
Cs_ont_9g026920	2.61e-07	1.08664	17.1547	18.6212	28.1518	10.727	8.89015	11.4633	11.2778	12.516	12.5544	22.7113	21.5148	33.9757	up	1	1
Cs_ont_5g009040	0.000582	1.08522	18.7804	12.3079	8.88257	4.36126	4.19193	3.87073	5.94315	3.70789	3.74075	9.72003	8.55276	10.7665	up	1	0
Cs_ont_4g020240	3.71e-06	1.08075	43.1109	31.5517	34.4299	11.8591	13.7351	8.58198	11.9698	15.4711	18.2352	25.3263	35.0538	37.4324	up	1	1
Cs_ont_3g029500	0.00284602	1.08046	4.83016	6.15338	5.43338	2.66603	3.63636	2.97104	2.61639	5.23395	5.82494	12.1647	11.1932	6.11318	up	1	1
Cs_ont_4g022760	2.43e-07	1.08037	33.3036	38.3587	66.5005	31.7753	34.3809	32.8974	21.6733	25.0204	23.8947	49.4186	42.4468	59.6852	up	1	0
Cs_ont_6g004570	0.00824132	1.07521	75.3488	39.306	48.0128	14.2885	18.9208	25.3375	31.6206	17.1345	27.9259	47.9359	59.5555	59.0615	up	1	0
Cs_ont_6g018900	4.55e-07	1.07503	108.365	84.0392	84.3675	36.3339	40.2536	41.4103	36.9344	38.1022	44.3572	93.9637	103.793	59.8261	up	1	1
Cs_ont_4g023390	5.53e-16	1.07158	17.494	24.5148	28.895	14.5504	14.4797	15.1304	9.82242	11.9848	11.5136	23.8379	24.1511	23.1446	up	1	0
Cs_ont_3g016420	0.00349223	1.06949	0.830984	1.27395	1.51793	0.656298	0.867608	0.977244	0.822785	0.797257	0.822847	2.11209	1.69219	1.44152	up	1	0
Cs_ont_4g000610	1.05e-05	1.06831	9.72039	10.8147	12.8633	4.51932	5.24538	4.34914	6.93026	8.68669	8.99392	15.5995	23.1131	14.1677	up	1	0
Cs_ont_5g004950	0.00955014	1.06589	27.5301	16.0657	16.0027	8.53536	6.05923	5.06877	6.88155	4.65721	3.87963	6.48184	8.37283	18.6477	up	1	1
Cs_ont_1g002430	3.26e-06	1.06207	77.1925	91.122	60.4878	37.5022	41.0092	33.0405	33.3785	25.3701	24.7215	69.7415	65.5685	42.1265	up	1	1
Cs_ont_1g029160	5.56e-06	1.06164	4.95408	4.1484	3.58707	1.45671	1.77376	1.19474	1.8838	1.41862	1.97997	4.0796	3.78392	3.562	up	1	0
Cs_ont_2g008490	0.00886918	1.06104	4.18257	3.75007	5.01931	0.637195	1.13883	1.25467	1.6147	1.92256	2.08606	3.01015	4.5228	4.38349	up	1	0
Cs_ont_5g048560	0.00125468	1.05964	9.94967	11.3291	19.4599	4.40659	3.99558	3.40736	5.15517	7.80062	8.29203	10.9874	20.3381	13.8137	up	1	0
Cs_ont_7g013950	3.05e-14	1.058	39.3736	32.7649	39.6363	14.61	17.6102	15.6358	13.708	16.0422	17.4809	37.1169	35.1658	28.0483	up	1	0
Cs_ont_1g020830	0.00724944	1.05724	4.83495	3.95229	5.35685	2.05497	2.77653	1.17333	1.81482	2.06842	1.5965	4.21128	4.36259	3.08941	up	1	1
Cs_ont_5g047410	2.13e-10	1.05722	62.897	46.1659	61.6077	17.8378	16.9934	15.4973	17.1899	22.3886	20.9167	34.857	47.8925	44.3316	up	1	1
Cs_ont_9g009570	0.00719263	1.05722	3.38085	9.16568	9.37113	3.56595	3.34082	3.91965	5.65936	8.89586	5.44297	12.9076	13.8359	15.5104	up	1	0
Cs_ont_2g024740	7.65e-08	1.05591	32.51	24.3295	25.1351	11.0899	10.1969	8.88118	9.13514	10.1864	12.1126	17.8526	27.7456	21.1721	up	1	0
Cs_ont_4g021730	0.000174	1.05461	3643.12	4018.72	5583.7	3254.96	2881.73	3328.44	2400.54	1623.59	1946.87	3072.2	2641.57	7101.19	up	1	0
Cs_ont_2g006650	2.18e-08	1.05379	30.8891	27.1708	29.7419	8.70292	7.58857	7.68315	11.2687	12.0937	11.2787	24.4986	31.4133	17.9241	up	1	0
Cs_ont_4g023360	0.00033	1.05292	65.6632	59.319	81.3338	55.1097	42.169	58.0255	43.7155	32.3189	31.9719	57.8639	51.2746	119.49	up	1	0
Cs_ont_2g032080	0.00319303	1.05291	183.763	204.424	298.014	218.375	164.814	216.554	150.499	93.8854	89.1473	172.355	144.861	389.678	up	1	0
Cs_ont_1g024950	0.000147	1.04756	77.9719	64.5803	86.3223	34.6677	28.7565	38.6199	29.8576	21.7251	20.1969	37.503	37.3648	76.3199	up	1	0
Cs_ont_6g006000	0.00130056	1.04436	16.3037	19.0834	10.1464	4.69312	4.45213	5.45328	6.48004	6.21701	5.5583	16.0823	11.5331	10.8258	up	1	0
Cs_ont_1g005270	0.00207927	1.04075	22.1609	14.4898	19.0581	10.2334	7.88614	9.71613	8.07198	13.6477	16.7574	18.6329	36.4381	25.5179	up	1	0
Cs_ont_8g008290	1.89e-07	1.03763	13.2934	11.1676	10.3711	3.05771	3.17608	2.89998	3.17939	4.77816	4.51	7.92996	9.86854	8.26147	up	1	0
Cs_ont_5g045180	0.00611364	1.03604	24.5229	12.6822	9.8252	4.36183	3.58692	4.45983	7.17625	7.37599	4.83836	10.8001	16.6349	13.2844	up	1	0
Cs_ont_6g019320	0.000131	1.03504	23.3822	21.4019	14.2851	6.73892	5.25368	6.89731	7.19941	7.03807	9.22556	17.1545	19.1913	13.168	up	1	0
Cs_ont_4g014280	0.000293	1.03215	8.93004	8.5545	15.4299	6.09298	7.24981	6.28802	5.22542	4.96748	4.69704	10.0888	7.33287	13.3958	up	1	0
Cs_ont_8g012260	1.12e-06	1.02748	4.9362	4.29205	2.94384	2.05765	1.94229	1.73331	1.78988	1.90039	1.82971	3.4785	4.05244	3.93223	up	1	1
Cs_ont_3g000990	0.0004	1.02554	6.52135	6.16707	8.50758	5.20909	4.51028	3.29137	4.50725	6.04739	4.72513	10.1271	14.3686	7.39386	up	1	0
Cs_ont_2g006580	0.00584477	1.02536	3.16536	1.98094	2.69038	1.04477	1.01043	0.859215	1.23001	1.47748	2.2441	3.08617	4.42604	2.81722	up	1	0
Cs_ont_6g006950	0.00391509	1.02449	6.74828	7.35177	2.82071	2.22856	3.00177	3.28728	3.0367	4.23961	5.41068	8.05524	8.54833	9.55733	up	1	1
Cs_ont_9g021840	0.00283117	1.02364	16.7989	10.5516	6.63693	5.62106	6.51124	7.60069	3.86303	4.25994	4.89893	10.1085	7.64452	9.13085	up	1	0
Cs_ont_6g013510	0.00111501	1.02118	145.586	86.03	128.648	27.1905	34.6346	42.3834	45.621	78.3778	78.8142	134.673	191.816	93.1251	up	1	0
Cs_ont_2g018110	0.000115	1.02056	9.42304	12.7023	17.1756	7.17628	6.58397	5.65744	6.96686	9.05557	9.27934	18.4111	21.6469	12.5075	up	1	0
Cs_ont_4g000970	0.00298375	1.01795	2.81135	2.45379	3.03776	0.799403	0.613232	0.946936	1.44201	1.60306	0.750922	3.07995	2.30566	2.41378	up	1	0
Cs_ont_9g025330	9.01e-05	1.01768	26.1873	16.304	15.5444	10.9674	11.0829	10.1491	9.57673	10.1217	9.70715	14.3215	20.0132	26.4213	up	1	0
Cs_ont_9g006760	0.000955	1.0172	13.1982	6.68721	6.54907	4.03789	5.20686	4.07473	3.60519	5.13101	4.52168	7.92529	10.1085	9.27469	up	1	0
Cs_ont_3g001740	4.92e-18	1.01496	17.3852	20.6445	18.5248	9.87486	8.75913	8.42641	8.25708	8.73513	7.49853	17.73	16.6396	16.2479	up	1	0
Cs_ont_5g011340	0.00263737	1.01413	245.087	281.897	379.138	254.406	198.217	243.102	200.45	128.085	121.517	242.978	184.251	499.503	up	1	0
Cs_ont_9g005840	0.000159	1.00911	7.54739	13.485	13.7173	4.85234	4.38023	5.41254	4.98761	5.16468	4.65694	8.59303	9.90338	11.7342	up	1	0
Cs_ont_9g001340	0.000346	1.00781	39.9087	30.9048	32.4947	19.9594	23.0664	23.4133	20.9975	35.0009	24.9021	77.3719	38.9904	52.8295	up	1	0
Cs_ont_8g012830	0.000811	1.00768	7.04284	6.61927	6.61706	8.09381	7.65019	7.86816	6.62693	6.40334	2.94201	8.39753	10.9327	13.0705	up	1	0
Cs_ont_8g006330	1.81e-21	1.00754	29.2421	34.5435	31.9474	13.8474	15.4101	12.2016	14.2953	11.692	14.7958	28.546	29.5275	28.0813	up	1	0
Cs_ont_9g022860	0.00615496	1.00221	4.65148	5.73785	4.01798	3.62131	4.0099	1.80287	3.3798	4.35793	3.10681	7.08584	7.18965	7.68138	up	1	0
Cs_ont_5g005180	4.16e-21	0.994339	205.775	180.125	204.442	91.2702	93.8435	90.5644	77.0969	85.7887	75.8486	140.034	163.221	181.015	up	1	0
Cs_ont_4g023170	0.00388844	0.986518	8.36563	6.79385	5.73425	4.75943	6.18944	3.84146	3.71448	2.63032	2.72099	4.12932	4.76385	9.33835	up	1	0
Cs_ont_2g027860	9.98e-05	0.984815	58.7881	68.5059	81.9891	48.0588	33.5231	46.3855	36.2794	36.7709	30.6437	51.6259	54.332	102.64	up	1	0
Cs_ont_2g008210	0.00263737	0.984698	30.7941	18.5747	15.8262	12.1522	13.305	9.56616	22.0451	19.3209	21.0586	27.3658	53.8643	45.2175	up	1	0
Cs_ont_8g024830	8.01e-06	0.983152	5.49465	8.79436	8.43378	4.45803	4.89254	4.84462	3.06835	3.75668	3.82329	5.36414	7.90897	8.42923	up	1	0
Cs_ont_2g016330	0.00682954	0.980998	6.17684	6.89189	4.52317	4.06709	4.01335	6.35866	3.70874	4.16569	5.38297	9.43503	9.38764	7.96583	up	1	0
Cs_ont_1g008450	4.14e-07	0.977637	46.4699	55.8241	73.3502	22.22	25.3786	28.6715	24.0652	19.5318	20.5806	34.098	45.5026	49.4086	up	1	1
Cs_ont_1g022120	5.17e-06	0.976461	65.6712	59.2665	76.501	30.1501	30.1151	17.2533	27.7665	39.6945	39.6545	71.4718	77.8565	64.0558	up	1	0
Cs_ont_7g007680	0.00401083	0.974383	13.7562	11.8965	13.6701	9.29807	7.74001	5.55999	5.71149	3.45922	4.00539	8.05979	8.96907	9.57876	up	1	0
Cs_ont_5g016880	2.29e-08	0.973822	48.7341	78.9837	83.4772	49.731	49.8634	46.0083	32.5153	35.0794	42.8128	63.9982	68.1335	88.0439	up	1	0
Cs_ont_4g016140	1.59e-05	0.973588	4.95591	6.99367	8.16091	2.45148	2.45248	1.94668	3.91239	3.12255	3.07246	7.39934	7.1406	5.81284	up	1	0
Cs_ont_4g009490	0.00405425	0.972843	3.29185	4.07695	5.32398	6.37808	4.86115	4.47082	3.68158	2.40438	2.72608	5.68273	3.45916	8.33493	up	1	0
Cs_ont_4g017140	1.35e-06	0.972333	8.48898	8.59997	5.678	3.42093	3.6935	3.57384	4.61779	3.70132	3.96244	8.50553	9.2864	6.9443	up	1	0
Cs_ont_3g008630	3.86e-05	0.972249	26.6866	25.2116	36.2396	13.2414	15.6605	11.3617	10.4734	15.7595	16.667	20.5283	33.4592	31.5915	up	1	1
Cs_ont_5g049180	0.00186465	0.965859	7.34732	9.34005	16.2194	6.13477	6.60399	5.04738	6.08324	6.75884	7.21601	8.21589	14.7421	16.8545	up	1	0
Cs_ont_6g005380	8.99e-05	0.965484	25.5855	16.071	26.7965	9.01586	7.82975	7.35842	12.0885	15.8211	12.7714	26.671	26.0789	28.0139	up	1	0
Cs_ont_5g015040	0.00524963	0.962477	179.85	131.681	90.3787	41.2426	40.5722	42.9373	62.4568	32.3048	29.9518	79.7859	66.8561	103.218	up	1	0
Cs_ont_3g027900	5.4e-05	0.961029	43.9185	85.8825	54.9999	30.0583	24.0527	24.3479	37.1528	33.8532	31.2322	68.2583	76.4456	59.1332	up	1	1
Cs_ont_4g006700	0.000451	0.960308	27.503	18.3692	26.3718	7.85809	13.4745	9.97543	12.1148	16.0014	16.2749	29.3449	35.5842	23.2229	up	1	0
Cs_ont_5g005860	4.49e-09	0.95647	7.89273	7.16805	10.9374	4.60532	5.4375	4.44142	5.68932	5.43251	5.33241	11.3598	10.0657	11.0995	up	1	0
Cs_ont_2g000830	0.00805487	0.947231	107.987	56.3782	40.4116	31.3443	33.0438	31.7162	30.1086	26.0495	26.6966	45.242	42.0691	75.1515	up	1	0
Cs_ont_3g014400	0.00023	0.944895	793.625	486.567	544.384	251.773	211.041	263.474	305.223	189.616	188.635	411.724	382.089	551.429	up	1	1
Cs_ont_2g024450	0.00468912	0.936881	46.8868	31.4244	24.2293	12.9558	11.3371	12.7945	9.23925	11.6681	11.2755	13.5174	24.3692	24.1111	up	1	0
Cs_ont_3g017370	2.77e-07	0.935385	25.9696	19.4972	20.4152	8.42371	8.96962	11.4716	10.5338	12.4191	10.252	19.5464	22.7731	22.3103	up	1	0
Cs_ont_4g000470	0.00179392	0.932474	100.319	97.9909	156.011	100.049	81.9705	102.854	74.9172	54.9223	45.5669	100.307	76.7376	165.505	up	1	0
Cs_ont_3g013610	8.34e-05	0.930205	41.1175	52.1726	49.0666	30.8755	36.6194	26.758	26.9701	32.0962	26.1496	40.4241	45.5996	78.6604	up	1	1
Cs_ont_1g016810	0.00168578	0.929536	1033.36	1109.44	1392.64	944.499	775.395	860.074	779.169	476.405	440.673	915.407	746.297	1646.91	up	1	0
Cs_ont_6g014330	0.00492086	0.926789	6.45185	8.53987	12.3228	4.4706	6.13306	4.10069	5.28336	5.89628	7.84642	9.86607	17.2173	9.93428	up	1	0
Cs_ont_2g028590	0.00132305	0.926557	24.1391	28.0353	14.4066	8.20547	10.8154	6.45857	8.54259	6.38887	6.92515	10.4765	15.2384	16.7292	up	1	1
Cs_ont_5g029300	0.00685552	0.925534	4.81712	5.48105	2.09502	2.71067	2.71708	3.58635	2.07246	3.35316	3.21096	6.42411	4.78005	5.4586	up	1	0
Cs_ont_5g031660	0.00282369	0.923361	29.7047	20.4263	12.4529	12.0068	13.0148	8.41971	9.574	9.80948	12.5436	17.6244	19.2991	24.5383	up	1	0
Cs_ont_4g015900	0.00794959	0.922271	1.51877	2.9253	1.53085	2.25609	1.40854	2.78018	1.9488	2.2812	1.36486	3.21458	2.76045	4.5198	up	1	0
Cs_ont_3g013430	0.000424	0.920693	168.134	159.077	194.925	147.978	130.203	166.845	158.932	121.544	113.68	247.263	363.698	157.396	up	1	0
Cs_ont_5g047400	1.03e-08	0.919333	50.1245	41.1773	53.7624	18.6444	19.4787	18.5329	20.3539	25.963	25.6014	35.518	54.0483	48.5549	up	1	1
Cs_ont_8g024790	5.61e-06	0.918298	30.0925	35.9661	38.339	22.4213	24.1675	17.802	15.7225	25.6083	28.3356	43.2391	54.6384	36.1759	up	1	0
Cs_ont_5g005450	0.00431246	0.917652	48.6936	80.689	124.201	85.4442	69.5095	79.2545	53.6067	41.4054	39.0886	67.6833	64.0196	126.68	up	1	0
Cs_ont_2g015450	0.00073	0.917123	1993.81	1844.21	2038.55	1551.4	1312.51	1358.73	1156.91	714.825	700.077	1442.5	1127.81	2392.56	up	1	0
Cs_ont_9g007840	7.79e-11	0.914543	31.9445	33.5779	31.4746	10.6088	10.4255	11.0813	14.6435	12.9061	11.0821	25.8221	22.9342	25.3265	up	1	0
Cs_ont_9g005310	0.000341	0.913723	634.24	610.39	765.145	537.682	437.797	563.454	433.358	317.363	294.14	560.713	475.694	972.733	up	1	0
Cs_ont_8g020180	0.000533	0.913309	38.1495	38.3083	52.7864	24.1895	23.5362	27.1646	21.3134	16.4964	17.115	27.3865	24.9336	52.2327	up	1	0
Cs_ont_2g001580	0.00276611	0.909947	10.1109	21.0847	17.1608	7.5376	9.87393	8.13195	6.89927	8.79779	8.48382	14.8954	18.6817	12.9454	up	1	0
Cs_ont_6g011150	1.29e-05	0.908236	50.6067	44.4857	67.2058	20.4696	21.8036	27.6553	21.5959	33.4198	33.5621	48.156	66.8865	52.9763	up	1	0
Cs_ont_3g026630	0.00620123	0.906842	247.997	246.533	204.268	76.6218	47.2933	57.8665	83.2981	71.1233	88.7083	120.374	163.718	153.274	up	1	0
Cs_ont_3g017660	2.9e-08	0.902065	1300.2	1046.98	911.185	704.301	557.381	526.535	573.352	504.519	514.592	957.964	1004.49	1058.47	up	1	1
Cs_ont_3g030540	0.00260727	0.900327	17.3275	17.5148	15.0518	6.17344	4.65124	5.02201	8.68748	4.45644	3.51728	10.6443	9.36367	11.9147	up	1	0
Cs_ont_3g023600	2.23e-05	0.900105	9.76961	14.5377	13.844	5.20815	3.72824	3.16582	6.41729	5.57259	5.1099	11.3047	10.5575	10.7009	up	1	0
Cs_ont_4g015470	3.99e-10	0.899978	13.8455	15.8874	14.7585	14.5435	12.8867	10.3087	8.35004	9.02201	11.0911	16.5588	18.109	19.4062	up	1	0
Cs_ont_9g007010	0.0052932	0.89974	2.00599	4.17784	2.76445	2.11618	2.1325	1.52206	1.53455	1.58857	2.01761	3.19812	4.23507	2.44596	up	1	0
Cs_ont_2g024370	0.00154255	0.898054	143.714	165.364	151.693	96.3455	138.832	66.3215	73.5723	78.3032	64.2399	102.291	115.424	197.201	up	1	0
Cs_ont_4g019120	6.65e-06	0.896484	29.9726	39.812	49.6961	17.1999	11.9359	15.0792	20.5313	19.0093	22.0892	44.7905	38.1292	34.2045	up	1	1
Cs_ont_7g027320	0.00210005	0.895913	1.53131	1.47846	1.93307	1.32459	1.51538	1.31491	0.938609	1.52438	1.31479	2.00022	2.87388	2.28988	up	1	0
Cs_ont_7g014860	0.007898	0.893119	11.4252	12.3769	19.4097	5.81417	5.65263	6.98449	6.35256	11.6347	12.1729	15.4864	27.7455	13.8778	up	1	0
Cs_ont_3g001640	4.72e-07	0.891995	5.32009	6.5365	5.02019	6.42341	4.77505	5.33289	3.51322	4.17891	4.71077	6.84908	8.28642	8.30275	up	1	0
Cs_ont_8g000800	0.0020281	0.890563	190.6	185.79	285.85	125.473	91.4131	95.3129	111.469	71.7885	81.4072	124.244	130.372	247.256	up	1	0
Cs_ont_5g013670	7.33e-07	0.890139	92.9772	84.4987	104.568	51.361	50.1238	42.9437	45.9386	44.073	58.1489	93.2991	85.4416	102.705	up	1	0
Cs_ont_5g024320	0.000377	0.890021	9.19823	5.31709	7.8357	5.22985	5.67076	4.54321	4.8864	5.88776	5.36483	8.06664	12.83	9.63892	up	1	0
Cs_ont_6g005550	0.000189	0.888233	134.189	107.693	136.12	80.5176	62.2875	71.1709	67.1798	47.8593	51.7696	97.1227	73.5733	143.966	up	1	0
Cs_ont_9g015300	0.00280051	0.887327	174.229	120.856	140.01	55.614	56.5136	57.6629	59.0056	48.5476	42.4155	66.3034	68.3543	146.994	up	1	0
Cs_ont_7g003030	1.62e-08	0.885014	16.8141	18.9047	23.729	14.3577	12.6209	15.2333	13.4273	12.3613	11.9937	24.8503	20.563	25.4515	up	1	1
Cs_ont_8g001020	0.00036	0.884556	14.1453	21.6876	29.239	18.2677	13.7798	20.0567	18.6747	15.4614	15.3927	28.555	25.6657	38.9848	up	1	0
Cs_ont_2g011570	7.83e-05	0.884015	4.3991	4.50383	4.63338	1.08061	1.5425	1.96516	1.74595	2.53092	2.32158	3.70521	4.914	3.79333	up	1	0
Cs_ont_6g002280	0.00229565	0.88384	2.46913	2.70387	2.11248	3.13501	2.17076	1.59606	2.01121	1.98875	2.34408	4.29806	4.04944	3.62098	up	1	0
Cs_ont_5g008320	1.15e-05	0.881671	10.0788	9.58105	10.1122	7.63661	5.65159	6.63448	7.05182	5.18127	6.95093	9.87071	12.09	13.3714	up	1	0
Cs_ont_7g019580	0.000895	0.881252	90.5422	89.5009	135.845	81.1528	65.8029	89.5385	68.4454	54.0467	52.2814	83.9002	85.3644	158.853	up	1	0
Cs_ont_8g019690	0.000288	0.875461	6.05876	5.19977	4.65111	3.33419	4.46709	2.72413	3.03311	3.19829	3.72501	5.64117	7.67141	5.38589	up	1	1
Cs_ont_6g002200	0.000294	0.874655	55.2128	51.8004	44.4286	34.0442	30.447	24.0616	29.0329	16.5538	15.327	34.3357	37.1329	41.9743	up	1	0
Cs_ont_1g009320	1.4e-05	0.874309	43.1871	45.3163	45.9161	28.9462	37.4182	29.5101	32.4029	21.0918	19.206	37.285	48.4362	50.8377	up	1	0
Cs_ont_9g025070	0.00279712	0.873762	117.425	97.8027	123.172	64.1273	51.4697	56.2725	48.2049	34.7334	32.7855	57.617	48.2206	110.141	up	1	0
Cs_ont_2g031900	1.59e-06	0.87221	20.2054	18.0638	23.3612	8.63963	10.4749	8.93131	9.20942	13.6956	14.0746	21.0225	27.3063	20.6029	up	1	0
Cs_ont_9g027200	0.0089486	0.871389	96.9374	88.9952	117.739	60.396	49.4191	54.5441	37.507	24.7463	27.688	33.62	41.1284	92.5517	up	1	0
Cs_ont_1g001930	0.00420873	0.869005	78.8577	75.2237	121.565	46.3616	44.6502	50.7767	34.7424	33.4355	39.9117	46.563	46.3979	106.715	up	1	0
Cs_ont_4g026800	0.00719263	0.868996	3.08399	2.1179	3.17369	1.34141	1.23734	1.69138	1.39718	2.67777	2.42937	2.62877	5.31651	4.1249	up	1	1
Cs_ont_5g049740	5.16e-09	0.868603	949.095	689.763	925.225	280.332	301.21	289.449	338.836	428.459	416.96	603.478	820.908	777.247	up	1	0
Cs_ont_8g011690	0.0092035	0.8682	18.1297	15.9819	21.6297	5.60648	4.04859	6.0311	5.80389	5.56141	10.229	11.4596	15.9796	13.0356	up	1	1
Cs_ont_7g015530	0.000378	0.867941	120.717	87.9385	97.42	53.5389	48.6537	52.6924	44.8859	38.7268	34.8687	56.7592	60.7374	106.216	up	1	0
Cs_ont_1g005120	0.00349883	0.867372	60.1495	46.6541	69.3021	38.786	32.716	41.9513	33.5757	24.8588	23.4169	41.587	33.5286	76.6721	up	1	0
Cs_ont_5g004680	2.32e-07	0.867332	41.3441	33.1027	32.681	21.8378	19.8312	22.899	24.5141	29.0442	23.1633	50.1564	48.9008	43.6933	up	1	0
Cs_ont_9g025540	0.00800617	0.864297	3.9116	4.72961	8.57744	3.82764	4.23204	4.34463	3.45811	2.3756	3.37868	5.41272	4.67843	6.95799	up	1	0
Cs_ont_8g003380	2.08e-11	0.863775	33.9521	42.392	41.103	30.8114	28.3701	25.6135	18.7894	22.7595	22.3165	38.9358	36.6878	42.1009	up	1	0
Cs_ont_8g026220	0.00825853	0.863567	3.34319	3.12004	3.10377	1.40113	1.45955	2.27727	2.00004	2.27031	1.80139	3.12052	4.47166	3.69483	up	1	0
Cs_ont_4g015140	0.00202858	0.859715	1.6013	1.3858	0.970785	1.12422	1.09394	0.923021	1.15427	0.789423	0.962362	1.74286	1.75177	1.87156	up	1	0
Cs_ont_6g006310	0.00379973	0.858962	6.02123	9.81047	8.12494	3.23598	2.67005	2.41871	2.29071	3.74996	3.73704	4.50284	8.63277	4.97233	up	1	0
Cs_ont_2g008710	4e-14	0.857502	66.9399	62.5847	79.5077	41.9818	35.2693	39.5511	44.29	40.7498	40.1031	76.5762	71.7433	82.7037	up	1	0
Cs_ont_8g004580	0.000604	0.847829	190.796	132.661	181.656	57.7087	61.9216	73.0297	70.5233	114.406	108.533	120.198	228.264	188.415	up	1	0
Cs_ont_4g025000	2.19e-05	0.846818	39.4415	28.343	29.0124	24.1714	23.6857	20.5237	20.4447	23.5378	22.872	33.1068	36.8458	52.0485	up	1	0
Cs_ont_3g009300	0.00551839	0.846441	109.513	75.8317	87.1591	66.0767	56.3094	77.4097	49.4672	39.3713	42.5539	59.6906	54.614	125.689	up	1	0
Cs_ont_7g020170	2.97e-05	0.841744	37.6262	34.8899	36.595	13.1408	12.3159	13.3958	16.4699	21.7906	21.8367	26.1277	51.7953	31.7569	up	1	0
Cs_ont_5g030450	0.000133	0.840702	42.2393	30.158	31.4658	19.5675	14.1229	24.4851	19.8217	23.2979	19.9541	39.2058	37.282	38.5636	up	1	0
Cs_ont_5g024510	0.00377675	0.839623	15.4805	17.9404	19.487	13.5048	10.419	11.0453	10.0649	8.8068	9.17689	11.4167	12.1692	27.221	up	1	1
Cs_ont_2g001640	5.94e-05	0.837435	124.85	124.18	143.069	94.9052	90.8259	99.0006	83.2307	69.4549	69.4766	106.363	105.804	191.504	up	1	0
Cs_ont_6g006490	3.81e-05	0.837006	154.093	131.431	173.657	70.5513	63.8998	79.7021	90.9622	71.8593	66.0826	122.28	109.52	178.221	up	1	0
Cs_ont_7g001280	0.000972	0.836152	16.7563	12.1342	12.3998	12.9412	7.41296	9.53701	7.32246	6.48664	6.45979	9.90526	14.3353	12.7636	up	1	1
Cs_ont_5g002350	0.000107	0.8357	25.3846	18.4996	26.8148	7.66807	7.05791	5.22886	12.4322	8.4965	8.88926	16.4913	17.9168	19.6293	up	1	0
Cs_ont_3g001250	1.18e-05	0.835101	145.88	129.225	165.13	85.3603	83.3442	84.5037	74.5725	58.5543	62.8981	98.4265	98.4508	159.034	up	1	0
Cs_ont_4g008720	0.00244312	0.833007	86.8967	64.4499	62.2303	40.0912	42.2136	30.4163	35.0919	29.2065	29.3027	44.6744	41.8232	82.9306	up	1	0
Cs_ont_5g018400	3.96e-06	0.830636	19.5612	22.775	19.1276	8.81259	8.55211	7.25098	9.07996	11.6143	11.3608	19.1423	21.5853	17.3907	up	1	0
Cs_ont_6g005980	8.49e-10	0.829677	53.0032	42.1763	40.0601	18.0134	19.3489	17.3035	19.275	21.1154	21.8272	36.9209	40.8615	33.9404	up	1	0
Cs_ont_5g013020	0.00620849	0.826708	852.813	838.83	1057.31	765.933	648.471	727.631	649.657	388.858	378.487	758.743	566.505	1254.46	up	1	0
Cs_ont_5g030470	0.00015	0.825271	26.0423	20.2973	25.0528	11.8022	14.9778	15.4912	17.6131	15.7178	13.6474	23.0084	26.3523	35.3155	up	1	0
Cs_ont_8g013890	0.00108433	0.822802	19.6278	30.1108	25.8947	9.89367	8.82675	12.9004	9.3564	19.7695	18.142	29.3987	28.0724	28.0837	up	1	0
Cs_ont_9g009080	0.00151246	0.820925	21.6781	20.1026	19.3046	10.3197	11.119	9.05024	9.52589	7.53734	5.59585	9.29792	14.195	17.3653	up	1	1
Cs_ont_7g016770	0.00580464	0.816903	33.9849	20.511	25.9531	14.1029	13.4555	10.815	13.5404	17.6664	13.8913	22.9197	23.3599	34.1987	up	1	0
Cs_ont_5g027820	0.00244312	0.810337	9.64112	9.43377	6.72457	6.29427	8.18896	5.46249	4.82695	5.47578	5.82851	10.0852	8.50422	10.1258	up	1	1
Cs_ont_3g022990	1.61e-06	0.805196	3.51111	3.60996	3.93296	3.7071	3.15191	2.53997	1.96337	2.71864	2.83706	4.41495	4.97592	4.05755	up	1	0
Cs_ont_9g005830	0.000221	0.804045	19.1542	17.5473	23.9842	10.62	10.1135	11.3851	13.3709	17.6085	16.0814	24.3474	35.197	24.568	up	1	0
Cs_ont_2g007660	0.000865	0.803619	5.86237	6.8957	4.22161	4.46606	3.62227	3.25712	2.7101	2.38861	2.90839	4.18639	4.69409	5.33704	up	1	0
Cs_ont_9g022840	0.00862758	0.803401	32.2818	24.5726	32.5871	17.0258	21.3632	22.1934	15.831	30.3469	31.573	30.5358	61.8479	45.7025	up	1	0
Cs_ont_4g003480	3.81e-07	0.801718	8.41097	11.0072	10.8117	8.70263	10.6338	9.05798	7.40975	8.39636	8.069	12.5337	14.7678	14.7682	up	1	0
Cs_ont_5g011250	0.000244	0.801253	32.882	43.8562	34.776	38.8648	22.3099	22.1619	24.4133	21.1601	23.7617	38.1619	38.496	47.2239	up	1	0
Cs_ont_1g018510	0.00350873	0.801206	2.61678	2.97321	4.47177	3.75038	3.85375	3.27759	3.5852	2.5438	2.08742	4.39465	4.00407	6.1692	up	1	0
Cs_ont_8g026110	0.000302	0.798404	79.8459	54.0991	50.5675	29.5121	32.1878	33.5188	33.6348	30.2534	35.5849	59.3317	74.3862	43.4301	up	1	0
Cs_ont_3g006290	0.000325	0.797658	34.1818	33.0894	39.973	31.3462	20.8486	24.5622	19.4445	21.0442	21.248	33.1135	27.0409	49.4347	up	1	1
Cs_ont_3g027740	2.41e-11	0.796693	112.638	101.75	88.0248	40.9226	44.7421	38.4406	42.7776	43.1823	48.2434	80.3286	87.9809	69.5874	up	1	0
Cs_ont_9g005300	3.38e-05	0.793444	14.6295	15.2266	12.8302	11.5175	11.9563	9.22716	10.2877	6.4314	6.78746	13.6294	13.1875	15.2537	up	1	0
Cs_ont_5g045210	0.00560222	0.790946	2.29986	4.86758	2.93838	3.72592	3.11244	2.61782	2.03441	2.06342	1.88046	3.80081	3.09116	3.81949	up	1	1
Cs_ont_7g015760	0.00487265	0.790458	5.1858	5.46497	7.65002	2.47182	2.75213	3.07997	4.47044	5.18552	4.33468	6.56432	11.743	6.57348	up	1	0
Cs_ont_7g011480	0.000599	0.79026	145.203	150.568	188.829	132.247	97.1187	126.352	112.863	80.9553	84.1216	136.324	130.793	223.473	up	1	0
Cs_ont_5g018340	2.6e-05	0.785944	23.5392	18.9013	19.0611	10.7651	10.8044	9.32648	10.2652	13.3334	15.4266	18.4455	28.4877	21.6089	up	1	1
Cs_ont_9g020630	1.14e-13	0.785168	292.46	285.709	230.99	134.372	148.067	123.402	135.588	143.497	152.399	251.876	261.365	241.018	up	1	0
Cs_ont_6g009560	0.00300999	0.783995	48.5493	42.4642	55.1206	27.541	25.684	28.3509	31.2716	55.5305	46.555	66.195	111.269	56.8771	up	1	0
Cs_ont_5g008040	0.000336	0.783313	490.721	338.376	366.867	164.32	181.214	197.212	190.963	330.939	334.39	420.269	551.712	523.008	up	1	0
Cs_ont_7g000450	9.46e-07	0.781565	11.3988	12.7759	11.0188	8.31721	7.25809	6.43927	5.62857	7.50219	8.18703	11.3137	11.6732	14.0769	up	1	0
Cs_ont_5g004440	0.00718752	0.780687	18.0497	22.2984	27.9915	13.7064	14.0445	10.9354	10.0832	19.4829	20.9388	22.4562	41.3713	23.9425	up	1	0
Cs_ont_2g009010	0.000347	0.779812	134.674	160.87	134.747	58.971	58.334	47.2559	62.3958	77.0755	95.3469	154.724	170.08	86.5651	up	1	1
Cs_ont_5g048060	4.86e-06	0.778038	15.8609	19.3619	23.72	11.4989	11.1076	12.5886	13.6844	10.9352	12.1078	20.4727	20.7995	23.0298	up	1	0
Cs_ont_6g004200	3.71e-17	0.777895	73.2507	73.1347	69.0232	37.8914	38.1071	34.0434	34.6242	31.6258	31.7988	58.4563	53.0721	60.0419	up	1	0
Cs_ont_2g007990	2.39e-05	0.77661	48.8968	43.0495	38.3264	21.9423	22.809	21.2888	19.6732	18.8699	20.2532	31.0116	27.9926	42.36	up	1	0
Cs_ont_1g001670	4.75e-05	0.772488	6.59737	7.35744	7.03167	2.9212	4.16914	3.02817	3.41422	4.5475	3.96124	6.77574	7.58678	6.38938	up	1	1
Cs_ont_1g020030	0.00103042	0.767945	58.947	64.3925	98.3467	45.2357	45.6367	51.7354	48.1213	65.3254	75.3101	130.922	119.761	76.196	up	1	1
Cs_ont_7g020610	0.00198471	0.766364	3.86702	6.15857	7.28293	3.06052	2.60657	3.17641	2.52115	2.17868	3.33499	4.24818	5.49965	4.27003	up	1	0
Cs_ont_6g007330	1.71e-05	0.763731	21.1515	25.9128	29.3902	18.8981	22.8102	20.4689	16.4159	16.7449	13.9329	23.0937	23.4679	34.5231	up	1	1
Cs_ont_4g019870	1.29e-06	0.763091	130.04	115.837	154.948	59.3879	63.2504	63.2543	64.7094	73.2757	74.6498	96.9878	114.759	151.754	up	1	0
Cs_ont_2g003460	0.00202858	0.757637	16.0696	16.1227	14.363	8.17948	10.1386	9.54802	8.84546	11.0236	13.0341	15.4066	24.9909	16.7294	up	1	0
Cs_ont_3g014580	2.24e-05	0.756578	304.892	313.985	322.567	193.796	173.771	152.799	190.215	144.28	119.409	237.082	243.61	306.183	up	1	1
Cs_ont_4g002890	0.000189	0.755567	8.68392	13.5908	11.0183	7.99797	8.29982	6.20268	6.70114	8.81594	11.0228	14.6433	12.7997	16.8436	up	1	0
Cs_ont_5g032630	6.75e-05	0.754554	30.811	26.0501	32.9283	14.7844	19.9577	19.4421	23.8235	29.0151	25.5895	36.9688	57.3544	39.5797	up	1	0
Cs_ont_3g014270	0.000222	0.752299	21.8714	27.4743	26.4194	7.5997	7.72071	13.1751	15.5192	12.4286	15.6258	29.2947	23.7087	21.9899	up	1	0
Cs_ont_8g025420	6.11e-07	0.750961	742.116	649.249	706.833	357.626	344.438	413.292	413.443	338.129	288.244	651.732	542.252	596.442	up	1	0
Cs_ont_7g017290	0.00488199	0.750803	51.0807	62.2469	77.0959	40.8544	32.891	38.6419	32.2845	20.1302	23.3237	33.3636	34.5302	62.569	up	1	0
Cs_ont_3g022100	0.00108599	0.749977	39.8047	37.0515	26.7042	23.7624	18.8786	15.33	16.0458	14.0687	16.9248	28.3206	27.406	25.1669	up	1	0
Cs_ont_5g036000	1.92e-05	0.74949	106.303	84.4507	76.485	44.9085	52.085	43.55	48.8955	41.3433	38.9214	67.8302	72.306	81.6846	up	1	0
Cs_ont_5g004090	0.00167582	0.749298	264.994	280.681	369.257	239.954	189.32	240.771	199.099	152.885	150.073	247.518	213.999	400.149	up	1	0
Cs_ont_6g001820	0.00233083	0.743984	16.9081	16.6632	19.6375	13.9108	11.4369	12.6033	11.6646	7.6195	7.04579	12.7439	12.5903	19.1382	up	1	0
Cs_ont_5g035990	7.6e-05	0.743621	282.434	253.85	203.371	138.5	119.793	126.37	135.897	113.884	109.079	173.727	197.076	245.023	up	1	0
Cs_ont_1g023150	5.07e-11	0.740173	5.02788	6.31204	6.29488	5.10628	5.95944	5.30333	4.25777	4.97832	4.20145	7.32854	7.89719	7.58535	up	1	0
Cs_ont_3g011060	0.000169	0.739637	41.8736	38.0509	45.1552	29.0511	31.2805	21.4327	18.0015	21.0822	23.9827	27.2447	34.1352	45.1276	up	1	0
Cs_ont_6g006460	1.93e-05	0.738482	498.751	385.496	310.962	154.891	177.328	160.585	195.369	163.544	160.319	315.186	294.59	297.77	up	1	0
Cs_ont_3g024310	0.00263737	0.738364	85.5803	94.4557	122.831	56.1263	58.6541	66.0169	36.952	71.3835	64.9843	82.2763	131.494	80.517	up	1	1
Cs_ont_1g008110	2.89e-06	0.736623	15.1441	17.7142	18.1084	14.7959	16.0194	14.1993	10.8272	10.9576	13.1325	16.26	18.4867	24.0186	up	1	0
Cs_ont_2g017890	6.12e-08	0.736304	1225.48	1858.15	1527.88	603.447	651.095	520.934	725.032	765.696	844.954	1415.02	1471.42	1085.19	up	1	1
Cs_ont_4g018750	0.000112	0.735127	17.5594	17.3898	17.5371	12.4276	13.974	13.1301	14.0099	16.6477	15.2813	22.3034	32.7213	23.1904	up	1	0
Cs_ont_2g006040	6.08e-06	0.734252	90.2018	92.994	101.195	61.7223	64.7593	70.5015	54.2413	53.3157	55.5401	80.0968	75.2179	120.165	up	1	0
Cs_ont_9g006220	0.000309	0.734019	13.9279	10.3502	11.3755	4.88963	8.22577	7.62075	5.93825	5.42407	5.5219	8.92648	8.92705	12.021	up	1	0
Cs_ont_3g017610	0.00158551	0.732588	18.0605	17.7689	16.1028	7.34352	5.95532	6.29844	7.62087	9.8281	10.7795	19.2275	15.8949	12.6758	up	1	0
Cs_ont_8g004990	0.000309	0.732181	14.2313	13.2791	10.7699	7.77705	6.91908	5.51443	5.35957	6.90891	5.97061	8.69937	11.1811	10.9295	up	1	1
Cs_ont_1g024770	0.000349	0.731528	277.069	214.238	200.984	80.6696	75.3522	95.4787	99.1724	135.055	166.148	235.279	253.702	186.162	up	1	1
Cs_ont_9g026530	2.54e-06	0.731259	291.241	277.532	306.139	209.546	191.76	186.13	156.219	134.935	137.706	213.922	202.148	309.67	up	1	0
Cs_ont_7g012140	1.12e-06	0.728412	12.6366	16.0988	13.1825	7.04973	6.23267	6.30234	6.78386	7.32499	6.78109	12.4062	12.9944	10.019	up	1	1
Cs_ont_9g026540	6.64e-05	0.728231	18.9376	16.2983	16.6842	9.78116	9.36437	9.66603	10.3407	12.3767	15.1545	18.1422	25.8511	19.9965	up	1	0
Cs_ont_8g021890	1.24e-10	0.726467	110.505	93.3218	83.9283	50.4802	53.3114	53.5584	51.4984	55.5317	53.1453	89.0989	95.6036	85.6256	up	1	0
Cs_ont_1g025830	0.00593747	0.72507	53.9908	60.4717	69.4557	49.1778	42.014	45.7992	38.8096	23.0504	23.3287	39.9365	41.848	62.2484	up	1	0
Cs_ont_8g007740	1.89e-05	0.724648	32.8787	38.6763	40.8301	22.2304	22.3176	19.913	19.3784	15.7433	14.6157	22.719	27.9174	33.1727	up	1	0
Cs_ont_2g002780	0.000523	0.723929	65.841	48.8628	39.943	29.2592	28.5329	25.4709	22.5595	26.2338	22.7632	31.1925	41.5903	47.4752	up	1	0
Cs_ont_3g009170	0.00283869	0.723419	4.94022	8.59614	6.16977	3.83322	5.13265	4.91359	3.17833	3.62239	4.61021	7.35136	5.48477	6.47853	up	1	0
Cs_ont_8g025620	1.25e-05	0.72306	29.8289	28.4654	25.9907	14.3424	17.4548	13.5096	14.3143	17.1212	16.6477	31.3361	27.8054	21.8592	up	1	0
Cs_ont_6g011640	7.91e-06	0.722311	72.4102	77.4753	85.1351	47.5671	48.8982	48.2082	47.2975	43.8195	38.6563	75.403	88.6875	55.5816	up	1	0
Cs_ont_6g002150	0.00148357	0.720468	19.2411	26.6964	25.7505	14.1223	12.8682	11.4816	14.1347	8.15881	8.70986	15.4168	17.5618	19.6168	up	1	0
Cs_ont_8g025910	0.00173967	0.719176	49.9325	40.1607	38.6495	21.1987	21.777	22.1767	18.3056	30.6905	32.0512	32.6786	53.8586	48.6815	up	1	0
Cs_ont_7g003550	9.72e-08	0.716387	58.49	60.0392	81.9294	41.7696	50.3473	42.2573	34.5156	35.2229	33.7181	54.6122	58.495	60.1578	up	1	0
Cs_ont_9g026370	1.18e-17	0.715904	35.8266	38.0958	38.3811	17.5166	17.3124	19.0223	16.7735	19.4339	19.7628	30.5349	34.3815	28.9792	up	1	1
Cs_ont_2g023540	0.00212749	0.715174	161.156	134.16	164.142	67.6885	69.3624	67.6008	72.841	117.027	119.716	152.678	230.304	132.856	up	1	0
Cs_ont_5g013260	0.000916	0.714222	4.5529	7.3197	8.23821	5.06756	4.76319	4.05237	4.2652	4.87721	4.36911	7.54888	8.15134	6.9205	up	1	0
Cs_ont_3g000400	0.00637335	0.713629	158.492	96.6283	95.5571	40.4613	39.4483	38.6697	46.6172	56.5107	60.2791	60.7723	88.1427	117.626	up	1	0
Cs_ont_3g014710	1.23e-05	0.712684	112.663	108.735	108.92	54.5796	51.4408	54.0718	43.501	68.0454	71.0509	89.972	120.364	94.1744	up	1	0
Cs_ont_6g018720	0.00012	0.712436	23.3427	32.0086	21.9808	16.1497	22.2253	15.9647	15.2407	15.5298	12.6443	20.5324	24.3151	27.6834	up	1	0
Cs_ont_8g028240	6.88e-10	0.712084	10.0777	11.8168	10.6304	7.45226	6.19055	7.28401	5.03174	5.27612	5.73402	8.09915	9.3524	9.59355	up	1	0
Cs_ont_6g008110	0.000414	0.711957	59.1644	50.4187	42.7391	22.8382	22.3355	24.9748	20.6432	30.3847	31.62	51.6746	47.2178	39.3228	up	1	0
Cs_ont_1g025890	1.32e-05	0.706802	42.8236	39.2383	35.7272	29.3686	26.2686	22.1333	21.5986	22.9777	22.3244	37.0397	43.518	32.1514	up	1	0
Cs_ont_2g029750	4.94e-10	0.70616	27.5269	28.4997	36.5929	23.5362	20.7812	23.3068	21.2823	25.1852	22.9756	36.8391	44.3454	34.4829	up	1	0
Cs_ont_7g007050	1.02e-08	0.705603	34.0681	34.0981	38.3461	22.4267	22.8541	18.6116	19.1182	15.4148	18.0778	24.8649	33.053	29.8341	up	1	0
Cs_ont_5g010990	0.00793894	0.704352	34.7414	40.81	62.3158	24.7701	27.7516	24.5989	18.8931	17.6118	19.253	22.9214	25.1792	44.0337	up	1	0
Cs_ont_1g010100	0.000193	0.700992	46.32	50.1176	77.6035	32.483	31.4035	36.1987	35.3298	27.3917	29.6816	45.0601	49.4079	58.8561	up	1	0
Cs_ont_9g000350	1.55e-06	0.700972	45.1446	46.5201	51.0212	26.7411	26.2176	24.3047	29.0705	37.887	40.9467	54.2964	68.2954	52.5979	up	1	0
Cs_ont_4g010130	0.000915	0.700695	112.476	86.1031	64.5001	61.0189	57.0224	53.5816	74.5087	62.4608	64.1299	129.842	99.6011	104.712	up	1	0
Cs_ont_4g004580	4.97e-06	0.700196	18.2153	18.007	15.7531	10.1131	10.5506	8.5431	7.24617	8.86183	8.30108	13.0901	15.0474	12.3225	up	1	0
Cs_ont_4g027570	0.000499	0.698817	26.4778	31.0636	37.3921	22.8189	19.1554	16.6646	19.0869	18.0004	18.4418	26.0685	24.5633	40.8122	up	1	0
Cs_ont_1g008750	1.57e-07	0.695012	78.1403	79.2141	66.6493	32.7695	42.5584	37.2772	42.6511	44.0334	46.0399	73.6011	81.9485	64.1666	up	1	0
Cs_ont_9g011970	0.000819	0.694986	9.05075	7.3291	8.73342	6.35414	6.06082	7.58154	5.03785	5.98718	5.77035	9.40276	11.5775	7.48953	up	1	0
Cs_ont_5g037880	1.71e-22	0.691854	51.7063	53.8203	50.2888	28.163	26.0277	26.7181	26.3256	26.8608	26.7816	42.1562	45.4875	47.5339	up	1	0
Cs_ont_6g013720	0.00734455	0.691092	14.3732	17.5285	15.5294	13.6544	17.0638	7.39077	10.9325	12.5454	14.9509	18.208	25.4967	19.6013	up	1	0
Cs_ont_1g028220	1.45e-05	0.688771	8.57561	8.30349	9.18417	6.85166	6.05201	6.24361	6.6351	6.49301	7.63181	11.5291	12.5686	10.1548	up	1	0
Cs_ont_1g011770	1.92e-06	0.688221	23.5523	36.1509	36.7827	16.2356	18.4176	16.0884	14.3214	17.2846	17.5487	26.5991	29.876	24.3209	up	1	0
Cs_ont_6g000600	0.00851942	0.687023	36.3763	32.0912	38.9235	20.106	19.6919	20.726	15.208	16.1611	15.7677	21.5442	16.7804	38.2956	up	1	0
Cs_ont_6g006060	0.00527246	0.685588	15.5545	11.0741	13.8119	10.1588	11.0171	11.1505	6.94142	6.8568	7.27381	9.9048	9.05458	15.1545	up	1	0
Cs_ont_1g026250	0.000816	0.678565	73.9458	52.5507	49.6565	44.8526	39.8278	47.1145	40.1543	41.5558	41.4366	66.2497	57.8167	76.4701	up	1	0
Cs_ont_4g006220	4.86e-05	0.674102	22.4338	23.2393	19.7597	11.2725	10.9645	10.1036	9.00555	14.3449	11.3181	16.755	20.0479	19.2982	up	1	0
Cs_ont_3g003020	4.02e-06	0.672117	76.3107	82.7003	100.274	39.5695	39.0209	48.7929	47.4762	59.8651	64.9672	89.0353	97.3577	92.8948	up	1	0
Cs_ont_5g000210	0.000137	0.671929	30.0427	37.2448	41.9718	28.3464	26.6848	29.7763	24.1059	24.3956	18.9221	32.1487	32.1502	45.6875	up	1	0
Cs_ont_1g011750	0.000557	0.670183	43.9123	51.0471	47.0126	20.9568	26.1723	25.0038	17.0387	19.0495	29.1033	33.7435	37.5075	34.8233	up	1	0
Cs_ont_4g002320	5.03e-13	0.669174	33.8535	34.2268	29.7495	20.2071	17.9548	17.3623	14.5576	16.2325	15.7103	25.2551	27.5444	26.006	up	1	0
Cs_ont_2g010600	0.000443	0.668057	343.158	231.212	234.976	155.568	159.379	169.554	196.791	170.187	181.023	359.06	279.305	261.571	up	1	0
Cs_ont_2g010790	0.00267079	0.660447	7.51867	8.51881	10.4107	5.48055	4.98076	4.39516	5.16397	6.70103	6.29533	9.94466	11.1779	8.17245	up	1	0
Cs_ont_8g025270	5.56e-06	0.660289	38.1974	44.5287	49.8081	37.304	43.7412	35.4726	31.3152	43.6745	43.6005	67.1044	56.761	66.1657	up	1	0
Cs_ont_5g005130	1.58e-08	0.659107	18.2931	20.0349	22.4176	11.3058	11.2291	12.6393	12.4888	11.9133	13.4997	21.4106	19.6393	19.9857	up	1	0
Cs_ont_1g004600	2.87e-09	0.658698	67.9957	75.8852	79.3844	60.0958	51.2078	51.2436	45.9434	41.02	39.3931	67.6147	61.9293	75.5721	up	1	0
Cs_ont_3g004310	0.000318	0.657924	27.2938	40.9317	30.5931	26.3164	29.6852	23.3609	19.7835	25.7844	27.0203	37.1173	47.359	32.5003	up	1	0
Cs_ont_5g041100	0.000934	0.657813	139.715	115.133	116.196	86.8916	77.6269	79.5498	74.3316	53.7622	56.0553	97.8746	76.7724	121.588	up	1	0
Cs_ont_9g002090	5.12e-09	0.657689	3367.36	4706.44	4115.36	2688.14	2648.82	2293.61	2152.14	2226.7	2229.71	3885.49	3559.31	3195.15	up	1	0
Cs_ont_3g005460	0.0067569	0.654739	59.1461	36.7823	40.0547	18.8003	20.039	20.6812	23.5722	31.0527	29.2271	34.64	57.8255	42.0365	up	1	0
Cs_ont_8g020690	4.29e-10	0.654581	101.976	114.675	97.4915	63.3747	70.531	53.6006	53.6292	64.3087	65.8825	98.5258	100.659	95.4688	up	1	0
Cs_ont_1g020950	9.85e-09	0.654443	131.014	141.998	115.711	70.8003	72.6829	74.2578	72.1538	69.8325	65.9066	120.432	119.662	94.6126	up	1	0
Cs_ont_4g014230	1.09e-06	0.653341	21.0189	19.8548	24.9979	16.0033	14.1173	13.2359	13.9912	13.8993	14.2179	19.8267	21.356	26.167	up	1	0
Cs_ont_3g005090	0.000546	0.653156	31.0685	32.6461	55.3174	45.2077	34.3033	44.2669	29.9514	31.1894	33.6855	53.0833	49.4647	49.3899	up	1	1
Cs_ont_2g028660	0.00600957	0.651805	14.18	11.9185	14.5704	6.24493	6.13972	6.69222	6.61726	5.66754	4.73102	7.81946	7.06901	12.1693	up	1	0
Cs_ont_7g028720	0.000204	0.649758	250.875	202.648	210.823	138.169	141.542	132.252	151.846	124.223	118.394	184.438	185.892	261.265	up	1	0
Cs_ont_3g015550	0.000895	0.649632	8.06232	11.2714	10.8526	4.9661	5.68198	4.06675	7.34495	7.29295	7.63648	14.21	11.539	9.95757	up	1	0
Cs_ont_1g023430	0.00868193	0.648578	7.20312	13.8352	7.84875	5.72596	5.05153	5.30942	4.10406	4.85378	5.99559	7.51709	8.61601	7.75501	up	1	0
Cs_ont_5g005060	0.00265288	0.648247	102.234	106.604	95.5829	52.3426	45.0129	48.7798	58.6409	39.8815	35.9003	68.385	57.6729	89.4576	up	1	0
Cs_ont_3g029590	0.00326064	0.647615	4.88981	9.41414	7.0162	8.02729	7.16824	4.77133	5.81448	5.86284	4.09559	7.87867	8.98738	9.8605	up	1	0
Cs_ont_1g021690	0.00115022	0.645962	89.086	72.6346	71.0234	31.2736	38.2507	29.9282	34.5992	53.5692	55.914	68.61	86.4486	74.028	up	1	0
Cs_ont_2g018220	6.21e-06	0.644991	43.2642	40.6319	41.9119	20.5234	20.2056	20.5891	20.011	22.6266	26.1787	30.685	45.7394	33.5656	up	1	0
Cs_ont_2g010000	5.72e-06	0.643062	64.1658	73.9602	91.0321	34.6338	32.9701	43.5306	41.1472	37.4357	40.5807	60.4671	69.6319	60.2696	up	1	0
Cs_ont_7g027270	0.0072835	0.64296	217.237	120.556	114.581	82.8752	83.4852	94.7266	79.4177	77.896	80.6644	126.91	118.094	133.579	up	1	0
Cs_ont_2g025570	4.32e-09	0.642458	32.6234	36.4341	43.276	21.9129	24.3597	21.8461	20.5361	22.7399	21.1877	31.1744	37.2302	34.2427	up	1	0
Cs_ont_1g005060	0.000497	0.641326	4.89675	6.87657	6.85941	5.29705	5.51005	5.36939	5.33829	3.8097	4.00887	6.25061	6.42246	8.29754	up	1	0
Cs_ont_6g015780	0.00130599	0.641316	152.805	95.3236	104.099	46.5243	49.6689	51.0023	54.9081	52.3853	52.7776	75.384	82.3115	96.6853	up	1	0
Cs_ont_4g025590	1.98e-06	0.64114	65.0818	62.6133	67.4235	29.6623	27.5684	31.988	29.6184	39.284	42.4534	53.8733	71.0556	52.1555	up	1	0
Cs_ont_5g035960	0.000176	0.640646	161.339	130.945	134.047	85.2328	85.6989	83.5513	98.1931	77.9138	67.5125	118.856	124.893	144.964	up	1	0
Cs_ont_2g012270	0.00100848	0.639899	71.4384	67.066	62.5103	36.3598	35.7508	32.3383	30.0535	36.0664	42.0644	65.4305	67.7131	39.8724	up	1	0
Cs_ont_7g004640	0.00750627	0.638995	79.7828	89.6787	98.7084	74.1093	75.6055	60.6061	74.4975	41.408	45.6326	89.6704	76.3301	91.9257	up	1	0
Cs_ont_4g000560	0.00163065	0.638688	7.0235	7.00959	8.73686	5.00268	3.88296	4.55069	4.34034	5.11688	5.82272	6.52979	10.0836	7.76445	up	1	0
Cs_ont_8g009760	0.00974945	0.638154	8.28816	7.17403	10.907	8.03851	7.19234	6.31066	5.56544	4.73874	5.53959	7.02036	7.41238	11.4636	up	1	0
Cs_ont_9g019980	2.58e-14	0.638123	514.633	531.794	519.834	276.225	269.153	252.235	284.694	278.994	306.591	477.845	497.788	414.028	up	1	0
Cs_ont_4g028390	3.02e-25	0.637771	31.3634	37.4246	35.236	20.2353	19.9835	19.5134	17.5507	19.0426	20.9224	29.8994	32.2463	29.1634	up	1	0
Cs_ont_2g010930	0.000137	0.637442	28.9437	26.6687	21.4849	16.6213	20.0771	17.0987	15.4944	14.0097	14.6743	22.1683	21.0764	26.6599	up	1	0
Cs_ont_3g009730	1.4e-06	0.637226	40.8349	33.1943	39.4735	20.4146	19.3634	18.9661	21.1047	24.7728	23.1529	31.5187	36.4875	40.8972	up	1	0
Cs_ont_2g021270	1.25e-05	0.63717	34.7805	29.9857	29.286	14.3412	12.3782	14.871	18.2359	17.8342	21.098	31.027	30.4699	29.4425	up	1	0
Cs_ont_5g050580	1.49e-07	0.635196	17.1629	23.0661	22.9238	21.5966	17.938	20.0939	15.9442	15.7086	15.548	23.7251	22.7925	27.9421	up	1	0
Cs_ont_5g049910	0.000988	0.629833	9.18963	8.72984	9.74299	5.93653	6.99921	6.0962	4.68395	6.31994	7.80723	8.78088	12.0686	8.83993	up	1	0
Cs_ont_9g003030	4.46e-10	0.627588	78.352	84.5866	82.7757	52.0971	50.2272	56.7385	58.9575	55.221	59.9806	91.4137	95.335	88.2469	up	1	0
Cs_ont_9g027210	0.00509626	0.627485	33.4486	27.3236	27.649	16.0562	13.4656	14.4511	16.957	12.8551	12.5027	21.4581	17.1977	27.7971	up	1	0
Cs_ont_5g024970	0.00143768	0.6271	25.6925	22.2509	22.1947	17.353	13.9247	13.2182	13.7754	13.5622	10.97	18.4039	23.4358	18.833	up	1	0
Cs_ont_2g004790	1.17e-05	0.625706	31.5494	33.4186	39.3062	22.8749	25.2583	23.8145	24.491	22.7799	22.9305	31.9408	32.823	45.3609	up	1	0
Cs_ont_8g012330	0.00101026	0.624485	10.6499	8.82565	7.72741	6.40077	4.8051	5.88027	6.19395	5.06648	4.98791	8.01318	9.92617	7.7202	up	1	0
Cs_ont_8g004780	7.83e-07	0.623022	171.64	142.352	163.75	86.8167	94.3547	89.663	97.317	93.5424	102.239	155.474	152.053	153.357	up	1	1
Cs_ont_2g017450	1.77e-07	0.622556	8.55695	9.49745	8.41221	8.05094	7.87105	9.03667	6.63792	8.70376	8.51359	11.9858	13.2212	12.0259	up	1	0
Cs_ont_6g004270	0.00779065	0.622427	16.8653	16.4712	16.3048	15.1423	12.0242	14.9495	12.9075	11.8833	9.61551	20.2991	16.3946	17.3709	up	1	0
Cs_ont_7g022150	0.000689	0.621513	34.7846	28.4063	40.0582	22.2633	18.3774	27.3698	23.729	27.8236	31.2798	40.9801	49.5303	39.4348	up	1	0
Cs_ont_6g009270	4.61e-07	0.61945	34.7326	46.4479	46.2099	26.3057	26.7344	25.451	21.8954	25.3946	23.9037	32.5669	36.6976	41.8123	up	1	0
Cs_ont_2g003290	0.00416823	0.619249	48.4511	33.6334	35.31	18.8738	21.0121	20.2392	27.6203	31.9128	32.9385	41.0466	65.1883	38.9679	up	1	0
Cs_ont_2g011640	0.00042	0.618396	24.6249	21.9086	26.8479	10.0793	10.7203	12.3694	11.4515	14.5665	16.43	18.1625	26.4888	21.7691	up	1	0
Cs_ont_7g001330	5.64e-05	0.617564	6.83269	7.13228	6.71376	7.45332	6.75377	6.84027	6.08969	5.19165	5.06543	8.88016	7.35799	9.2084	up	1	0
Cs_ont_5g003620	0.000224	0.617372	83.0377	82.074	85.5674	67.6023	58.5703	74.1905	64.9018	56.6425	55.6277	82.8873	77.416	116.358	up	1	0
Cs_ont_7g023760	0.00673201	0.615371	63.6341	42.9767	44.1455	28.0701	23.1367	26.5697	31.3048	37.9301	34.1859	43.186	52.9738	64.9302	up	1	0
Cs_ont_7g014100	0.00639372	0.614497	4.69466	5.56403	4.69772	5.43694	3.83913	5.28176	4.57242	3.35176	3.32389	5.98726	6.28659	5.4037	up	1	0
Cs_ont_2g010040	0.00168916	0.613681	9.27656	10.1515	7.34488	8.37888	6.12133	8.64703	7.52351	8.56671	7.94451	13.0277	12.2158	12.1735	up	1	0
Cs_ont_6g005330	0.00160133	0.613595	13.1017	13.7276	11.2676	10.7627	9.26256	8.73801	10.0001	7.83379	7.23786	10.7668	13.1511	15.2103	up	1	0
Cs_ont_4g027610	0.000754	0.611397	30.5741	42.4106	43.1216	27.7296	28.5594	21.1478	21.4911	15.3989	17.8006	24.0897	28.5196	32.7219	up	1	0
Cs_ont_2g014800	0.00326064	0.6107	42.0098	36.5694	59.3447	17.3912	19.0516	20.9811	25.0006	27.9687	25.6547	38.4916	50.547	33.7875	up	1	0
Cs_ont_2g011800	1.92e-06	0.61039	190.004	152.827	172.818	111.702	117.219	130.186	131.472	136.193	127.526	231.872	205.751	178.296	up	1	0
Cs_ont_9g006530	0.0012446	0.609584	116.616	141.058	147.024	102.645	106.989	96.1609	72.1188	107.241	127.256	137.749	188.329	145.955	up	1	0
Cs_ont_7g021890	0.000104	0.608684	30.3043	22.2325	22.5037	16.8488	16.1536	15.447	16.3598	16.6195	15.9283	25.0869	25.2548	26.4979	up	1	1
Cs_ont_7g019010	0.000324	0.608229	6.76999	7.68495	6.42919	6.05693	4.86624	4.91898	4.31962	4.54076	4.50283	8.15177	5.85763	6.64682	up	1	0
Cs_ont_6g014780	0.000202	0.607463	41.8248	32.9535	36.7385	23.0201	26.4832	25.5641	24.6156	22.8741	20.6297	35.868	32.8284	37.0602	up	1	1
Cs_ont_2g006590	1.83e-06	0.606939	31.421	27.4332	37.3088	20.1858	20.2967	21.1452	22.6085	29.146	28.6401	36.5192	44.8216	42.5243	up	1	0
Cs_ont_2g016820	0.00173221	0.606912	73.8885	92.4782	108.162	49.5931	47.6664	66.7047	55.1579	62.9092	72.1286	110.047	93.5455	91.3003	up	1	0
Cs_ont_5g006180	0.00186732	0.606364	12.1401	13.2462	19.0441	12.2895	10.7292	12.3125	13.6903	9.4865	10.6686	18.0625	15.8379	18.718	up	1	0
Cs_ont_3g004480	6.02e-05	0.606204	25.5877	33.8724	35.0586	26.1664	26.4916	23.4512	18.7133	21.1058	24.7985	34.6354	34.7422	30.9875	up	1	0
Cs_ont_6g012050	9.3e-06	0.604648	97.3475	76.6663	78.7908	51.1726	55.5583	56.1765	52.1349	56.6505	57.0267	89.2949	78.1192	89.1605	up	1	0
Cs_ont_2g015510	4.56e-08	0.60451	194.21	178.441	196.72	90.4982	95.7047	97.8334	101.783	114.8	117.73	164.02	203.156	151.571	up	1	0
Cs_ont_9g027020	9.23e-05	0.602604	18.1819	18.4341	22.2636	9.59432	8.63524	12.9823	8.89005	8.78821	10.4834	14.8489	14.0649	14.6132	up	1	0
Cs_ont_9g000060	0.00366747	0.602389	24.5551	25.2679	32.9292	23.8455	23.7499	18.6535	14.3529	22.0784	16.7881	25.9252	25.4832	30.3368	up	1	0
Cs_ont_5g046160	0.00321465	0.601923	14.5414	11.9839	9.47785	7.68189	9.71557	8.0407	7.39871	6.07526	6.60031	11.2178	9.53953	10.3275	up	1	0
Cs_ont_7g028140	0.000401	0.598758	62.86	44.4135	42.0061	30.1253	28.1239	27.4508	29.5408	25.8805	28.2451	44.2383	41.9963	43.1604	up	1	0
Cs_ont_5g031700	1.46e-07	0.598407	26.7105	23.9265	24.0651	16.9553	16.6983	15.6458	13.8741	13.9284	14.0397	19.2717	21.009	24.1574	up	1	0
Cs_ont_8g005940	0.00327601	0.597635	7.33866	10.1744	12.9488	12.0605	14.993	11.3316	9.55488	9.6887	10.0096	13.5903	13.9067	17.4107	up	1	0
Cs_ont_6g006350	0.000275	0.596713	102.827	112.988	137.642	105.487	97.1787	115.696	94.1795	76.6528	79.0556	118.654	110.269	156.561	up	1	0
Cs_ont_5g008660	0.00463511	0.594471	165.594	109.801	92.8672	72.0183	72.6358	74.9723	68.4277	67.9328	77.39	105.568	100.046	121.827	up	1	0
Cs_ont_9g009110	0.00107118	0.594158	26.0344	28.3795	40.6009	16.7952	20.2422	21.2406	15.8191	15.7917	16.3483	25.0051	24.4071	24.4134	up	1	0
Cs_ont_8g002710	0.00896153	0.59218	16.0416	17.1543	18.5341	19.8794	17.2806	18.6331	16.305	11.1902	9.27151	17.4587	16.867	22.3145	up	1	0
Cs_ont_7g016720	0.000879	0.591987	15.8638	19.2717	28.9566	20.4766	18.9738	22.2394	20.2055	17.5384	17.955	27.4431	29.4618	28.8672	up	1	0
Cs_ont_9g024930	1.37e-05	0.589838	23.3441	27.2293	31.5856	17.5927	16.5928	20.2362	18.4619	19.6292	19.0276	30.0609	31.2579	26.466	up	1	0
Cs_ont_3g010670	0.00186482	0.589739	19.5785	26.6864	24.4024	24.8301	26.5646	30.2037	22.4137	20.7294	18.8713	24.7311	28.9282	40.8332	up	1	1
Cs_ont_1g024590	0.00757592	0.589502	2.64911	3.74227	2.95322	4.06434	3.13252	2.53587	2.77744	2.40617	2.41717	3.59038	3.57549	4.41338	up	1	0
Cs_ont_8g013690	0.000431	0.58826	278.634	383.763	290.55	170.615	225.304	215.131	191.157	191.403	192.867	301.14	282.73	301.018	up	1	0
Cs_ont_5g005030	0.00856857	0.587532	12.1895	9.40033	9.12996	7.96963	7.60694	6.37146	4.57342	6.43065	6.69704	8.74007	8.63408	9.79021	up	1	0
Cs_ont_3g011200	3.79e-06	0.58729	99.0145	111.577	121.209	99.281	84.15	84.5407	69	59.2656	61.3966	91.0544	89.687	118.983	up	1	0
Cs_ont_8g025940	8.4e-05	0.586079	30.9856	41.9135	42.3144	32.3112	31.3716	31.9007	26.2347	36.9312	37.1035	45.5806	54.9513	49.5859	up	1	0
Cs_ont_2g015290	0.000668	0.58605	6.26512	8.72957	6.83516	5.72725	6.91511	5.27836	5.88457	6.57702	5.38707	9.18859	8.73292	9.19256	up	1	0
Cs_ont_4g007990	6e-08	0.5857	20.9472	19.4573	19.516	14.4058	14.8296	15.0153	10.0532	12.5002	13.1175	18.6729	18.5083	17.3329	up	1	0
Cs_ont_6g019030	5.54e-05	0.585538	30.2413	24.0643	26.0462	12.907	12.0943	12.17	14.6548	12.3259	13.2562	19.631	19.189	22.5589	up	1	0
Cs_ont_1g028310	4.81e-05	0.584838	51.4597	50.7421	53.8212	40.4368	44.9235	47.1386	44.4548	37.546	40.2414	64.032	51.7369	70.8969	up	1	0
Cs_ont_9g000380	0.000346	0.584333	19.4795	21.8807	22.7382	15.3807	14.8185	16.4058	15.1745	12.8223	11.2443	17.8216	17.7959	24.1818	up	1	0
Cs_ont_5g014620	1.07e-05	0.582855	41.2414	35.8906	37.3199	24.8255	24.2988	23.9379	22.8839	24.1845	28.339	42.2477	40.9401	32.29	up	1	0
Cs_ont_5g001420	1.5e-05	0.582413	95.6283	84.5276	73.0581	74.1278	63.3179	59.5376	66.7703	72.0465	67.8266	117.672	102.147	100.082	up	1	0
Cs_ont_3g003340	4.33e-08	0.579902	73.5208	86.8271	94.8984	75.1265	68.5823	70.4182	59.8807	54.9112	58.5612	78.6904	85.9217	99.3195	up	1	0
Cs_ont_5g036800	0.00177757	0.579117	135.893	162.105	200.894	126.677	108.843	101.174	113.011	91.2304	96.0313	145.109	123.453	188.409	up	1	0
Cs_ont_8g002740	0.000491	0.577673	45.6814	36.8103	30.5216	21.6597	22.123	19.97	18.9123	21.964	23.4506	29.4852	36.6641	31.9976	up	1	0
Cs_ont_5g002170	0.00500614	0.57767	28.2703	26.6479	21.3554	13.8151	13.9092	12.026	13.057	11.9661	13.2843	16.9683	16.9308	24.1132	up	1	0
Cs_ont_8g025970	0.000312	0.576459	295.197	362.064	379.252	166.292	178.16	176.952	169.491	239.516	258.329	289.143	400.338	303.191	up	1	0
Cs_ont_1g025240	0.000602	0.576089	8.36472	9.91211	7.90337	8.186	7.00291	7.27724	5.51803	5.34129	5.56045	8.52682	8.76614	7.5401	up	1	0
Cs_ont_5g047050	0.000722	0.574414	30.0895	29.3339	31.2964	14.0946	16.6745	16.5477	14.5288	23.7803	20.171	25.8767	35.4007	27.3541	up	1	0
Cs_ont_5g008430	6.09e-10	0.573884	111.091	99.4877	120.064	71.8985	74.115	74.6641	92.505	84.3863	83.1999	133.52	124.182	137.085	up	1	0
Cs_ont_4g028200	1.26e-06	0.573063	32.1032	31.8384	31.5422	24.3336	22.9943	22.2211	20.5564	27.0502	22.3255	32.0039	35.2084	38.3602	up	1	0
Cs_ont_6g009120	4.33e-05	0.571466	16.4506	15.8542	13.1112	9.38949	9.22469	8.67552	8.53781	9.9603	10.3847	15.3634	15.0172	12.6343	up	1	0
Cs_ont_2g014130	0.000896	0.571182	98.3629	86.6247	109.991	49.6513	50.4376	48.661	49.3475	69.2044	68.7237	72.3593	111.504	99.0723	up	1	0
Cs_ont_7g013940	2.51e-06	0.569849	99.2808	105.912	119.738	90.9901	86.3615	98.0233	86.1038	72.3435	76.3042	114.734	106.488	133.972	up	1	0
Cs_ont_8g018720	1.65e-06	0.568671	38.4637	43.8869	37.1276	25.7062	28.4836	24.505	25.1218	23.5552	24.6704	38.8065	36.6875	34.9939	up	1	1
Cs_ont_7g026410	0.00620123	0.567328	14.3632	15.031	18.0446	15.1432	9.275	10.2683	8.83156	7.85133	10.2133	11.543	13.7364	15.1949	up	1	0
Cs_ont_8g017580	0.00338301	0.567243	15.6299	14.1126	12.4244	8.87745	7.73295	7.8732	7.86456	8.55558	8.39639	12.4589	14.7273	10.4774	up	1	0
Cs_ont_4g019670	6.57e-06	0.567049	56.779	55.4278	53.7884	43.5973	41.9922	39.0237	40.148	39.6171	37.4945	54.6796	52.7013	68.8944	up	1	0
Cs_ont_3g004700	0.00782267	0.564895	9.23392	12.4648	12.975	9.76409	10.3699	8.62395	8.26393	7.01961	6.65837	8.05063	10.728	14.291	up	1	0
Cs_ont_3g007240	0.00170789	0.563022	13.26	10.2677	11.0929	10.2675	8.67443	8.76003	9.12038	7.46082	7.71245	10.9375	13.4958	12.5698	up	1	1
Cs_ont_4g006390	0.00713408	0.561781	3.3098	4.74295	4.47299	3.96679	3.97564	4.85021	3.48245	3.65155	3.77129	5.73027	4.82157	5.75077	up	1	0
Cs_ont_Un005970	1.5e-05	0.561047	36.1952	29.7449	30.634	22.454	23.4155	20.3472	20.7205	21.529	21.8853	32.6329	34.4993	29.5133	up	1	0
Cs_ont_8g027520	0.00141317	0.560174	7.01152	9.43527	10.1841	5.65368	6.14505	6.2271	6.14903	9.06906	8.5837	11.8637	13.4376	10.3824	up	1	0
Cs_ont_8g009440	0.000204	0.559895	9.30896	13.218	12.2075	11.4357	9.33731	10.5697	7.94422	8.92048	10.721	13.4166	13.3336	14.581	up	1	0
Cs_ont_2g023550	0.00610668	0.559788	16.3453	13.1487	13.6326	9.75364	8.75524	8.76923	8.85643	10.1044	7.90324	12.1067	12.801	15.2618	up	1	0
Cs_ont_7g006210	0.000573	0.559467	183.042	141.982	126.919	81.1162	93.1345	90.7981	80.2482	84.5016	81.3856	132.081	109.372	131.685	up	1	0
Cs_ont_8g008750	0.000421	0.558521	5.43699	5.59823	6.53348	6.10274	7.07799	7.6482	4.5661	5.81824	4.89539	7.0324	7.08197	8.59232	up	1	0
Cs_ont_8g010280	0.000471	0.558007	23.8497	21.3465	19.6559	13.08	12.0663	11.9217	12.7945	9.82092	13.5725	20.1604	18.3069	16.2411	up	1	0
Cs_ont_6g002860	0.000758	0.557501	15.3552	16.4198	15.5757	15.7885	14.3494	11.4642	11.6041	9.52353	9.4854	14.0009	17.2403	14.9859	up	1	0
Cs_ont_5g012480	1.41e-08	0.556954	23.3122	24.0261	21.3057	16.2622	15.7836	15.3556	14.7309	15.1172	17.1963	22.9114	25.0486	21.657	up	1	0
Cs_ont_8g009750	0.00034	0.556267	16.2973	18.4429	19.7519	16.3929	16.2535	16.2207	14.3528	12.1241	10.052	17.1016	18.7014	19.0138	up	1	1
Cs_ont_5g039700	8.37e-05	0.556077	21.616	21.3717	24.3548	13.0243	15.2016	15.6709	17.3996	17.6616	17.2304	24.8513	27.4064	26.2045	up	1	0
Cs_ont_5g001680	0.00750627	0.556008	3.07663	3.36796	2.96026	2.30122	3.16647	2.5861	3.07961	2.3922	3.24716	4.77901	4.66167	3.69883	up	1	0
Cs_ont_5g027170	0.00901904	0.555468	17.5767	16.7461	11.6251	10.0242	8.04474	10.084	9.25989	10.5495	11.8411	15.938	15.4912	15.9956	up	1	0
Cs_ont_5g039460	0.00181299	0.554535	8.1805	11.0204	10.6091	11.1828	9.4294	13.8737	7.76633	8.66661	8.45659	10.3939	12.4648	14.0745	up	1	0
Cs_ont_3g009520	0.00171344	0.553767	56.2597	52.4749	48.2799	33.4388	33.9437	30.4305	34.2712	27.984	26.0898	37.9187	42.1754	52.1889	up	1	0
Cs_ont_8g028850	0.00032	0.553581	32.7017	40.1119	50.6011	26.1346	28.0831	36.6416	32.2597	36.3303	37.9576	58.836	54.8864	49.3768	up	1	0
Cs_ont_1g023980	0.00684312	0.553333	49.5434	48.8341	35.9568	22.545	22.6079	25.8463	24.7405	23.51	25.5872	30.0506	32.626	47.3956	up	1	0
Cs_ont_5g030190	0.000242	0.553204	276.784	214.043	237.235	144.318	144.95	175.932	202.661	218.331	200.104	338.907	266.273	323	up	1	0
Cs_ont_5g012680	0.00347713	0.552733	9.8273	10.9798	15.9586	9.36048	9.43083	8.77142	8.17637	6.79368	6.45248	9.94614	9.42147	12.6222	up	1	0
Cs_ont_7g026900	3.85e-05	0.5527	62.6825	64.8281	69.8594	42.363	39.8749	46.4001	38.463	34.6056	29.7039	45.2836	53.2222	55.3818	up	1	0
Cs_ont_2g029270	1.69e-05	0.550941	48.8776	51.6366	56.9356	40.6064	34.1598	41.7758	30.9035	30.0094	32.6322	39.9849	45.8007	53.6191	up	1	0
Cs_ont_5g005510	0.000978	0.550258	11.4907	10.4999	11.0276	5.74936	5.54279	5.78731	6.30846	5.20115	5.69579	7.5	7.33112	10.7806	up	1	0
Cs_ont_3g024180	1.61e-10	0.549592	218.26	197.435	199.238	117.45	122.731	116.428	127.113	122.253	138.285	187.862	199.246	192.339	up	1	0
Cs_ont_2g030710	1.93e-08	0.549274	24.2561	26.5774	26.296	18.1063	16.2619	17.5706	17.8188	18.706	17.127	28.1063	29.0983	23.2212	up	1	0
Cs_ont_4g008780	0.000979	0.548785	150.357	147.893	158.651	78.9955	87.3368	102.343	76.2437	121.358	112.432	156.799	159.576	144.954	up	1	0
Cs_ont_5g019060	2.01e-07	0.548781	34.1397	39.7485	39.5245	30.312	28.2901	25.787	26.2348	23.3328	23.6261	37.1264	35.279	36.7547	up	1	0
Cs_ont_3g009920	1.84e-05	0.547813	89.5573	99.084	112.283	81.1527	79.2196	81.7	75.6607	69.9501	63.5074	101.744	89.3681	120.161	up	1	0
Cs_ont_4g023200	0.00743429	0.547217	39.1396	45.7556	52.6968	40.6739	40.3939	38.8268	38.8123	31.2975	31.2184	41.7783	41.7967	67.0545	up	1	0
Cs_ont_3g027280	0.00064	0.546827	30.1811	25.7876	22.7042	18.6772	22.9727	22.0063	17.62	16.4783	16.3263	24.955	24.1876	25.915	up	1	0
Cs_ont_6g004000	0.00168763	0.546816	307.318	262.054	297.568	171.831	158.874	201.486	151.105	223.204	220.272	260.933	347.723	266.718	up	1	0
Cs_ont_5g040310	0.00965634	0.545436	10.133	9.11155	11.0286	5.3343	4.48221	4.81071	6.05059	7.03747	8.56978	8.54678	13.1317	10.6563	up	1	0
Cs_ont_1g021530	1.33e-07	0.545167	130.217	150.946	152.085	57.7697	63.6138	62.9077	61.039	68.9453	85.1046	110.582	114.604	95.0138	up	1	0
Cs_ont_5g036500	0.0059857	0.54436	30.359	26.4119	29.1241	12.3851	11.8205	15.0131	9.95613	15.7867	17.5689	20.3952	23.8371	20.069	up	1	0
Cs_ont_2g031540	3.84e-05	0.544215	24.4969	22.701	23.4182	21.9905	24.6924	24.3746	19.6962	19.7467	17.865	25.9685	25.4724	33.3439	up	1	0
Cs_ont_8g028390	0.00411136	0.543575	19.9965	15.1652	14.3303	14.8202	11.0437	10.0248	14.5267	15.1481	13.6971	24.2793	21.0976	19.1921	up	1	0
Cs_ont_6g003530	4e-06	0.543154	15.3932	17.1617	17.7732	16.968	16.3558	16.068	13.045	12.7017	13.6803	20.494	16.1974	21.5481	up	1	0
Cs_ont_9g014620	0.000676	0.543023	115.35	117.619	115.993	97.7038	106.569	102.094	86.7181	84.5683	85.8698	119.279	102.548	159.287	up	1	1
Cs_ont_8g001210	0.00857012	0.542653	228.628	237.311	248.556	265.822	245.903	216.126	226.29	148.383	126.335	267.537	230.298	253.368	up	1	0
Cs_ont_4g010440	0.00406199	0.541531	36.0526	33.2644	31.3664	28.9784	27.7315	31.9052	26.9657	29.9346	37.2265	55.5468	46.6311	37.6173	up	1	0
Cs_ont_7g025040	1.28e-06	0.54026	308.331	335.16	325.626	235.492	260.428	226.443	192.325	182.417	178.827	262.954	243.147	317.547	up	1	0
Cs_ont_4g000340	0.000784	0.539953	94.9551	73.5572	83.3699	43.4378	44.0812	44.0019	38.7646	45.3697	49.7554	52.7878	70.2792	75.7163	up	1	1
Cs_ont_1g002510	0.00803707	0.539864	282.165	317.837	237.277	183.476	167.056	135.664	161.933	118.056	126.878	203.048	243.417	160.554	up	1	0
Cs_ont_5g019640	0.00590511	0.539243	7.47743	6.34527	8.33613	4.53671	5.45592	5.57209	4.32775	6.80983	6.33305	7.90868	8.99251	8.85234	up	1	0
Cs_ont_2g021280	8.29e-06	0.538002	32.4581	35.7536	39.1273	22.4614	24.5213	21.1324	25.081	19.6878	20.6918	31.7859	33.1999	33.6286	up	1	0
Cs_ont_4g021840	1.08e-13	0.537839	82.8565	100.446	91.8774	54.0467	48.9223	53.7016	52.3265	51.701	51.5083	75.9849	79.2564	75.2733	up	1	1
Cs_ont_5g040100	0.00291353	0.534983	33.7541	35.5753	45.0377	27.8466	32.2431	27.9248	25.5759	37.0386	40.9531	43.8484	60.6095	45.0577	up	1	0
Cs_ont_5g029050	0.00734455	0.534493	1270.17	954.637	854.027	695.307	692.805	644.641	661.094	514.481	488.611	732.758	793.316	956.589	up	1	0
Cs_ont_4g016690	0.00379366	0.533831	72.8733	80.9535	97.5081	83.8005	76.3844	77.2197	74.9682	56.2014	61.3657	86.5138	81.0867	120.539	up	1	1
Cs_ont_6g016150	0.00917605	0.533306	74.6989	71.7779	92.0752	32.4898	29.9916	33.8664	45.5473	43.3246	34.0751	65.7282	49.1503	66.3923	up	1	0
Cs_ont_1g002080	1.05e-06	0.532856	22.6992	25.1585	22.4457	12.4358	12.3695	12.3836	11.8993	11.8297	12.3841	15.7143	18.8281	18.7213	up	1	0
Cs_ont_4g000080	3.96e-05	0.532851	1208.43	1016.65	939.183	634.195	688.964	700.287	658.538	651.795	615.057	921.448	899.82	1020.26	up	1	0
Cs_ont_3g009950	0.00309878	0.53185	205.974	194.723	180.125	177.523	155.501	125.178	149.662	130.283	126.173	172.128	187.517	240.513	up	1	0
Cs_ont_8g029440	0.00309878	0.531201	17.4694	18.7126	20.4674	13.0763	12.9267	16.3717	14.3704	10.8062	12.912	16.6838	17.5089	21.8669	up	1	0
Cs_ont_1g011740	3.96e-05	0.52955	15.7671	21.171	20.0454	10.5192	12.1947	9.55558	9.47023	12.4416	11.7943	15.7514	17.2656	16.4452	up	1	1
Cs_ont_2g004670	3.29e-09	0.528687	65.1458	76.0403	78.0667	68.0556	72.0121	57.801	51.7622	53.2285	53.036	78.5479	72.607	80.8091	up	1	0
Cs_ont_6g002980	0.00830716	0.527803	11.1213	14.2932	11.6476	8.62319	8.00811	7.18448	7.66699	10.9933	8.47967	12.8068	12.5078	14.4408	up	1	0
Cs_ont_5g036670	3.7e-18	0.527275	114.645	109.522	123.915	81.0772	80.5877	83.1548	79.62	78.1914	81.5048	114.217	124.581	113.16	up	1	0
Cs_ont_2g021690	0.000779	0.527048	46.2472	42.7536	47.1388	24.6714	25.6722	26.3095	32.3044	25.3647	21.9411	35.7198	37.2522	43.7461	up	1	0
Cs_ont_7g021170	0.00019	0.526865	1398.49	1312.47	1247.87	1302.31	1279.58	1413.95	1109.15	919.063	961.954	1399.4	1288.29	1728.69	up	1	1
Cs_ont_2g026160	0.00951451	0.526643	169.9	139.44	161.519	96.3882	103.646	95.4344	90.4442	74.4839	70.0031	94.1556	100.16	150.469	up	1	0
Cs_ont_7g007390	0.0010114	0.526431	4.29918	3.36774	4.52324	3.38313	3.22856	3.34208	2.32455	2.90049	3.38437	4.29135	4.04757	4.25627	up	1	0
Cs_ont_3g011030	0.000156	0.525611	146.977	111.309	124.946	76.138	83.8275	76.202	94.22	82.681	88.7585	132.302	124.483	133.411	up	1	0
Cs_ont_5g021250	0.00159313	0.524771	20.7374	20.3311	20.5476	11.5888	14.3228	9.27465	12.668	12.5734	11.7761	15.6668	20.0039	18.695	up	1	0
Cs_ont_2g005020	0.000184	0.523147	12.8131	10.6885	13.1367	9.31072	7.37553	9.11129	8.06963	7.91416	9.43247	12.0805	13.0712	12.1595	up	1	0
Cs_ont_6g004500	0.00167407	0.522757	46.2385	42.7798	37.6601	23.2894	25.2991	20.3104	22.6042	23.8359	26.6167	32.8473	40.8699	33.427	up	1	0
Cs_ont_9g025230	0.000752	0.522497	48.2683	45.2982	34.4295	42.9498	38.6782	41.2497	31.5151	37.1017	33.4323	43.4481	51.5585	54.1761	up	1	0
Cs_ont_5g041700	0.00121984	0.522329	164.704	174.262	167.786	121.759	134.796	103.07	101.165	140.325	147.002	178.363	231.17	158.718	up	1	0
Cs_ont_7g010040	6.98e-09	0.522116	96.6848	110.855	114.923	70.3855	72.4273	70.7693	66.6717	79.538	72.2074	111.791	122.031	95.6651	up	1	0
Cs_ont_5g003930	5.64e-07	0.520724	15.5715	19.3911	19.3719	12.3197	11.4172	13.4375	9.72684	11.3712	12.394	16.0538	15.1159	16.1747	up	1	0
Cs_ont_7g015100	2.97e-05	0.520137	15.6142	16.7741	13.737	14.2244	12.0619	12.3314	9.92764	12.8078	12.9481	17.8287	18.7202	15.5762	up	1	0
Cs_ont_2g005730	5.2e-12	0.519823	123.784	134.173	145.443	104.204	98.6002	98.8628	72.9152	80.7746	84.5339	116.535	128.649	109.552	up	1	0
Cs_ont_2g035630	0.00565521	0.518054	44.2993	49.2124	66.8039	44.0362	42.053	47.7003	37.0402	31.0987	33.1034	44.5464	42.4483	60.9636	up	1	0
Cs_ont_5g026320	7.79e-05	0.51714	31.1942	37.9102	48.9628	33.9983	38.6718	35.1141	27.9265	27.5111	31.7477	41.1238	43.3264	42.805	up	1	0
Cs_ont_5g001670	8.07e-05	0.516233	24.0749	21.9733	19.2634	15.6334	15.4138	13.7433	11.8683	12.5238	12.9158	18.6744	17.2313	18.5107	up	1	0
Cs_ont_9g000910	8.71e-07	0.516062	61.9938	65.1919	72.9231	49.0559	44.7913	50.4121	50.7453	48.9819	45.7784	71.2954	66.1509	74.3857	up	1	0
Cs_ont_3g020450	0.00268697	0.516037	67.3153	92.9918	124.291	64.9942	68.6687	58.098	60.0974	54.5016	59.6682	87.7183	90.8407	76.0714	up	1	0
Cs_ont_2g013420	0.00481492	0.516008	35.1561	35.9438	38.2726	25.1745	18.1108	24.8421	21.0092	16.2697	24.1876	26.8518	27.1508	35.3869	up	1	0
Cs_ont_6g013990	5.47e-07	0.515968	173.624	184.323	159.74	127.402	129.269	123.59	115.584	117.544	117.885	188.484	150.205	172.455	up	1	0
Cs_ont_7g020200	0.0017223	0.514473	36.0795	30.9555	40.8798	22.3051	22.0326	20.4277	20.0767	25.0719	25.4191	28.4307	38.027	36.1542	up	1	0
Cs_ont_6g024690	0.00303437	0.514205	4.87259	5.39665	4.52807	3.54545	4.82669	3.71358	3.33607	4.237	3.87908	5.49987	5.61548	5.50467	up	1	0
Cs_ont_2g028060	1.68e-05	0.512758	117.742	104.135	102.169	75.402	75.7564	76.4107	80.744	68.5393	73.8315	112.679	106.103	106.462	up	1	0
Cs_ont_2g004530	0.00181688	0.512453	555.915	494.283	551.459	348.842	327.877	357.513	367.177	287.419	294.689	419.276	399.791	561.967	up	1	0
Cs_ont_7g025330	0.00427529	0.512091	35.2692	30.6287	32.4493	27.8533	28.2614	32.3517	23.7792	23.841	24.4328	30.874	28.5951	44.7817	up	1	0
Cs_ont_2g006690	0.0026899	0.511769	9.00895	7.32585	8.66977	5.67746	5.15789	4.97628	6.83287	6.63441	6.46976	10.8693	9.59108	8.58076	up	1	0
Cs_ont_2g026140	0.00478847	0.510085	21.6777	27.6975	21.5833	23.4004	23.3721	17.4288	17.1254	17.5431	18.9355	27.5221	21.9914	28.0544	up	1	0
Cs_ont_5g020330	7.19e-05	0.509519	22.8721	23.1342	24.1093	18.8239	18.3472	17.8358	16.0916	18.268	21.86	26.0867	31.8752	22.6671	up	1	0
Cs_ont_8g020000	9.71e-06	0.508459	43.2089	54.1633	59.345	34.7177	37.9081	34.937	40.2003	38.3499	39.7658	61.6429	61.6069	48.8516	up	1	0
Cs_ont_9g006780	4.44e-05	0.507611	48.8289	52.369	58.1019	38.108	38.7	42.7589	36.8849	44.9953	45.9653	59.007	73.6087	52.9735	up	1	0
Cs_ont_8g004880	1.12e-06	0.505444	1012.21	1211.65	1368.29	854.368	843.833	806.69	850.134	774.071	738.803	1136.02	1093.52	1205.41	up	1	0
Cs_ont_2g024730	0.0035933	0.505301	10.9617	14.2906	17.0376	14.5638	16.8657	13.6094	12.5474	10.9471	11.3995	17.3176	16.2965	16.915	up	1	0
Cs_ont_4g028310	0.00305072	0.503643	17.6209	24.6177	26.6552	14.5859	15.5822	12.4056	16.4878	12.0722	14.701	19.9917	20.884	20.8622	up	1	1
Cs_ont_6g005970	0.00634624	0.503351	68.5272	46.3678	45.8475	26.409	28.0354	26.7135	39.9622	41.5793	38.6928	51.2619	66.2406	56.4992	up	1	0
Cs_ont_3g005350	0.00509909	0.502841	14.2728	13.9831	21.9028	10.9635	13.0394	11.293	12.5629	13.1684	13.2109	19.0765	20.2925	16.9978	up	1	0
Cs_ont_5g040820	0.00194608	0.501154	82.4858	78.7423	73.4847	44.9326	36.5345	44.6182	50.7238	56.3421	53.034	67.6097	69.6242	89.776	up	1	0
Cs_ont_2g023640	4.97e-05	0.500368	60.4091	64.6959	65.2233	47.5725	44.9761	46.8186	41.2391	35.3532	34.0482	48.4674	48.6469	62.376	up	1	0
Cs_ont_5g024820	0.00521382	-0.501509	5.74355	5.90802	7.69843	7.39812	7.93335	7.75774	7.28445	7.91316	7.29941	6.32116	6.04645	5.75566	down	1	0
Cs_ont_1g010930	0.00522865	-0.501627	5.06281	6.62009	7.3832	15.1058	13.8318	12.1496	11.1714	12.3775	12.613	9.14681	8.17021	8.63913	down	1	0
Cs_ont_1g022370	0.00261138	-0.50177	2.84398	2.88326	3.1214	6.30329	5.95801	5.02267	5.23286	6.07324	5.03617	4.05032	4.51831	3.25451	down	1	0
Cs_ont_4g001720	0.00387137	-0.502327	10.8021	18.0549	18.4288	26.7084	24.6619	23.2236	19.5491	19.9124	22.1948	14.2645	15.7148	14.9145	down	1	0
Cs_ont_6g021690	0.000858	-0.503287	10.1006	9.64635	9.50891	12.6839	13.6722	12.5349	15.9504	13.3394	12.8601	10.6182	9.09478	10.4848	down	1	0
Cs_ont_3g023870	0.00473728	-0.50332	29.1598	32.5111	33.0492	38.7614	39.1889	48.8105	39.2969	56.6454	58.1255	41.9733	40.44	28.5961	down	1	0
Cs_ont_2g008100	7.32e-09	-0.503803	71.0307	90.7883	76.262	91.6699	83.9615	96.5222	102.457	109.68	116.644	73.7893	83.7177	78.8071	down	1	0
Cs_ont_5g003290	1.32e-06	-0.503924	4.61698	5.76721	4.63737	5.89511	6.08988	6.02687	5.59942	6.75596	6.29936	4.34209	4.11566	4.83806	down	1	0
Cs_ont_9g021640	0.00823792	-0.504048	3.22477	4.56868	3.99783	7.54478	5.13454	5.32509	5.89204	7.14885	7.51948	4.89002	5.23593	3.79259	down	1	0
Cs_ont_7g017450	0.00751655	-0.5043	4.85303	6.71865	4.66612	8.68573	9.38605	8.96436	8.6722	10.1275	8.60069	7.29716	6.54043	5.85613	down	1	0
Cs_ont_2g009290	0.00473376	-0.504313	72.1318	59.8108	57.3631	77.0783	77.0914	80.6921	112.145	86.3289	83.961	75.2139	68.6594	66.6107	down	1	0
Cs_ont_2g007620	0.000778	-0.504769	38.294	45.7381	50.0858	67.5082	66.1409	69.3699	44.9058	66.7461	72.7008	44.5525	47.4699	40.0208	down	1	0
Cs_ont_2g030820	9.46e-06	-0.504796	14.2975	17.8074	17.8825	23.9097	22.6115	21.136	27.78	21.9432	23.735	17.5348	16.9916	17.9969	down	1	0
Cs_ont_5g010830	1.59e-09	-0.506499	42.9515	46.4079	46.5323	65.6986	60.343	62.0337	70.6365	63.2399	60.411	45.4973	44.9651	48.9902	down	1	0
Cs_ont_7g000750	0.0024777	-0.506598	6.01872	5.98745	5.73527	10.2431	10.3736	9.32835	12.6453	10.5287	10.425	10.4826	7.63816	6.94501	down	1	0
Cs_ont_1g020240	3.68e-05	-0.50751	16.3396	15.6546	16.8009	26.5654	23.5822	21.7564	26.0937	22.2492	23.8618	18.5701	17.0283	16.2827	down	1	0
Cs_ont_1g027520	0.00117309	-0.507594	42.8171	60.3888	69.7366	83.4007	80.1397	91.2973	90.4477	107.983	101.531	82.6638	72.9029	59.6618	down	1	0
Cs_ont_9g006340	0.00238267	-0.508655	8.90194	10.9172	11.233	13.4828	13.2559	12.7977	16.7973	14.0476	15.9457	10.3423	13.9797	9.28285	down	1	0
Cs_ont_3g022790	9.4e-07	-0.508848	220.637	217.212	237.841	247.696	245.025	285.145	343.166	290.367	278.266	225.373	219.71	199.605	down	1	0
Cs_ont_3g013530	0.00265173	-0.509853	10.0141	11.6428	13.5583	20.6322	19.6681	16.7817	18.2219	19.918	16.2084	13.8494	14.9077	10.9415	down	1	0
Cs_ont_1g012300	0.000448	-0.510872	63.6961	86.7616	71.8996	109.664	117.051	106.015	123.673	123.822	127.584	93.7899	105.829	68.2694	down	1	0
Cs_ont_8g019670	0.00475526	-0.511297	7.03022	7.47862	8.16566	9.76187	8.88009	8.95178	13.6673	10.202	10.2617	9.41039	10.0744	6.7542	down	1	0
Cs_ont_4g011900	1.25e-10	-0.512274	124.217	123.595	106.179	127.275	130.774	129.461	148.978	156.742	149.572	114.174	125.689	105.264	down	1	0
Cs_ont_5g023790	1.25e-11	-0.512516	104.923	108.787	103.418	146.853	144.628	140.281	158.846	137.285	144.525	109.278	103.695	101.935	down	1	1
Cs_ont_3g008950	0.00339888	-0.512576	22.0013	22.879	17.2807	44.6039	43.2461	36.7167	37.1485	39.5705	39.0512	31.2443	25.8161	25.6332	down	1	0
Cs_ont_8g021610	9.47e-07	-0.512725	63.4826	65.5366	72.2575	112.47	105.879	129.944	102.063	121.817	115.932	82.4564	84.0514	73.5616	down	1	0
Cs_ont_6g000830	6.58e-06	-0.513417	493.963	444.866	419.545	572.993	587.412	554.069	603.293	556.29	525.05	383.913	412.746	408.776	down	1	0
Cs_ont_2g001360	1e-06	-0.515845	60.406	67.6001	65.9978	76.7724	75.9514	77.6845	92.7386	85.0419	77.1775	69.4275	56.1857	57.3268	down	1	0
Cs_ont_4g020120	0.00202936	-0.517277	14.9723	25.758	25.9429	34.1327	33.8315	38.4775	30.7885	28.8176	27.3747	22.1777	21.6525	18.7961	down	1	1
Cs_ont_4g024950	1.8e-05	-0.5177	8.04452	9.31953	7.41659	14.3339	13.5074	12.8148	10.5192	10.5907	11.6403	7.23168	7.84307	8.15114	down	1	0
Cs_ont_3g000480	0.00119485	-0.518769	19.3934	14.9978	16.8569	18.5265	17.2874	18.8606	23.9402	24.4865	24.994	17.0325	19.5625	15.8847	down	1	0
Cs_ont_2g002710	7.49e-05	-0.519073	12.0606	11.8644	13.1943	12.3674	11.8579	15.6967	13.7088	13.1059	15.3504	9.7657	10.3229	9.94596	down	1	0
Cs_ont_4g012490	0.00135376	-0.520889	21.732	30.4399	32.8942	43.0336	42.48	49.5252	42.386	48.8837	55.1202	38.1026	38.7857	27.2455	down	1	0
Cs_ont_1g014020	0.00481492	-0.521731	5.82477	7.41291	7.81868	12.2603	10.4924	11.9574	11.4555	10.1151	13.2402	8.75533	8.83782	7.31673	down	1	0
Cs_ont_3g004730	0.000283	-0.522706	18.0992	18.4857	23.7818	26.3401	27.7626	28.9085	23.7203	28.6578	31.9736	18.6173	23.4568	17.4802	down	1	0
Cs_ont_1g026010	6.39e-08	-0.52323	103.468	96.4421	84.2697	109.779	114.176	119.009	117.892	119.462	119.881	82.4955	83.3072	87.7089	down	1	0
Cs_ont_9g001800	0.00981808	-0.525087	2.71397	3.89323	4.05338	3.4425	3.74503	3.05421	5.52644	4.53342	5.16921	4.18413	3.66006	3.01339	down	1	0
Cs_ont_8g009230	1.78e-08	-0.526592	77.8638	81.6112	69.728	93.88	89.1497	106.602	95.7731	97.4746	102.097	73.763	70.5849	65.1146	down	1	0
Cs_ont_4g024700	0.000359	-0.527215	97.7326	93.9466	109.57	122.64	110.815	116.614	143.212	117.032	117.114	84.1839	77.1467	105.503	down	1	0
Cs_ont_5g045980	1.77e-05	-0.527885	35.5308	50.5232	48.4338	99.8636	99.1985	101.304	81.6264	69.8662	69.6482	50.3085	50.155	55.9826	down	1	0
Cs_ont_3g001310	7.55e-05	-0.528082	51.4581	39.5978	48.7896	57.1499	55.5906	59.8945	62.7493	59.5202	64.6007	45.174	46.8088	39.9544	down	1	0
Cs_ont_5g009100	0.00863805	-0.528111	8.04617	11.6436	9.7049	13.1846	11.9295	12.3169	8.85566	13.665	11.9111	7.32639	9.21067	7.82035	down	1	0
Cs_ont_5g047980	0.000115	-0.528269	7.10195	9.35969	7.33	16.0207	13.6495	15.8923	12.2244	14.4329	13.4576	9.19895	9.67038	9.66342	down	1	0
Cs_ont_2g028370	2.8e-06	-0.528591	25.7209	25.6594	25.9087	27.8482	24.9299	27.9325	24.0596	25.2859	32.1488	18.8869	19.2502	19.3764	down	1	0
Cs_ont_5g030440	1.29e-05	-0.529122	52.6807	44.3051	48.4699	57.057	54.7846	54.9701	81.9882	67.5919	68.8055	52.9359	53.5448	47.2167	down	1	0
Cs_ont_5g045090	0.00814433	-0.529726	655.478	753.514	736.373	912.765	658.577	856.029	889.672	733.364	598.829	526.311	590.645	475.747	down	1	1
Cs_ont_2g009980	0.000751	-0.53002	56.0858	50.692	79.4991	74.5435	82.2174	81.3867	76.4389	91.0216	100.536	58.7848	64.4944	65.422	down	1	0
Cs_ont_5g001230	0.000111	-0.531343	51.8153	41.4943	47.0298	62.2478	63.1145	73.5198	61.1386	59.0936	67.4165	47.3346	40.4192	47.6084	down	1	0
Cs_ont_7g022210	1.54e-05	-0.531448	25.593	22.6776	24.6004	30.6372	24.914	30.0928	30.951	32.0734	33.3533	24.4886	24.8472	19.6141	down	1	0
Cs_ont_5g044200	6.82e-07	-0.53272	227.589	216.765	176.258	287.064	271.567	260.806	283.165	263.777	279.135	198.036	194.518	185.524	down	1	0
Cs_ont_3g028470	8.01e-09	-0.533086	20.7046	24.0485	23.7423	32.9879	28.7798	30.3054	31.6828	32.1386	31.2994	23.1595	24.0271	20.1287	down	1	1
Cs_ont_2g030260	0.00150177	-0.533938	7.18405	7.59284	6.43516	11.5421	10.1671	10.8488	12.5275	10.6681	11.633	7.68253	9.18651	7.78994	down	1	0
Cs_ont_9g005380	0.00912123	-0.534452	2.85397	3.55689	4.3225	4.68893	5.59055	5.5542	7.0405	7.53723	8.30319	5.23454	5.88512	5.05729	down	1	0
Cs_ont_8g000830	1.1e-07	-0.534593	28.7855	34.9661	30.7767	53.3132	49.1684	54.7915	55.21	61.4371	59.0712	45.4855	43.4458	34.9692	down	1	1
Cs_ont_7g023070	6.76e-06	-0.535002	44.1223	44.3358	41.9044	62.315	55.9897	65.5103	61.2639	64.6039	63.6773	50.9429	45.1314	39.8838	down	1	0
Cs_ont_4g003940	0.000564	-0.535305	8.67226	12.8609	12.9709	17.4066	19.8934	14.9974	17.0322	19.7715	21.1348	14.5678	14.3006	11.875	down	1	0
Cs_ont_8g005280	1.61e-05	-0.536029	10.0355	14.1042	14.5645	30.6839	27.9745	25.9371	25.5282	22.6567	22.5212	16.2573	16.5891	17.3681	down	1	0
Cs_ont_1g021440	0.00188505	-0.536041	7.81705	10.9506	12.5133	15.4512	12.6649	13.245	17.0683	18.1605	18.079	10.9426	14.9627	11.3207	down	1	0
Cs_ont_9g009710	3.07e-06	-0.536631	11.0205	10.8272	11.0311	10.1452	9.70935	11.8581	12.6063	14.3995	14.4866	9.3631	11.1143	8.74563	down	1	0
Cs_ont_9g001040	1.89e-05	-0.536798	55.3944	77.2218	67.47	115.149	103.981	92.2826	110.219	121.671	117.153	83.9032	92.6564	66.4435	down	1	0
Cs_ont_5g011030	0.00251883	-0.539813	14.6637	18.3543	17.0822	27.053	20.2407	30.4459	22.9566	21.1998	23.6616	14.1383	17.6613	16.0655	down	1	0
Cs_ont_2g034390	0.00289126	-0.540714	15.1561	15.593	18.2695	21.4145	17.9196	19.3996	19.1623	24.8063	23.647	14.0929	19.9726	13.6758	down	1	0
Cs_ont_6g020160	0.00283451	-0.541925	7.70961	10.8833	13.0281	18.6823	15.9858	16.5875	19.8122	15.8153	14.6866	13.1953	11.588	10.5374	down	1	0
Cs_ont_5g040340	7.77e-06	-0.542264	6.46992	7.06102	6.94773	9.01098	9.54107	10.296	10.1135	12.6249	12.444	9.10174	8.9731	6.59505	down	1	1
Cs_ont_5g047950	0.000249	-0.543052	26.1766	36.9721	33.0817	41.7571	40.8288	43.0329	38.4201	57.0209	53.4582	35.1545	38.8338	30.5729	down	1	0
Cs_ont_1g023600	0.0025274	-0.543332	32.5573	30.4347	22.6331	54.1433	52.9815	43.7351	39.0742	47.6425	47.5313	28.1233	32.0964	33.4694	down	1	0
Cs_ont_4g027560	0.00246079	-0.544555	16.2425	23.9577	21.6816	32.1739	36.0808	31.2872	28.6041	38.3685	39.1005	25.9486	28.6675	19.6598	down	1	0
Cs_ont_2g002060	0.000715	-0.544863	38.6206	30.6992	26.5204	30.4139	30.33	30.4436	40.3764	35.3327	40.6018	27.7727	29.3741	24.3923	down	1	0
Cs_ont_4g012840	2.13e-06	-0.546232	213.348	283.168	273.132	289.043	313.757	292.261	319.905	351.668	354.708	249.225	275.421	193.356	down	1	0
Cs_ont_3g007130	1.29e-05	-0.546528	7.85857	8.53109	9.66353	12.3251	12.4048	12.8198	12.3529	13.2962	13.8699	9.19863	8.84576	9.22739	down	1	0
Cs_ont_2g027280	0.000182	-0.548469	37.3239	29.9986	29.5423	36.4461	38.5221	39.9397	49.5032	43.5439	42.8839	33.8388	33.7466	27.543	down	1	0
Cs_ont_1g022360	1.63e-06	-0.549115	25.312	25.012	23.9294	32.4474	26.2061	29.6763	32.9025	28.7326	28.8093	20.491	22.6375	20.1151	down	1	0
Cs_ont_7g022050	8.53e-06	-0.549308	18.872	27.2094	24.1626	41.224	34.8956	36.9711	27.9526	28.4725	34.876	19.5541	22.3418	23.013	down	1	0
Cs_ont_2g014530	5.32e-06	-0.55121	19.9726	22.7386	19.4704	26.2827	28.0879	26.3233	27.2699	34.6896	38.8017	23.7749	23.7182	22.4463	down	1	0
Cs_ont_5g032530	0.000667	-0.551462	38.2635	31.441	26.8115	39.4495	40.7867	44.1446	39.0658	43.3613	41.8069	33.3677	26.6103	26.3732	down	1	0
Cs_ont_2g014890	4.11e-05	-0.551847	199.268	163.263	176.333	202.956	221.994	249.117	276.07	310.835	311.726	236.318	213.569	175.458	down	1	0
Cs_ont_1g013000	0.00494522	-0.552285	9.20493	9.42343	9.57711	11.0428	13.7905	12.2274	14.9289	14.1325	15.3928	10.3506	11.0851	9.63881	down	1	0
Cs_ont_4g022200	1.31e-10	-0.552561	36.8274	39.8333	37.1702	45.8844	46.8224	48.7273	45.8026	55.0087	58.9242	37.8876	39.0719	34.0711	down	1	0
Cs_ont_7g025610	2.99e-07	-0.554607	67.9798	84.5237	71.609	87.4083	96.3093	87.2676	107.911	98.1447	99.5697	70.2799	80.3036	62.6502	down	1	0
Cs_ont_9g011340	0.000748	-0.556022	40.2532	44.3089	44.3804	51.4226	39.5978	43.9899	48.7402	50.8426	49.1912	36.5565	37.1808	30.0517	down	1	0
Cs_ont_1g019100	0.00134917	-0.557582	190.587	173.432	127.383	253.885	241.145	220.522	215.458	184.023	202.067	143.855	128.531	144.185	down	1	1
Cs_ont_8g006250	0.000132	-0.557654	37.5372	50.8636	52.5596	57.5696	59.8077	62.2461	50.9607	53.3393	63.4376	38.8624	39.4496	38.08	down	1	0
Cs_ont_7g017050	0.000704	-0.559093	50.1695	53.4042	48.6898	81.7584	84.9087	75.097	82.4744	59.2723	52.2753	43.4089	46.1125	45.4181	down	1	1
Cs_ont_3g012570	0.00435363	-0.559293	8.62151	11.507	7.82152	13.8958	13.5171	11.0826	12.2042	11.4272	11.5774	8.44427	6.86014	8.91518	down	1	0
Cs_ont_2g001740	4.4e-05	-0.55969	511.183	468.862	398.352	702.994	710.794	646.128	677.621	603.345	551.221	407.49	402.578	459.256	down	1	0
Cs_ont_8g001080	7.53e-07	-0.563628	36.1727	52.7383	49.1846	71.4664	70.7296	63.6934	48.8288	51.0079	59.5309	33.5724	39.4386	36.8732	down	1	0
Cs_ont_1g003270	2.51e-09	-0.565179	38.9265	41.2358	38.8241	59.6192	57.1481	49.395	55.0338	51.7844	57.7027	39.8132	40.5557	33.4887	down	1	0
Cs_ont_1g014910	8.6e-05	-0.565374	33.2259	36.7344	34.9209	46.194	45.9981	53.9788	48.7165	66.9257	72.7072	38.9028	51.3942	39.3245	down	1	0
Cs_ont_1g026610	1.23e-05	-0.567404	194.609	238.808	241.869	289.285	303.757	333.658	312.975	315.335	302.657	238.255	231.26	175.544	down	1	0
Cs_ont_5g010310	3.06e-19	-0.5681	78.8655	81.6125	83.1658	105.869	100.345	93.5389	91.8387	97.667	108.12	65.8353	71.1714	67.5042	down	1	0
Cs_ont_6g022790	6.95e-07	-0.568563	122.592	101.961	95.0018	135.039	129.304	136.258	129.438	128.458	130.574	88.6492	92.3545	93.536	down	1	0
Cs_ont_3g001990	3.08e-12	-0.569543	19.269	21.7642	20.8074	26.2602	24.8918	24.9149	29.3889	30.7295	34.3151	21.0892	24.3755	19.5956	down	1	0
Cs_ont_9g023340	0.00273245	-0.56996	9.9629	9.32967	7.57932	11.716	12.5593	9.63811	12.2566	10.8199	12.5728	8.78513	9.32818	6.58129	down	1	0
Cs_ont_8g027750	1.39e-06	-0.570369	62.0797	73.4856	61.9731	119.18	139.846	111.278	127.02	122.196	121.317	85.9036	91.7813	77.3707	down	1	0
Cs_ont_1g008100	1.19e-05	-0.57126	93.2017	99.4437	119.29	130.279	111.222	139.445	140.116	143.644	161.631	113.321	91.6297	100.352	down	1	0
Cs_ont_5g005660	0.000183	-0.571703	24.3594	32.3438	39.2853	58.038	48.8379	57.7483	44.0289	58.3889	57.7893	34.7922	38.906	36.0996	down	1	0
Cs_ont_8g000060	0.00633792	-0.572033	5.27038	6.64598	7.01546	13.4895	9.58491	14.0156	11.8788	12.316	11.5316	7.69926	6.87106	9.74963	down	1	0
Cs_ont_1g015380	0.00928819	-0.575825	3.397	4.05936	4.2351	4.8092	7.21802	6.46073	5.9189	7.34088	6.76433	4.73645	5.44305	3.5949	down	1	0
Cs_ont_8g023830	0.00174544	-0.575846	15.844	25.5801	28.9481	28.5639	30.2745	32.0876	44.2557	40.656	39.5019	31.6942	29.1471	24.7238	down	1	0
Cs_ont_5g009310	0.00740441	-0.57621	23.0301	33.6923	35.191	46.4397	52.106	48.0527	43.5408	56.3508	62.7223	34.4827	48.383	28.6636	down	1	0
Cs_ont_3g010530	0.00551839	-0.576305	30.2066	35.898	29.4211	50.7323	43.4173	46.0296	58.5962	46.4867	54.5276	41.3692	42.2338	25.5955	down	1	0
Cs_ont_5g025860	4.45e-10	-0.577761	39.4686	43.7567	50.6466	83.3864	78.2158	80.9833	81.3936	77.8951	79.6741	56.8752	48.9339	57.1218	down	1	0
Cs_ont_1g010730	0.00485198	-0.580364	4.5096	5.77435	7.22571	11.4268	10.614	11.3601	10.1909	9.2767	13.9735	8.19507	6.72042	7.76863	down	1	0
Cs_ont_5g001840	4.85e-06	-0.580556	13.4441	14.9022	15.2271	22.0961	22.3211	24.1838	22.9094	21.0138	25.5164	14.4663	14.6627	17.8702	down	1	0
Cs_ont_1g027710	7.05e-08	-0.58229	470.718	589.521	521.019	691.602	780.904	679.798	825.343	766.834	810.956	634.308	533.778	471.095	down	1	0
Cs_ont_5g036430	2.9e-06	-0.582356	12.2901	11.4738	10.5774	16.6953	17.9738	18.4615	16.6875	18.5673	21.2776	13.1519	13.8166	11.5228	down	1	0
Cs_ont_3g004210	6.49e-05	-0.583386	6.80043	7.57402	8.66114	12.2569	11.7785	12.6411	11.858	16.3465	15.4067	9.03705	11.4006	9.2714	down	1	0
Cs_ont_6g003050	1.52e-11	-0.5835	25.8516	31.6394	24.0529	37.2869	35.6661	36.3791	35.4311	39.1773	39.1812	27.3061	27.427	27.7026	down	1	0
Cs_ont_6g017700	1.85e-13	-0.58423	41.5508	48.3135	41.6037	67.7444	67.5232	65.1889	67.7267	61.9806	67.3245	46.7161	48.1745	38.976	down	1	0
Cs_ont_1g027500	0.000431	-0.586173	9.19983	12.737	15.4233	20.3667	19.3018	17.2242	16.83	18.0568	18.4702	12.6267	13.4182	10.5018	down	1	0
Cs_ont_7g023920	0.000886	-0.586929	19.0023	33.1509	29.2742	39.1858	37.2854	41.079	43.0316	50.8856	52.2314	36.7806	36.0359	29.0894	down	1	0
Cs_ont_7g024690	7.77e-13	-0.588807	269.477	301.309	252.141	393.95	364.3	352.495	421.019	414.485	412.278	301.982	306.785	250.644	down	1	0
Cs_ont_5g048210	0.000134	-0.589387	2.37375	2.96715	3.47647	4.92873	4.12031	4.66923	4.97956	4.72506	5.27132	3.09008	3.8817	3.16516	down	1	0
Cs_ont_6g007120	2.98e-05	-0.589516	26.3503	28.5326	28.6643	48.2704	47.3487	46.7868	42.9997	60.2857	58.3457	36.8572	42.9166	29.8279	down	1	0
Cs_ont_3g015360	4.73e-05	-0.590073	12.8588	17.0293	15.4165	22.4874	24.4943	29.5038	27.0286	28.4617	32.2535	22.3723	20.3787	16.7579	down	1	0
Cs_ont_8g024730	0.000355	-0.590314	168.487	133.78	124.564	172.918	159.576	183.551	240.771	189.089	195.106	158.138	132.83	133.407	down	1	0
Cs_ont_7g000660	0.00059	-0.590483	9.53935	9.80265	10.6598	13.1094	12.6322	13.1006	15.8572	13.996	12.7798	11.6819	8.61268	8.59722	down	1	0
Cs_ont_1g026720	0.00142121	-0.591037	10.1321	16.4006	13.8968	15.4908	16.7642	15.8535	18.0117	20.2348	17.0867	11.1671	14.8343	11.6838	down	1	0
Cs_ont_2g012400	2.94e-06	-0.591283	28.9972	34.2743	32.9214	41.2694	37.0959	38.7246	42.6376	32.5744	35.641	26.9577	24.7596	23.4155	down	1	0
Cs_ont_6g015440	2.76e-11	-0.593259	34.1264	33.7652	36.5017	54.7477	49.7886	56.9084	50.0031	45.0726	47.1636	33.9432	29.9643	32.0965	down	1	0
Cs_ont_7g010890	4.72e-06	-0.593733	27.1117	28.8994	29.3427	44.8318	42.5706	41.8733	47.6829	41.728	42.5805	30.8649	31.3067	27.504	down	1	0
Cs_ont_6g000130	7.05e-07	-0.593813	74.2638	82.8376	98.515	86.3175	77.9521	107.308	114.37	124.108	113.508	78.4365	79.5691	79.7402	down	1	0
Cs_ont_3g003710	0.000417	-0.594665	17.5896	19.4271	18.1393	23.7455	24.0263	26.5921	30.3404	36.9686	35.013	24.9001	27.4018	16.9643	down	1	0
Cs_ont_5g041250	1.16e-09	-0.595415	25.8496	28.0713	29.4452	40.3859	41.3856	40.9223	48.0197	47.0884	47.209	35.008	34.0079	27.3736	down	1	0
Cs_ont_2g009750	0.00883388	-0.595615	5.42155	9.24456	7.46096	9.37418	11.7118	10.1051	9.86873	10.4166	13.3595	7.88765	8.92679	6.01155	down	1	1
Cs_ont_5g000280	7.03e-05	-0.598216	19.2172	20.3433	16.1674	27.2522	24.7071	29.0575	24.3805	30.9884	34.6129	21.9555	25.8839	16.8486	down	1	0
Cs_ont_8g001710	0.00551068	-0.600483	3.09134	3.7763	4.81281	7.0087	8.08947	6.5301	8.57292	7.3452	9.08337	6.54451	5.435	4.89162	down	1	0
Cs_ont_5g016260	0.000285	-0.601491	5.4004	7.65176	7.05293	7.68231	8.72641	7.3921	8.34166	11.7801	10.7655	7.04065	7.71928	5.98978	down	1	0
Cs_ont_9g024240	8.57e-06	-0.60463	8.70865	13.4327	13.3199	19.4798	19.0684	16.6527	18.6368	17.9716	18.0092	11.2537	13.8725	11.6283	down	1	0
Cs_ont_3g002820	0.0016857	-0.604704	7.44029	11.0603	9.09236	18.4611	20.8742	26.0957	16.4036	20.7263	22.4264	15.4148	13.1069	11.3666	down	1	0
Cs_ont_6g010560	9.79e-08	-0.60821	42.5393	47.4747	45.5858	60.7856	58.3437	58.9582	66.3634	52.1524	55.0621	38.6181	47.0059	43.4813	down	1	0
Cs_ont_9g026010	0.000337	-0.60824	20.5163	25.7426	28.5358	39.8793	40.0297	46.919	36.1575	46.6009	46.9048	25.0056	26.4413	34.7018	down	1	0
Cs_ont_4g004890	0.000148	-0.609253	28.6586	35.3868	37.9314	44.4315	44.3181	49.7035	39.6713	60.3788	63.4008	36.339	40.2681	32.433	down	1	0
Cs_ont_8g003130	7.38e-05	-0.610661	55.6288	80.7787	90.3338	149.189	132.68	132.917	132.452	160.107	164.058	109.684	111.481	84.2786	down	1	0
Cs_ont_3g003850	0.0010546	-0.611743	1.72231	2.2351	1.75773	4.68131	4.25333	4.34421	4.13334	4.17581	4.4937	2.99793	3.05493	2.53357	down	1	0
Cs_ont_1g022720	2.03e-05	-0.612456	15.0597	13.9385	14.1394	31.3963	29.0037	32.9822	31.1314	30.1054	27.6983	23.1978	20.0136	16.2959	down	1	0
Cs_ont_5g010750	0.000122	-0.613237	14.9485	19.3464	24.0082	28.9033	25.6596	28.3786	27.608	23.1012	26.8216	15.9054	19.8414	16.3244	down	1	0
Cs_ont_8g021350	5.18e-05	-0.613774	31.55	38.4369	36.657	44.6728	48.2032	38.6393	48.7088	42.7045	46.2159	29.3009	28.9773	33.3312	down	1	0
Cs_ont_1g005560	3.13e-08	-0.61434	21.9787	22.7657	20.267	28.5389	29.4505	29.4386	38.5644	31.577	30.7445	22.5452	23.1286	22.0142	down	1	1
Cs_ont_8g003630	1.84e-06	-0.614414	41.163	58.4798	53.5983	85.6393	73.4931	73.6519	90.0659	83.7364	83.2016	64.1077	49.9163	56.9939	down	1	0
Cs_ont_8g021680	6.36e-10	-0.614852	23.954	28.7563	29.8973	38.0752	42.6861	37.7244	42.6987	44.8213	49.6935	31.6033	33.7322	26.3082	down	1	0
Cs_ont_8g006870	0.000624	-0.615238	21.567	20.7923	26.029	18.1836	17.8503	23.4357	23.7343	27.0714	26.7297	18.1923	13.5271	19.4794	down	1	0
Cs_ont_3g027250	0.00337486	-0.615599	16.8515	13.8997	17.539	22.2801	16.7455	23.0197	31.671	24.7522	23.4351	20.7516	19.3115	18.1539	down	1	0
Cs_ont_9g019140	3.2e-06	-0.619705	129.442	125.969	105.126	160.614	150.715	148.118	194.006	154.981	158.602	122.977	109.4	114.916	down	1	0
Cs_ont_6g005830	0.00994238	-0.622286	3.10933	3.47294	3.05114	3.83768	4.50989	5.00444	4.03984	3.90174	4.25881	2.24704	3.04368	2.8276	down	1	0
Cs_ont_3g033030	0.000895	-0.622767	7.81654	9.01559	9.12492	16.9853	14.794	14.0659	14.7044	10.3041	12.4244	9.48694	8.86402	6.47574	down	1	0
Cs_ont_5g039630	0.000534	-0.624282	95.3353	73.9432	56.1624	85.7567	84.1487	87.8114	98.2896	97.9625	108.937	69.5528	73.4653	59.6908	down	1	0
Cs_ont_7g011550	7.28e-05	-0.624781	31.8396	48.4084	35.2985	76.778	58.5468	70.4084	73.515	59.7158	63.1952	50.0092	41.221	40.2857	down	1	0
Cs_ont_8g026270	0.00140308	-0.625514	41.7283	35.3018	41.6939	55.3463	47.4457	53.9356	52.2361	37.9533	44.1228	31.5763	22.2838	34.475	down	1	0
Cs_ont_5g048980	0.00543857	-0.626281	26.5412	30.5837	29.0461	53.6696	39.2331	39.3077	44.6046	29.0262	31.6894	23.176	18.592	27.8034	down	1	0
Cs_ont_1g026420	0.00713599	-0.628196	9.85589	12.5338	14.1865	13.961	16.3675	15.776	16.744	18.7661	24.3848	16.0134	13.6273	9.92693	down	1	1
Cs_ont_3g017200	0.000489	-0.628869	19.5373	16.6582	17.6638	19.7268	24.6149	27.6791	32.2836	35.6866	25.8473	20.6802	22.2356	19.1383	down	1	0
Cs_ont_6g021000	0.00243182	-0.628871	83.0767	128.325	75.0672	129.055	154.8	105.671	153.125	149.154	149.121	104.255	112.282	82.0176	down	1	0
Cs_ont_8g024490	0.00295507	-0.63012	3.6315	4.34675	4.06922	8.02866	8.70938	7.27796	6.12234	9.13735	8.66342	5.59906	6.42175	3.8686	down	1	0
Cs_ont_2g005750	1.12e-06	-0.631502	54.7081	60.0486	79.4254	103.436	97.68	112.867	115.255	138.956	122.864	79.8167	78.5363	89.262	down	1	0
Cs_ont_7g019500	1.05e-07	-0.632636	217.111	217.956	227.218	353.947	349.977	341.168	379.552	487.461	504.325	306.484	362.01	245.573	down	1	0
Cs_ont_8g000950	0.00144072	-0.633221	5.27259	7.72323	4.52909	14.9897	12.8329	13.9751	13.056	10.5422	12.8384	7.84351	8.44425	7.71458	down	1	1
Cs_ont_7g009580	1.94e-06	-0.634023	38.3714	48.4687	60.7932	68.6597	74.8619	66.0514	69.0295	73.9596	69.6089	45.9178	51.16	43.0017	down	1	0
Cs_ont_7g020300	1.14e-08	-0.635607	23.0755	35.3417	29.7437	51.589	49.2237	48.7329	45.0278	46.3153	47.3313	30.2541	31.4957	29.6669	down	1	1
Cs_ont_5g009790	0.000153	-0.638457	11.5191	14.5872	13.4336	17.3213	12.9638	15.3569	14.635	19.1273	19.1698	9.40401	13.7492	12.8532	down	1	0
Cs_ont_2g000100	0.00230766	-0.638919	5.12596	6.68755	7.0708	12.7553	13.6507	14.6077	11.5303	12.1655	14.7274	9.38661	9.45644	6.4644	down	1	1
Cs_ont_3g014550	2.86e-07	-0.640547	22.7726	24.3563	20.8938	30.4117	27.3538	34.8002	35.9449	32.215	31.9967	22.0577	23.6253	20.6828	down	1	0
Cs_ont_7g028200	2.18e-08	-0.641197	18.1593	16.2999	16.6534	27.4322	28.1958	26.3961	31.2994	32.5428	36.6538	23.7738	23.6358	18.465	down	1	0
Cs_ont_2g011740	0.000749	-0.641597	5.72482	6.89306	6.70396	10.5401	8.73673	12.2367	10.2548	10.395	11.0245	6.3957	6.34073	7.76582	down	1	0
Cs_ont_3g012510	4.68e-16	-0.64364	208.693	237.537	196.179	265.021	246.023	286.83	269.084	291.912	290.561	180.298	192.37	182.931	down	1	0
Cs_ont_5g016990	0.0017963	-0.646314	7.28647	9.01377	9.42147	10.0974	9.79301	12.6618	13.432	12.7933	14.4568	9.74786	7.48436	9.10949	down	1	0
Cs_ont_8g024840	7.28e-06	-0.650266	4.85812	5.96966	6.2502	9.56254	7.40963	7.47934	8.65444	7.2228	7.54736	5.39774	4.70846	5.09506	down	1	0
Cs_ont_4g021890	3.58e-06	-0.650462	51.4377	76.8643	76.5113	99.8173	93.7618	104.556	86.3242	94.6238	115.475	64.067	73.4405	61.1623	down	1	0
Cs_ont_2g018860	5.97e-12	-0.650763	167.721	181.893	198.375	214.462	224.632	227.668	312.721	256.753	259.86	185.924	181.843	173.248	down	1	1
Cs_ont_2g035270	1.36e-06	-0.65343	11.5596	14.4947	13.862	18.6305	16.4819	18.0128	12.4332	17.1791	20.4241	10.2973	11.9532	10.7328	down	1	0
Cs_ont_2g030590	0.000627	-0.654065	30.7247	25.3042	26.3326	34.5481	30.1374	36.1193	37.0241	46.4006	52.6496	26.3398	33.2135	28.5886	down	1	0
Cs_ont_9g020900	3.74e-09	-0.654388	9.07401	10.0353	9.54899	14.0377	16.2075	14.5924	12.3091	13.4737	15.9803	8.44931	8.53358	9.91692	down	1	1
Cs_ont_2g012610	0.00136412	-0.655693	34.5612	30.675	24.0138	63.0869	69.7952	67.8161	52.7392	64.4152	66.557	46.5928	34.5716	37.3797	down	1	0
Cs_ont_8g015940	0.00444902	-0.656371	3.16092	2.98408	2.08735	4.65929	4.14458	4.14443	4.67622	3.96683	5.00602	3.98478	3.02828	2.86828	down	1	0
Cs_ont_7g015610	0.000712	-0.656621	10.271	13.5699	8.66812	23.0406	18.1922	22.8863	24.7998	21.7549	18.8656	13.9138	16.2628	12.5231	down	1	0
Cs_ont_5g013110	6.41e-13	-0.663148	36.4694	52.5319	49.586	83.2073	83.4502	79.7832	64.1138	69.5321	73.9267	44.4225	46.2617	42.8605	down	1	0
Cs_ont_3g002550	0.0070477	-0.663636	6.01255	7.0947	4.44976	12.9986	10.7911	9.86892	9.27024	11.0703	10.267	6.51063	5.04357	7.99219	down	1	0
Cs_ont_7g029140	1.03e-08	-0.6645	28.0004	28.2035	25.887	37.5378	35.0049	38.9015	39.0777	38.026	41.3418	23.8616	26.2007	26.2949	down	1	0
Cs_ont_7g012340	2.17e-07	-0.666079	104.17	142.852	147.421	213.629	220.134	205.599	204.34	227.811	236.277	155.443	155.523	118.929	down	1	0
Cs_ont_2g000110	0.000789	-0.668733	22.7031	17.3572	17.1043	24.4743	24.5447	24.9732	31.9065	30.4232	26.7847	22.7193	18.2854	16.313	down	1	0
Cs_ont_9g018670	4.56e-07	-0.673593	46.4257	39.6322	50.1589	55.5081	50.5198	58.7055	57.5253	62.1527	68.6431	37.5766	48.2439	35.0548	down	1	0
Cs_ont_2g001200	6.47e-05	-0.673923	6.83283	8.07536	8.00622	7.52758	8.4663	8.14514	9.28795	8.97202	11.3264	7.22986	6.78712	5.05408	down	1	0
Cs_ont_4g002410	0.00026	-0.676058	58.7921	74.9462	75.6866	103.142	113.933	110.7	107.129	151.328	148.42	91.9678	106.28	62.1076	down	1	1
Cs_ont_7g007140	0.00220158	-0.680266	1.90107	1.90383	1.81796	4.06399	4.15263	4.9379	2.95626	3.2866	3.21011	2.05763	1.85544	2.00754	down	1	0
Cs_ont_7g007030	0.00232855	-0.683228	11.527	9.63681	9.57317	14.0789	13.6775	17.1011	24.5564	18.9913	17.5554	14.7763	11.6037	12.497	down	1	0
Cs_ont_5g002680	5.93e-09	-0.68434	38.7431	37.8226	31.0641	33.1315	41.0862	31.5645	49.9023	45.3413	51.8303	37.8809	31.6032	26.5629	down	1	1
Cs_ont_1g029090	0.00595663	-0.685708	5.78718	4.70376	3.20587	9.37756	8.49607	7.42909	9.40297	9.54948	9.16844	5.20505	5.39583	7.10248	down	1	0
Cs_ont_1g005320	0.00225749	-0.68749	5.96083	8.84587	10.2962	12.6742	12.0219	13.7789	9.24141	10.4885	13.5846	6.07054	8.28098	6.79557	down	1	0
Cs_ont_5g012470	9.02e-06	-0.68928	10.0865	14.7568	13.1788	27.2357	22.6421	28.5459	19.8682	26.7484	27.0896	16.4804	16.3761	13.7564	down	1	0
Cs_ont_5g039230	4.36e-07	-0.689318	43.3596	32.943	33.6754	47.37	44.3928	50.8058	46.3557	46.4017	52.2264	31.9983	31.1554	29.6637	down	1	0
Cs_ont_5g040720	0.000147	-0.69031	31.3275	55.5119	60.2411	64.8924	62.4766	72.0482	64.589	56.4012	72.6871	43.1891	39.5613	39.5843	down	1	0
Cs_ont_8g000170	0.00139107	-0.69057	13.9227	26.3705	23.9237	34.004	34.2886	36.5223	31.7549	39.0441	42.1614	23.0613	28.8153	19.7093	down	1	0
Cs_ont_7g025190	0.0014518	-0.691014	6.11342	9.62055	9.3988	20.1728	22.3686	17.0993	18.3099	20.6006	21.6382	11.506	16.8858	10.1666	down	1	0
Cs_ont_4g004590	0.00168763	-0.691355	7.02775	13.8831	16.1057	21.7093	22.4403	22.3246	21.6059	25.2024	26.0201	17.4848	15.1567	13.3131	down	1	0
Cs_ont_7g027460	2.7e-08	-0.691481	295.681	360.076	379.125	420.128	412.101	516.851	524.724	687.997	691.807	417.851	437.298	345.369	down	1	0
Cs_ont_7g016170	1.32e-09	-0.693815	79.1937	80.81	74.716	107.09	105.961	106.424	133.128	120.162	125.114	91.7716	75.4701	71.8822	down	1	0
Cs_ont_5g029500	1.25e-07	-0.695445	52.1827	44.9125	37.4683	55.81	61.4695	63.03	67.0743	71.8205	71.2979	46.8891	45.0944	40.4469	down	1	0
Cs_ont_4g003670	0.000696	-0.696713	1764.24	1242.56	1000.14	1569.62	1322.56	1473.54	1786.45	1482.35	1500.83	1003.85	950.468	1052.07	down	1	0
Cs_ont_1g007760	3.39e-09	-0.699717	27.7011	32.1563	28.4406	40.3268	37.7262	37.791	51.2406	40.5717	41.3578	31.651	29.8209	26.1798	down	1	0
Cs_ont_5g029780	0.00169521	-0.699951	61.1845	47.5136	38.7539	74.2668	62.6986	74.4954	109.936	78.6379	78.6094	69.6714	53.0447	49.2092	down	1	0
Cs_ont_9g022910	0.00113034	-0.701373	6.14199	6.81901	4.44532	10.1361	8.08465	7.98796	8.16404	9.18285	8.17704	4.73034	4.69012	6.4417	down	1	0
Cs_ont_5g042580	6.89e-20	-0.702232	121.171	124.316	120.424	203.821	204.288	205.153	223.396	232.908	233.412	154.916	155.557	122.717	down	1	1
Cs_ont_5g000840	0.007486	-0.702884	9.96617	11.3465	7.83819	13.7671	20.5189	20.3329	16.725	18.3998	22.3808	11.8718	9.81609	13.984	down	1	0
Cs_ont_9g017330	2.88e-13	-0.703814	28.381	33.218	29.6811	63.5121	59.0559	56.8668	54.5941	48.5389	49.0863	35.0766	30.9063	29.3944	down	1	0
Cs_ont_5g014980	0.00997979	-0.705612	2.26214	2.13232	1.31935	6.9217	6.62683	5.14996	4.82441	4.83985	5.80837	3.98656	2.82877	2.85561	down	1	0
Cs_ont_8g004740	0.00291134	-0.705665	8.07122	10.9583	15.4919	12.8076	12.4861	17.7237	15.4475	15.4596	22.4783	10.9104	12.3518	10.0454	down	1	0
Cs_ont_8g002130	5.92e-06	-0.705876	46.8622	48.8091	44.7374	100.822	114.306	104.535	88.9898	99.461	108.522	74.3061	65.4428	46.2833	down	1	0
Cs_ont_2g012750	8.06e-09	-0.707143	27.3555	36.1087	37.577	48.7759	46.7303	58.2195	58.7258	58.2895	62.6611	41.1316	40.1996	31.4816	down	1	0
Cs_ont_2g020900	3.21e-07	-0.707641	49.9604	58.9693	53.7295	98.5998	105.062	95.124	63.5142	84.5747	103.71	56.8436	55.9673	49.5706	down	1	0
Cs_ont_6g017640	0.00446234	-0.711228	3.55804	6.42123	3.93457	8.26764	8.10418	8.12513	6.51423	8.64841	9.89963	5.65585	5.247	4.68015	down	1	0
Cs_ont_5g003180	1.17e-10	-0.71374	75.917	79.5514	72.3334	112.563	112.813	103.271	121.364	96.0931	105.477	71.6872	73.9207	61.2655	down	1	0
Cs_ont_1g021320	1.04e-10	-0.71764	3.99758	4.68691	3.9068	8.75135	9.26845	8.38114	7.78398	8.64854	8.35098	5.45799	5.30265	4.62776	down	1	0
Cs_ont_6g018490	0.000152	-0.717928	19.0713	11.8347	18.3244	28.0371	22.7253	26.5154	29.045	31.5823	33.5997	20.5598	19.0044	18.7908	down	1	1
Cs_ont_7g017850	7.39e-09	-0.719919	19.572	26.8626	22.1383	36.3438	35.8167	28.7161	35.6378	32.7146	38.1361	24.1846	24.2253	19.5555	down	1	0
Cs_ont_1g014040	0.00295062	-0.71998	3.60093	5.88868	4.59528	7.84022	6.57532	5.79062	9.3266	7.35124	6.46121	5.47816	5.15216	3.85179	down	1	0
Cs_ont_7g002400	0.000555	-0.727778	449.669	410.968	407.448	741.614	795.973	985.515	666.805	927.245	1078.6	512.331	715.989	417.8	down	1	0
Cs_ont_5g000130	6.05e-11	-0.729248	97.4598	101.978	98.0155	136.591	130.613	142.204	159.04	169.011	166.77	131.253	114.461	87.8459	down	1	0
Cs_ont_3g021000	6.03e-05	-0.732071	128.518	120.562	94.9518	142.079	171.518	150.656	182.771	198.573	208.602	148.338	123.651	90.5538	down	1	0
Cs_ont_2g007640	0.00268813	-0.732189	5.33816	10.1452	8.35854	18.971	20.6562	20.7507	14.0835	21.8206	21.1345	13.375	12.8262	8.83497	down	1	0
Cs_ont_6g014170	4.86e-09	-0.734145	27.3752	26.9471	20.7279	40.7511	39.6192	34.7673	32.1212	34.3606	38.4203	22.4748	22.5671	19.306	down	1	0
Cs_ont_2g018890	0.000506	-0.735034	34.657	65.1008	72.9334	104.491	108.223	113.103	117.388	120.729	130.376	75.5118	85.5316	65.0376	down	1	0
Cs_ont_4g011590	5.94e-11	-0.736723	42.9888	53.503	54.2216	88.0536	90.5471	86.3849	79.1583	85.3634	86.4115	54.9547	57.7666	41.3221	down	1	0
Cs_ont_5g049420	3.47e-09	-0.737216	28.6676	40.3796	31.8805	101.721	103.617	82.4681	61.5849	74.3607	76.9593	44.3502	44.0991	41.5187	down	1	0
Cs_ont_6g010640	0.00219083	-0.738666	4.70878	6.23884	6.64588	8.28785	9.3645	8.04052	5.61145	9.82569	10.9038	5.55172	5.82059	4.71834	down	1	0
Cs_ont_7g027510	2.95e-09	-0.740041	38.6113	42.0287	32.3023	64.29	59.9985	60.7181	49.1935	52.3246	60.6282	34.3521	37.115	27.7803	down	1	0
Cs_ont_1g021630	5.06e-13	-0.741984	232.147	352.645	292.197	520.496	555.797	553.578	489.14	549.19	588.595	338.148	347.631	306.468	down	1	0
Cs_ont_9g002300	1.22e-05	-0.742779	186.702	258.241	316.491	560.324	548.18	640.423	436.948	530.743	493.728	334.512	331.178	226.221	down	1	0
Cs_ont_7g010910	0.00803192	-0.74334	18.8464	30.0086	39.2048	58.102	51.5092	66.7253	66.8166	66.778	68.3492	46.0482	46.7467	31.5479	down	1	0
Cs_ont_3g020820	3.81e-05	-0.744171	6.31691	9.7224	10.4758	9.85392	10.9242	9.08751	10.9996	12.1493	13.8109	6.98306	8.53679	7.00375	down	1	0
Cs_ont_7g012590	0.00570174	-0.749955	2.34995	3.38664	3.08915	9.09354	5.8794	5.18129	6.1816	5.85703	6.67199	3.09627	4.53297	4.28901	down	1	0
Cs_ont_7g008590	0.00103315	-0.751347	1.53484	2.09746	1.79653	2.03492	2.8083	1.99934	3.36742	3.53999	3.40917	2.10748	2.56423	1.64309	down	1	0
Cs_ont_4g005050	3.14e-08	-0.751436	24.2713	25.5075	22.7988	34.1579	34.8634	36.0627	47.7646	45.0704	45.8126	31.1319	32.1966	21.0766	down	1	0
Cs_ont_9g016930	7.61e-09	-0.754831	51.6143	47.3721	49.2195	73.4726	79.1716	73.041	89.0762	78.9242	74.3837	49.3443	47.0451	50.2189	down	1	0
Cs_ont_1g019820	0.00222676	-0.756697	1.55555	1.34667	1.42002	2.78732	2.89611	2.09493	2.60178	3.08405	2.87283	1.61603	1.74581	1.7813	down	1	0
Cs_ont_5g032190	0.00119794	-0.757858	29.3772	62.4232	41.3475	97.2709	99.0447	77.8773	73.4946	70.6202	61.1905	49.1246	42.6401	32.5462	down	1	0
Cs_ont_2g031330	0.000518	-0.757939	2.85523	5.11247	5.53476	7.85366	6.87402	7.01408	5.22366	7.99971	6.26348	3.54789	4.25908	4.33009	down	1	0
Cs_ont_2g020880	0.000163	-0.758859	97.5914	114.552	154.632	317.563	260.007	310.657	158.933	206.872	243.099	118.916	96.1935	149.391	down	1	1
Cs_ont_1g024270	7.72e-06	-0.759773	60.6037	79.9054	96.9435	125.697	117.149	132.891	155.47	180.317	179.503	120.746	111.557	78.6623	down	1	0
Cs_ont_4g009390	0.00506503	-0.760048	5.66438	5.3522	4.01946	15.3316	9.96479	14.8219	7.19939	8.96397	10.7679	6.76273	4.29674	5.04618	down	1	0
Cs_ont_3g019160	2.85e-08	-0.764265	73.0865	74.8492	59.8622	75.6058	85.6918	67.5511	94.4428	90.6872	90.9475	53.7711	53.4661	58.5785	down	1	0
Cs_ont_4g000430	7.31e-07	-0.766156	10.71	11.9686	10.4324	17.1306	18.19	15.6312	25.5693	17.4592	19.4513	14.0037	12.1222	11.5373	down	1	0
Cs_ont_7g019370	0.000135	-0.767414	185.308	343.066	420.576	631.043	667.89	649.198	477.654	559.746	558.648	339.55	332.117	283.977	down	1	0
Cs_ont_4g021000	1.45e-10	-0.768236	38.5143	50.0736	59.829	68.34	70.3763	70.5321	67.2073	59.0503	61.1644	39.0476	37.2057	36.1119	down	1	0
Cs_ont_5g001890	0.00827473	-0.774235	2.85245	5.44849	3.91089	6.39945	5.57821	6.54546	7.50876	6.45216	7.07058	5.05931	4.57842	3.20589	down	1	0
Cs_ont_7g029160	2.91e-11	-0.776596	11.6762	14.3401	14.029	28.2005	25.677	26.1751	25.9413	24.2274	23.6789	14.6311	17.3232	12.3611	down	1	0
Cs_ont_2g019270	4.42e-13	-0.777343	8.36549	11.2247	11.3228	16.2234	14.5286	14.8836	13.0732	14.1508	13.1691	8.06563	8.99304	7.19671	down	1	1
Cs_ont_2g022040	2.52e-11	-0.778071	225.519	202.171	215.379	304.091	293.67	316.461	399.257	335.109	316.594	201.212	198.628	225.964	down	1	1
Cs_ont_1g027640	0.00078	-0.781908	0.82502	0.841888	1.10389	2.26998	1.83324	2.34641	2.33818	2.50484	2.39726	1.63564	1.37006	1.28552	down	1	0
Cs_ont_3g008300	0.000117	-0.782837	30.7073	29.4391	23.5211	40.8111	42.3404	32.9401	30.0115	47.596	57.2648	27.5593	27.6702	24.3071	down	1	0
Cs_ont_1g025350	0.00996008	-0.786271	2.41215	3.20973	3.53032	7.22908	4.39399	5.10194	4.90357	3.9484	3.29124	2.5313	2.27897	2.31142	down	1	1
Cs_ont_2g011150	3.77e-09	-0.787897	83.2677	82.9647	70.9017	144.975	135.242	146.102	139.178	104.83	133.59	84.9826	72.1089	66.3731	down	1	0
Cs_ont_2g021160	0.000504	-0.788457	23.3011	33.2917	38.2145	50.5059	54.1507	52.7527	81.7617	56.9162	68.8381	39.5775	48.1564	37.2156	down	1	0
Cs_ont_3g012690	1.77e-19	-0.789447	75.5857	82.0479	79.322	106.544	110.834	119.691	123.583	128.87	124.902	82.3111	77.6515	63.0253	down	1	0
Cs_ont_2g014240	0.00229401	-0.789565	5.72357	7.18599	5.21205	9.76219	9.09945	8.18575	8.64991	8.34135	7.83317	5.97614	5.25506	3.61701	down	1	0
Cs_ont_2g024960	5.6e-06	-0.790279	14.2385	11.3182	13.0707	26.9679	24.0025	21.4905	22.8488	19.1887	19.0754	10.5926	11.5997	13.7812	down	1	0
Cs_ont_1g016390	0.000769	-0.792153	5.61545	6.89746	4.33016	9.35173	8.45384	8.81768	10.0668	9.68887	10.6733	7.77237	6.04103	4.18449	down	1	0
Cs_ont_2g007790	0.00124748	-0.792488	77.2146	59.6904	37.6743	50.2563	53.726	49.1312	91.3914	70.2771	61.3561	44.9971	44.2113	42.7776	down	1	1
Cs_ont_3g006470	9.2e-15	-0.792612	27.9091	31.9878	35.3098	52.1357	53.8322	55.2695	64.3438	60.4761	70.8574	39.2908	42.9366	33.4802	down	1	0
Cs_ont_2g010680	0.00710851	-0.794678	69.0399	38.7022	26.8739	34.8668	34.7653	33.5842	49.429	46.034	51.4785	29.235	29.0608	28.0885	down	1	0
Cs_ont_2g015930	0.000518	-0.802089	0.997918	0.678013	0.885398	2.44866	2.52367	1.86582	2.28187	2.50492	2.03482	1.30847	1.30226	1.35356	down	1	0
Cs_ont_4g016850	0.00652047	-0.804228	44.258	30.2211	24.429	66.8485	59.6958	75.9716	101.124	75.0428	58.5441	54.8977	40.8175	42.2191	down	1	0
Cs_ont_9g021150	1.75e-10	-0.808477	10.7888	12.4048	10.8282	15.1931	15.2573	15.0009	13.9064	13.7036	16.6017	7.25954	9.8386	8.70535	down	1	0
Cs_ont_5g050220	0.00165192	-0.81532	9.46451	22.7205	22.6132	24.1032	21.3263	29.3387	27.1239	21.4649	24.6856	15.662	15.0963	11.8726	down	1	0
Cs_ont_Un006090	0.000271	-0.815502	2.48552	3.43424	3.25463	4.38679	4.43632	4.05521	7.20617	6.10332	4.18815	3.05149	3.67306	2.92097	down	1	0
Cs_ont_4g023800	0.00368969	-0.819441	7.22286	7.24701	4.40027	10.196	8.28566	10.563	8.63995	7.64192	8.33292	6.40214	3.64873	4.11842	down	1	0
Cs_ont_2g025000	2.51e-05	-0.821721	146.558	159.352	261.709	222.585	216.308	253.999	199.913	267.322	264.876	147.271	157.767	117.047	down	1	0
Cs_ont_2g033250	4.7e-07	-0.822608	8.5608	16.2096	14.5688	28.9851	29.0475	32.1348	24.7671	22.4956	27.0022	14.0149	15.099	13.764	down	1	0
Cs_ont_6g010020	5.82e-12	-0.823929	38.1401	39.649	33.1292	64.6639	62.5817	68.3683	87.3629	73.5561	70.8493	50.1338	42.071	42.6735	down	1	0
Cs_ont_6g017680	0.00154255	-0.83175	1.91836	1.77715	1.92221	3.2918	3.63552	3.94146	2.80254	3.73132	3.14454	1.85478	2.0827	1.63251	down	1	0
Cs_ont_9g002540	0.00322628	-0.834222	1.27189	1.49482	0.918773	3.81495	3.45869	3.00834	3.25323	3.65192	3.75463	2.38309	1.93721	1.77489	down	1	0
Cs_ont_8g010350	0.000509	-0.83426	3.9715	4.29891	4.00791	6.67346	5.65989	5.31225	5.58228	7.65695	5.30874	3.20413	3.96731	3.40966	down	1	0
Cs_ont_5g000390	0.000915	-0.838725	15.2772	21.1741	31.5473	30.5784	28.0069	37.6249	28.5362	43.3261	40.3078	20.9809	25.3445	17.7078	down	1	0
Cs_ont_5g009440	5.79e-05	-0.843993	56.3471	45.9145	57.3732	66.2126	68.7467	69.6365	121.928	89.0069	89.1247	65.3356	61.0092	45.4224	down	1	0
Cs_ont_6g021660	0.000105	-0.847217	4.9016	5.79361	6.07056	21.2199	20.5248	15.533	15.3591	12.8485	15.8499	9.57564	6.95922	8.24619	down	1	0
Cs_ont_4g008840	0.00461269	-0.848196	1.57922	2.45979	1.28598	4.86035	4.17998	4.82874	4.3976	4.45212	3.79936	2.43514	2.15046	2.51306	down	1	0
Cs_ont_3g003900	2.55e-22	-0.850089	34.7186	40.224	37.2248	46.2016	42.8941	43.3917	46.8161	54.7163	58.7331	27.9094	32.7701	29.9494	down	1	0
Cs_ont_7g027840	0.000388	-0.85261	4.37553	9.24052	7.78965	13.619	13.5752	18.0926	14.3594	17.9346	19.8001	10.6498	11.1302	7.62336	down	1	0
Cs_ont_2g005490	6.05e-11	-0.853041	39.5874	38.9265	31.0143	70.2093	61.3327	76.7288	48.4775	55.0705	53.489	28.6395	28.5613	31.197	down	1	0
Cs_ont_5g000170	0.00431956	-0.853577	2.27389	5.4732	6.37559	9.27261	12.3138	9.57009	8.12624	9.47796	12.0068	5.80962	5.49411	5.34772	down	1	0
Cs_ont_1g020390	0.00151246	-0.854909	52.9828	133.576	149.689	211.896	235.871	225.082	174.857	207.53	240.18	114.918	131.018	104.626	down	1	0
Cs_ont_5g011440	0.00139876	-0.855836	94.976	228.613	267.841	343.64	388.809	328.577	520.496	499.43	514.412	338.863	296.959	230.918	down	1	0
Cs_ont_9g002920	0.00111011	-0.856764	1.7502	1.74495	1.59523	5.13194	5.4299	3.77428	4.27332	4.91433	5.54453	2.38678	2.3357	3.43933	down	1	0
Cs_ont_5g041530	5.77e-05	-0.866297	3.12123	6.72342	5.73341	11.8027	12.7021	13.2214	8.8809	10.4156	11.7772	5.01023	7.26731	5.1984	down	1	0
Cs_ont_2g013370	1.85e-22	-0.868202	72.7244	84.3995	97.4112	176.923	166.812	197.884	172.547	160.228	170.184	88.8056	93.7189	98.1534	down	1	1
Cs_ont_7g026260	4.41e-13	-0.869201	34.3376	39.5959	33.6523	71.3144	62.2772	72.6493	71.3294	56.8863	56.9969	33.4165	33.648	36.4583	down	1	0
Cs_ont_Un005380	0.00135822	-0.870494	18.2839	22.9529	34.8784	25.5748	36.4708	42.034	40.4002	39.8685	38.1474	20.6556	17.0189	27.9975	down	1	0
Cs_ont_1g005660	0.00543857	-0.870631	2.84555	3.84952	3.95032	4.64552	3.4735	3.03545	4.67882	4.35824	3.62979	2.66833	1.79969	2.51301	down	1	0
Cs_ont_4g003520	0.000915	-0.873567	0.966088	1.59284	1.17746	4.57848	5.58814	4.3351	3.74362	4.58384	3.94877	2.41776	1.87171	2.45362	down	1	0
Cs_ont_3g024500	0.00830716	-0.87586	9.96673	18.1516	8.01773	16.5003	14.3798	17.5679	27.1105	24.2215	23.9218	17.3723	12.1031	12.391	down	1	1
Cs_ont_3g018910	0.00639372	-0.875975	1.84649	1.40275	1.49585	3.1483	3.29214	2.45535	2.61603	3.36483	3.17056	1.80367	1.89087	1.41056	down	1	0
Cs_ont_2g033080	0.00363115	-0.877498	1.87116	1.54238	1.16369	4.99403	6.06284	5.13976	4.45406	4.99653	3.48386	2.42603	2.13597	2.44778	down	1	0
Cs_ont_5g009450	0.000132	-0.878261	48.4315	40.3685	36.0918	48.3772	42.5891	56.4258	91.8424	64.4956	64.1418	50.585	38.2586	34.1209	down	1	0
Cs_ont_6g000880	1.54e-05	-0.880181	5.61223	11.5111	11.2022	21.5286	17.7958	21.4325	21.9199	20.4188	26.6313	12.9319	13.3185	11.993	down	1	0
Cs_ont_4g005190	0.00223929	-0.880837	11.9368	11.1881	14.2519	28.2769	26.6958	22.8297	27.8033	23.413	32.3125	11.4918	16.1983	18.6561	down	1	0
Cs_ont_7g017180	0.00145454	-0.889624	140.264	333.514	397.91	612.344	634.305	556.569	628.216	653.728	637.426	379.619	425.308	254.901	down	1	0
Cs_ont_7g022180	3.95e-14	-0.892321	34.8198	44.1377	38.5967	51.478	50.8863	60.3389	57.9481	71.6682	62.6971	37.3256	38.9301	29.6112	down	1	1
Cs_ont_4g026080	1.85e-08	-0.895117	95.553	142.126	133.615	434.663	371.936	329.538	294.046	336.786	341.427	207.075	182.693	144.389	down	1	0
Cs_ont_5g033980	3.34e-13	-0.895351	120.433	106.829	115.137	180.837	186.077	183.41	216.623	166.351	185.558	107.21	96.0968	108.754	down	1	0
Cs_ont_3g005380	1.99e-07	-0.898077	31.8809	28.5413	23.5861	56.6837	50.9575	56.8628	45.4425	43.8294	34.405	24.6507	20.1085	23.0824	down	1	0
Cs_ont_3g005120	0.000164	-0.905655	9.21786	8.54387	4.95408	13.5135	14.3692	11.1228	15.7219	15.8435	16.6015	8.39039	10.1878	7.02605	down	1	0
Cs_ont_6g001880	6.71e-18	-0.906299	29.0597	28.1719	38.1495	52.4426	52.1567	51.7383	62.4128	57.1761	57.2508	32.8591	34.6111	29.0381	down	1	0
Cs_ont_1g019630	3.05e-09	-0.907786	15.1777	21.8593	26.6728	51.8739	47.7544	45.2281	36.0992	37.3729	36.3776	18.2614	23.9317	17.9301	down	1	0
Cs_ont_9g023950	4.85e-07	-0.90885	62.0908	107.424	67.7106	233.217	241.739	241.993	165.323	207.163	218.011	120.986	93.2862	105.343	down	1	1
Cs_ont_7g007150	0.00015	-0.909675	6.20988	14.4235	14.3756	47.9062	51.3625	55.7048	27.4088	39.1464	40.4598	19.7448	20.8944	17.3671	down	1	0
Cs_ont_7g025420	2.22e-12	-0.909724	13.0368	15.8484	17.0197	31.7754	23.5049	25.4604	21.6492	20.2412	23.1606	10.8835	12.1378	12.2891	down	1	0
Cs_ont_2g012810	2.68e-09	-0.910195	52.6053	69.9084	87.184	137.774	120.757	149.481	143.346	125.854	133.57	72.2932	63.554	82.5174	down	1	0
Cs_ont_2g022450	0.00027	-0.910415	1.6693	1.58803	1.52955	5.07913	3.67656	3.70438	3.78087	3.93167	4.03597	2.64046	1.7625	1.9453	down	1	0
Cs_ont_9g007130	3.88e-07	-0.912256	119.171	218.539	237.2	355.285	346.588	326.265	345.439	294.165	330.942	190.606	183.228	153.537	down	1	0
Cs_ont_5g044850	0.00377897	-0.913025	1.20776	1.93528	2.58178	5.18368	5.24485	5.60441	4.71354	5.25758	4.74934	2.98754	2.84937	2.1863	down	1	0
Cs_ont_7g022220	0.00945619	-0.913269	0.591499	0.913352	2.07479	2.28873	2.68876	3.26121	2.34346	2.28951	2.34233	1.37433	1.23933	1.16742	down	1	1
Cs_ont_7g018840	0.0001	-0.914887	7.01336	4.95613	8.21726	20.9186	20.6355	18.2187	16.7122	19.6282	20.4678	12.4354	10.2882	8.10451	down	1	0
Cs_ont_5g013620	1.26e-05	-0.920481	1.81218	2.92056	2.01035	3.60577	4.03314	3.9895	3.90004	4.16164	4.46508	2.07825	2.46038	2.19793	down	1	0
Cs_ont_5g026980	2.99e-17	-0.921194	27.202	30.6756	31.9046	55.8274	62.9253	60.2299	47.5027	54.6959	56.1482	30.7886	30.7731	23.4138	down	1	0
Cs_ont_3g008280	2.17e-15	-0.922153	80.2891	114.531	105.803	357.083	369.816	336.5	209.682	271.389	302.773	139.915	149.285	143.076	down	1	0
Cs_ont_2g022890	1.67e-06	-0.923015	136.286	130.025	94.1307	303.273	307.797	227.195	215.379	224.038	227.537	127.491	118.031	113.203	down	1	1
Cs_ont_8g008240	3.11e-06	-0.925124	30.882	30.5888	28.6369	49.4865	43.7368	48.8128	47.6651	47.7892	57.4113	31.9965	31.978	18.6058	down	1	0
Cs_ont_7g004010	4.65e-05	-0.926605	16.6283	36.6232	44.9408	91.1779	82.9385	92.8847	65.599	81.6258	84.4355	44.2352	41.8845	37.0919	down	1	0
Cs_ont_2g029260	8.24e-09	-0.926797	797.174	688.19	598.076	1200.44	1322	1329.49	1429.66	1677.38	1672.81	1007.87	924.968	633.068	down	1	0
Cs_ont_1g011070	0.000606	-0.928187	25.4325	35.3128	68.1795	90.6679	88.9338	83.3094	85.2845	72.1615	76.7498	41.3467	34.4835	49.458	down	1	0
Cs_ont_4g003710	0.00159153	-0.934121	4.18203	8.03126	5.91693	9.78362	9.96179	12.6242	9.74635	15.14	14.1214	8.31921	7.53466	4.99394	down	1	0
Cs_ont_7g013650	0.00034	-0.959778	4.67409	5.82657	7.58675	6.28662	8.48558	6.53643	7.88169	11.1475	10.5963	5.71599	5.35417	4.45024	down	1	0
Cs_ont_8g003080	6.87e-08	-0.96186	298.207	531.585	541.716	774.727	787.548	591.546	967.205	937.787	921.312	574.877	475.353	432.738	down	1	0
Cs_ont_3g006180	0.00129655	-0.96381	1.52519	1.63477	1.36577	2.3645	1.6122	2.78496	2.96778	2.46668	2.69361	1.42078	1.36979	1.45232	down	1	0
Cs_ont_3g023890	0.000268	-0.964944	5.65106	9.66493	15.6991	20.1458	18.24	24.2701	14.5033	17.7374	20.8196	8.98497	8.72393	9.87229	down	1	0
Cs_ont_2g005080	2.39e-17	-0.966248	87.5906	73.2844	92.3222	123.655	127.486	148.955	142.359	130.174	127.481	64.5751	73.1201	69.9979	down	1	1
Cs_ont_5g033970	0.000152	-0.968927	5.98848	4.48265	6.27231	10.9569	7.45369	8.7839	11.4066	10.0604	9.89248	6.59875	5.63839	4.24806	down	1	0
Cs_ont_2g031470	1.07e-10	-0.969594	27.0087	33.6728	40.1748	62.7756	58.8868	71.4508	68.5966	61.0384	68.8881	34.8179	28.604	39.3475	down	1	0
Cs_ont_2g028390	4.33e-08	-0.97484	130.451	103.701	95.5404	200.1	194.083	219.233	231.155	222.946	230.815	137.331	134.531	84.6084	down	1	1
Cs_ont_3g016120	3.08e-05	-0.978154	63.6605	45.6963	33.2695	94.6277	95.5374	112.6	121.041	138.149	142.472	77.1919	77.3417	54.6842	down	1	0
Cs_ont_2g024970	1.59e-10	-0.979644	45.7464	56.526	40.6753	101.113	92.6205	117.28	125.026	110.387	109.176	66.5801	65.3764	47.0373	down	1	0
Cs_ont_8g021700	0.000726	-0.990621	1.02793	1.52513	1.96599	3.48993	3.32561	2.9969	4.53503	3.30973	3.37388	2.14319	2.13577	1.55564	down	1	0
Cs_ont_2g021550	0.00393474	-0.994817	2.42594	3.66715	2.17347	15.7633	13.7541	10.1409	7.86129	8.60163	6.92989	3.65639	4.12352	4.23034	down	1	0
Cs_ont_5g009410	1.37e-13	-0.996327	11.7398	17.5188	17.8698	38.0785	36.6861	40.5809	40.1373	36.9547	38.121	21.5829	17.6792	20.5591	down	1	0
Cs_ont_6g014950	1.85e-05	-0.999678	2.54272	2.08543	2.01047	4.27737	4.5351	4.11271	3.57849	4.24788	4.66107	1.64496	2.49772	2.24373	down	1	0
Cs_ont_3g004060	6.55e-10	-0.999703	194.13	195.006	216.473	320.37	319.941	380.283	263.534	377.484	486.314	192.343	227.438	180.545	down	1	0
Cs_ont_5g039520	0.00215516	-1.00071	4.95993	6.9763	7.33944	9.56132	11.0678	9.35873	14.161	7.36843	6.66385	4.17959	3.21675	6.90783	down	1	0
Cs_ont_7g019170	0.000235	-1.0018	37.0745	23.8696	17.4995	33.9955	26.5587	42.6997	41.315	43.2199	44.3691	24.0236	18.7092	22.7693	down	1	1
Cs_ont_9g023410	0.00229417	-1.00276	3.52111	3.53856	2.41663	5.49589	3.41153	4.65766	5.15629	7.43132	7.70913	4.24704	3.84517	2.31917	down	1	0
Cs_ont_5g011910	5.47e-12	-1.00497	4.54474	5.40711	5.87746	11.4848	10.3068	11.5861	13.3171	12.702	10.2744	6.34707	6.2471	5.87016	down	1	0
Cs_ont_3g019170	6.34e-09	-1.01314	150.56	160.772	124.217	150.318	214.435	162.209	210.379	218.278	203.917	108.418	115.377	99.1445	down	1	0
Cs_ont_2g000090	0.00238387	-1.01448	1.42981	2.21049	1.39935	3.98422	3.95491	4.77823	3.55613	5.1806	5.32256	2.03933	2.27867	2.72427	down	1	0
Cs_ont_9g025270	0.000387	-1.01575	3.00392	5.65527	3.23312	7.10467	6.71284	6.02059	6.34955	3.59249	4.81252	2.58073	2.04927	2.78576	down	1	0
Cs_ont_3g005570	4.35e-06	-1.01693	6.0048	12.9576	11.8712	34.2507	37.5823	27.5003	19.7502	25.6589	31.4637	13.1963	13.3772	12.0697	down	1	1
Cs_ont_4g020080	0.00228119	-1.02029	2.32884	2.32928	2.02347	3.86583	4.59419	4.40944	9.38104	6.24968	5.1167	3.31512	2.8392	4.25297	down	1	0
Cs_ont_7g013290	4.85e-06	-1.02156	3.04237	3.19895	3.69902	7.46461	8.07597	9.8335	7.70326	9.3585	11.8717	5.19146	6.00154	3.44706	down	1	0
Cs_ont_5g030740	0.000491	-1.02684	104.911	124.405	270.951	254.487	250.914	311.48	255.707	294.801	378.921	135.401	132.197	194.537	down	1	0
Cs_ont_6g016800	0.00793894	-1.02962	1.98391	5.53199	3.66224	3.49954	2.71009	3.07565	5.37843	5.82864	3.21247	1.97066	2.29891	2.85286	down	1	0
Cs_ont_2g009040	0.000595	-1.03033	1.05668	1.4842	1.28767	5.56481	5.36645	3.83684	3.59621	4.33379	6.39014	2.70249	2.22536	2.19494	down	1	0
Cs_ont_8g026340	1.11e-12	-1.03213	3.82273	3.43656	3.25355	4.66394	4.65502	4.27582	6.49234	5.53159	4.90023	3.13573	2.9172	2.42649	down	1	0
Cs_ont_2g014520	1.47e-05	-1.03444	6.09608	5.54872	4.2993	8.44563	9.60828	11.0156	8.20363	8.49172	8.48045	3.36893	5.38196	3.95162	down	1	0
Cs_ont_1g017480	4.7e-16	-1.03676	55.6879	55.9724	78.9978	83.4475	88.1329	84.9979	106.046	98.0069	110.963	57.135	56.2591	43.4644	down	1	0
Cs_ont_9g003690	6.42e-05	-1.04594	1.54391	1.69911	0.943684	4.53652	4.62835	3.072	3.57171	4.3043	4.24051	2.20416	1.91694	1.84965	down	1	0
Cs_ont_8g000600	2.88e-08	-1.04836	8.6055	11.8387	12.6639	27.7178	26.295	24.3905	25.9649	16.5911	17.9998	8.34806	9.98439	11.5883	down	1	0
Cs_ont_1g009220	5.93e-08	-1.04939	18.763	14.4371	10.9088	24.9217	24.2768	24.6029	25.5035	22.03	24.0911	11.9391	13.3552	10.1091	down	1	0
Cs_ont_5g029510	2e-33	-1.0553	40.2571	42.5326	50.5146	76.4806	80.7176	75.8101	87.2736	92.9653	102.35	48.7514	47.4489	42.8143	down	1	0
Cs_ont_9g026000	1.16e-11	-1.05597	16.2054	16.4586	16.8781	31.9742	35.034	30.0313	37.4846	36.7832	28.4756	14.7514	14.9393	20.4722	down	1	0
Cs_ont_5g029680	5.26e-24	-1.0578	40.1771	34.9072	32.1528	71.0716	65.2994	69.3122	66.2475	63.8104	64.974	31.0766	31.3051	33.5381	down	1	0
Cs_ont_9g001850	0.000549	-1.06151	1.05163	0.855134	1.05059	2.25823	2.5136	2.29529	3.28316	3.78975	2.73504	2.08552	1.29334	1.39297	down	1	0
Cs_ont_3g004150	1.22e-05	-1.06512	3.52319	3.05474	3.93221	6.58765	5.25444	5.23476	5.17202	7.49901	6.77141	3.28634	3.58103	2.6614	down	1	0
Cs_ont_2g027910	4.41e-05	-1.07356	26.4297	34.4342	33.7091	67.3673	43.4208	59.6096	58.6314	56.2173	51.2959	21.3103	25.1553	34.4092	down	1	0
Cs_ont_4g028230	0.00087	-1.0853	71.5418	45.0535	26.5215	108.603	77.0884	113.393	73.0517	61.3048	51.8355	36.2127	29.0201	24.6611	down	1	0
Cs_ont_7g000810	4.47e-07	-1.08532	25.4327	15.1777	24.8236	26.7089	23.6387	36.0776	32.9677	39.36	38.1561	17.9124	16.5085	18.5058	down	1	0
Cs_ont_2g014090	3.03e-09	-1.0857	11.0048	11.0323	10.9832	29.6492	29.0258	43.0384	18.6074	26.9935	31.0501	12.8061	11.2748	12.6808	down	1	0
Cs_ont_2g027610	2.44e-08	-1.08656	98.2031	112.598	79.7503	311.191	313.066	247.942	229.856	287.554	280.704	137.82	121.919	122.825	down	1	0
Cs_ont_2g003030	4.99e-07	-1.09067	1.88965	2.06393	2.35886	3.93832	4.18038	3.31842	6.2401	4.57543	4.09204	2.44031	2.12433	2.37693	down	1	0
Cs_ont_3g008000	1.22e-05	-1.09073	7.31222	5.21125	4.08398	23.0213	21.7575	17.5991	10.3981	16.012	17.7018	6.69438	6.00331	8.24593	down	1	0
Cs_ont_6g013980	0.00907204	-1.09138	8.6452	25.1941	42.2965	96.0669	98.5768	111.083	103.514	87.1177	95.2356	48.8002	55.2182	33.6517	down	1	0
Cs_ont_5g047020	1.67e-06	-1.09249	2.22154	2.83922	2.10562	4.84903	5.2383	5.45832	3.84722	4.17353	3.94341	1.62096	1.48792	2.57016	down	1	0
Cs_ont_6g020520	0.0034276	-1.09416	2.97585	5.35456	3.66587	8.30521	7.59668	12.5819	5.88486	11.7544	11.403	5.21479	4.62888	3.99717	down	1	0
Cs_ont_2g034310	6.34e-21	-1.09874	86.775	75.5331	84.2665	154.704	154.346	165.437	189.515	178.737	188.929	104.333	88.2242	73.3315	down	1	1
Cs_ont_5g050400	1.68e-06	-1.10802	85.2513	64.9231	47.5711	149.888	165.537	127.714	103.228	117.139	128.736	51.4661	55.1312	58.1331	down	1	0
Cs_ont_5g049050	2.39e-08	-1.11809	54.4802	110.283	114.219	207.709	179.295	187.091	236.373	184.265	197.773	108.404	93.2201	90.221	down	1	1
Cs_ont_1g029550	2.62e-05	-1.1185	38.4155	49.0486	25.6755	74.1897	96.1535	45.3361	68.9387	84.1926	91.9644	32.8583	39.6957	42.1645	down	1	1
Cs_ont_2g018310	0.00260397	-1.13726	2.44888	2.33472	2.47009	7.1362	9.1754	5.29583	5.88429	6.66805	9.53836	2.88074	3.44977	3.85657	down	1	0
Cs_ont_5g024640	0.00922417	-1.13764	164.601	592.442	619.532	1330.04	1311.31	1482.93	1242.17	1516.73	1510.3	751.285	723.83	504.306	down	1	1
Cs_ont_3g004380	0.000187	-1.13959	1.35222	1.27676	1.70595	1.75438	2.46733	1.64466	1.94435	1.7575	2.59573	0.984471	1.13999	0.832154	down	1	0
Cs_ont_2g006160	6.07e-05	-1.14292	1.19113	2.33096	2.34197	3.54986	5.33589	4.5712	5.76685	5.23098	5.32217	2.69465	2.20732	2.57809	down	1	0
Cs_ont_5g024850	0.000708	-1.14315	92.3341	62.887	140.79	105.639	111.751	127.073	144.862	156.135	263.862	93.3381	79.4968	74.5968	down	1	0
Cs_ont_4g000920	0.00595794	-1.14601	7.01504	5.83803	7.23276	9.65979	14.1215	7.85674	12.2453	12.5088	12.6746	2.9378	6.92359	7.44953	down	1	0
Cs_ont_3g021270	4.56e-06	-1.14603	3.29134	5.22798	3.34995	12.3694	12.1732	8.52681	9.17846	10.9952	11.1666	5.37401	4.91914	4.16064	down	1	0
Cs_ont_2g009550	0.00172974	-1.15195	1.91199	1.36507	1.40516	3.63883	5.99433	4.86923	5.02904	5.6343	4.13518	2.57973	2.52336	1.74718	down	1	0
Cs_ont_8g016840	0.0060798	-1.15209	4.07921	4.32215	3.46928	6.11931	6.73395	3.30802	4.57181	9.46477	6.43931	3.43326	3.16698	2.75654	down	1	0
Cs_ont_5g048450	1.17e-07	-1.16011	32.7231	25.7726	16.7205	26.9345	28.7441	30.3672	51.2899	47.426	40.7462	23.0197	20.255	20.4824	down	1	0
Cs_ont_2g033170	1.42e-05	-1.16152	21.8613	38.7855	29.7391	100.971	82.5948	86.6404	76.9641	109.657	90.4993	40.9052	42.8889	43.4732	down	1	0
Cs_ont_1g025150	8.66e-05	-1.16805	2.43576	4.93289	3.29728	9.05365	10.6116	7.13333	6.49233	10.4518	12.0824	5.2162	4.82576	3.09098	down	1	0
Cs_ont_6g008470	0.00334009	-1.17033	1.35143	1.30202	1.54176	3.84523	4.09299	3.20313	4.07784	2.92417	3.27399	1.71281	1.61536	1.3661	down	1	0
Cs_ont_2g018930	1.76e-05	-1.1712	2.53564	2.78048	5.31895	6.47946	4.06574	8.30221	9.02459	9.97365	10.256	5.09075	4.32469	3.82686	down	1	0
Cs_ont_3g007080	0.00815417	-1.17559	0.260583	0.658605	1.25921	1.511	1.42069	2.07113	1.76543	2.64476	3.89434	1.51618	1.32412	1.15057	down	1	0
Cs_ont_9g003220	4.18e-08	-1.17723	64.7116	52.5601	47.6808	67.8934	57.5137	107.736	89.8836	100.906	93.661	48.1347	40.434	39.6505	down	1	1
Cs_ont_5g005190	4.96e-05	-1.17893	6.22356	6.06185	4.72307	8.41589	8.04265	10.7597	7.53242	12.046	10.1186	3.32913	3.25321	6.55573	down	1	0
Cs_ont_2g013010	2.64e-38	-1.18561	567.358	620.59	560.466	1349.32	1116.22	1249.66	1423.03	1391.75	1375.47	668.977	634.114	581.017	down	1	1
Cs_ont_7g023670	9.47e-18	-1.18621	6.41754	7.88274	5.21648	24.4279	25.0668	26.1466	17.5364	20.6139	19.5002	9.75384	8.21871	8.66562	down	1	1
Cs_ont_4g019810	0.00329727	-1.19378	1.9859	4.57572	2.85203	9.09566	9.19567	6.75899	5.27172	8.2337	10.2716	2.93459	4.94806	2.78997	down	1	0
Cs_ont_7g020840	0.00534884	-1.20101	0.8408	2.50345	4.09402	8.07011	7.32746	7.17487	5.61898	8.45095	7.82226	2.8195	3.13239	3.6256	down	1	0
Cs_ont_5g010840	3.14e-13	-1.20549	61.5402	48.365	50.5582	94.3824	87.5719	93.2429	144.527	106.962	95.1588	51.9369	46.997	53.5774	down	1	1
Cs_ont_6g016300	0.000472	-1.20632	3.44253	7.07474	8.66232	16.0663	17.8021	15.899	12.8588	18.8718	23.5655	9.0859	9.54783	5.81124	down	1	0
Cs_ont_2g020800	0.000382	-1.21445	3.40061	6.083	7.2221	35.3925	28.9058	33.4397	18.9739	18.417	16.4967	8.78619	4.69457	9.8116	down	1	0
Cs_ont_8g003530	0.00343351	-1.21495	19.279	27.0256	51.1977	39.0903	44.7317	72.8105	59.6819	117.587	104.121	51.3797	43.0101	28.9026	down	1	1
Cs_ont_2g021770	1.3e-14	-1.21582	2.70355	3.30644	2.91295	5.4769	6.41359	4.94105	8.28236	7.00369	7.94778	4.09081	3.20939	2.92732	down	1	0
Cs_ont_2g016420	1.44e-11	-1.21717	85.0467	78.829	56.2087	159.407	167.017	180.403	232.878	181.903	191.885	95.9387	102.56	70.1245	down	1	0
Cs_ont_5g038300	3.07e-35	-1.23088	16.111	19.463	19.1669	42.4117	45.3293	37.7214	39.8332	36.7336	38.9668	16.2202	19.7678	15.1318	down	1	0
Cs_ont_2g020810	1.06e-05	-1.23495	8.15544	7.82341	8.02088	26.7559	22.7302	22.8982	19.064	24.1112	27.3796	14.5731	6.90906	8.8363	down	1	0
Cs_ont_4g012710	1.42e-17	-1.25889	46.1199	53.6562	57.5392	164.012	162.229	246.833	171.778	162.16	168.927	72.7624	71.3901	69.3983	down	1	0
Cs_ont_7g016240	1.42e-05	-1.26146	18.8935	28.3036	22.3875	34.4147	63.7527	29.2755	51.8861	67.9611	76.6909	28.5057	35.7277	19.5178	down	1	0
Cs_ont_7g016350	3.23e-06	-1.26399	14.3522	23.0203	15.1456	41.8454	61.4174	34.3266	44.3963	62.997	76.4706	27.7604	31.8699	18.5328	down	1	0
Cs_ont_8g021150	0.00447399	-1.26614	14.0433	24.4684	12.2956	37.3606	83.5335	57.0827	27.1538	43.8005	38.8111	19.9226	15.1088	11.5843	down	1	0
Cs_ont_9g013330	3.1e-08	-1.27527	2.2947	3.7378	3.15259	8.36064	6.97035	9.54688	8.31867	7.45287	7.56851	2.65844	2.39943	4.59951	down	1	0
Cs_ont_3g003910	0.00514165	-1.28087	0.174231	1.02556	0.99072	2.87299	3.43881	2.62036	3.04948	5.32716	5.47001	1.98499	2.39016	1.46313	down	1	0
Cs_ont_2g003920	0.00245521	-1.28442	0.257093	0.5899	0.36083	3.16616	2.66261	2.42262	1.68075	2.08972	1.61046	0.832439	0.528915	0.837465	down	1	0
Cs_ont_8g022340	5.99e-09	-1.29184	142.23	292.33	314.619	516.776	543.347	622.189	425.526	556.25	614.329	215.247	269.591	179.316	down	1	1
Cs_ont_4g022240	3.3e-12	-1.2948	56.8884	40.0092	51.0471	76.2074	75.3699	106.032	109.349	121.606	122.863	36.3225	54.5025	52.176	down	1	0
Cs_ont_9g015160	3.41e-06	-1.29556	12.723	28.1223	41.5645	55.2658	51.9098	70.2885	80.9837	94.5616	98.1396	36.6082	36.2095	40.5902	down	1	0
Cs_ont_5g046500	7.91e-06	-1.30803	38.9566	80.4511	136.69	153.538	142.187	145.194	284.119	277.13	265.068	90.7871	125.521	124.369	down	1	0
Cs_ont_4g016470	0.000831	-1.30823	1.67098	1.25012	1.73425	2.36315	2.28107	2.67739	4.80451	3.18282	2.76049	2.1225	1.36254	1.01494	down	1	0
Cs_ont_1g004620	0.00662915	-1.3139	8.33354	3.34969	8.91672	13.3711	12.9956	6.43324	21.6202	14.0088	20.3101	9.47857	6.05554	7.49034	down	1	0
Cs_ont_5g047600	2.31e-09	-1.31619	3.24841	2.84861	2.41348	5.9378	4.76171	5.25134	5.67249	5.90713	5.245	2.63429	2.20391	2.16785	down	1	1
Cs_ont_5g008160	1.97e-08	-1.31837	7.1196	12.9664	8.90178	22.6198	27.6748	23.1747	33.9692	36.4175	44.4389	17.2094	18.0685	11.9921	down	1	0
Cs_ont_5g024890	0.00292662	-1.31911	0.050028	0.824375	0.535499	2.16745	1.45445	1.51067	0.999049	0.941664	1.17849	0.266958	0.310927	0.627761	down	1	0
Cs_ont_7g020050	8.19e-06	-1.32234	1.02376	1.8069	1.59074	5.68381	4.11792	4.66913	7.40263	8.97521	5.49853	3.26877	3.10072	2.57683	down	1	0
Cs_ont_1g004250	3.71e-06	-1.32238	4.56983	4.11677	3.61507	16.8485	16.5872	13.6439	11.7204	12.8476	18.833	7.61453	6.21197	3.91566	down	1	0
Cs_ont_8g023330	2.31e-09	-1.32547	4.08207	6.04157	7.31732	18.9846	24.443	22.9908	19.5878	18.1525	17.1122	7.59014	8.57813	6.41722	down	1	0
Cs_ont_3g018950	0.00133249	-1.32664	1.0966	0.755099	0.789361	3.27202	2.77633	5.56186	2.09536	2.99454	2.81912	0.903281	0.626311	1.63026	down	1	0
Cs_ont_4g021530	0.00497844	-1.3348	7.9768	32.7531	39.9202	128.564	134.666	167.798	84.8539	134.371	150.162	59.5308	44.049	44.9415	down	1	0
Cs_ont_3g004980	2.84e-05	-1.3388	13.8774	11.51	13.5205	20.2007	14.0339	18.5549	23.5204	16.7246	15.8143	7.79761	7.84274	7.20144	down	1	0
Cs_ont_8g027130	2.12e-08	-1.3487	5.98963	7.90037	7.87866	27.6594	32.9431	24.84	20.9865	20.7883	27.1489	7.70572	8.4818	11.1243	down	1	0
Cs_ont_6g019860	5.83e-05	-1.35138	2.23425	1.91714	1.08985	7.2187	6.85392	5.12146	4.80716	6.15142	7.59648	2.35411	3.43056	1.75142	down	1	0
Cs_ont_9g009540	0.0001	-1.3514	1.80876	2.0234	1.14869	3.33952	1.67161	3.00618	3.36413	2.40787	2.93319	1.42839	0.806554	1.20728	down	1	0
Cs_ont_5g012360	1.92e-05	-1.36063	1.40666	1.69598	2.01994	5.82129	5.5045	3.99431	3.2043	4.68262	6.45981	1.34949	2.4648	1.90808	down	1	0
Cs_ont_5g012440	0.000127	-1.36866	3.05729	3.38355	3.95184	12.3543	9.5741	13.1426	12.317	6.32018	8.67267	3.52374	1.20294	5.76226	down	1	0
Cs_ont_2g007830	2.16e-09	-1.37539	2.61016	3.68508	4.36141	9.00062	9.71955	10.3797	9.40183	11.2014	13.3793	5.62484	4.57972	3.04606	down	1	0
Cs_ont_8g007860	6.46e-26	-1.37843	17.5785	19.8746	20.176	48.9187	45.0537	58.7405	45.9701	42.7985	58.8853	19.5878	19.7497	22.3348	down	1	0
Cs_ont_2g012970	5.97e-05	-1.38948	2.66688	6.27466	3.78693	7.54928	8.18975	6.83894	9.92803	8.04403	10.7496	5.75849	1.98679	3.2929	down	1	0
Cs_ont_4g008460	2.04e-05	-1.39621	7.06789	12.0155	15.3184	22.9709	24.3546	30.5888	12.7961	28.3113	31.655	9.24254	12.5284	6.37141	down	1	0
Cs_ont_3g021060	5.03e-09	-1.39764	6.36671	3.97487	5.84245	11.3204	9.29167	9.09346	12.6188	14.1399	11.5365	5.35321	3.5614	5.70005	down	1	0
Cs_ont_5g009240	8.41e-06	-1.40008	18.8429	47.2506	58.4785	197.618	190.326	198.59	145.57	219.063	229.824	97.8079	80.8404	50.7087	down	1	0
Cs_ont_4g025760	0.0085727	-1.40547	1.05086	0.500444	0.651036	1.71447	1.19871	2.67697	3.60596	3.19026	2.69879	1.09069	1.38722	1.20149	down	1	0
Cs_ont_5g016430	6.34e-11	-1.41294	50.2083	116.211	113.771	259.13	273.946	204.038	213.529	208.348	205.906	72.6037	89.6026	78.7127	down	1	1
Cs_ont_7g025310	2.19e-33	-1.41515	41.0277	43.8889	43.8995	98.3465	85.4176	113.626	116.743	155.449	143.052	49.3387	57.1594	52.1846	down	1	0
Cs_ont_3g011150	1.03e-06	-1.41935	1.88057	6.15529	3.7726	11.4831	12.3408	10.7826	13.5603	14.8709	17.5426	6.42404	6.31709	4.8299	down	1	0
Cs_ont_4g012850	0.00487303	-1.4195	0.821112	0.362313	0.668812	0.466236	0.427092	0.565855	1.32167	0.834277	1.02449	0.276945	0.703858	0.303941	down	1	0
Cs_ont_9g027710	0.00810086	-1.43192	1.25522	3.1277	3.8503	3.14631	5.00067	6.13552	5.00521	4.07665	6.57639	1.38506	2.35468	2.21608	down	1	0
Cs_ont_4g020320	6.5e-09	-1.44119	9.71467	6.16314	7.65539	13.3159	13.2695	10.5202	24.3279	18.4795	17.2494	6.93346	5.40425	10.1051	down	1	0
Cs_ont_6g012180	2.39e-05	-1.4457	1.75003	2.3214	3.04256	4.90062	4.71792	2.63416	5.91392	5.17086	4.17271	2.07504	1.72905	1.89142	down	1	0
Cs_ont_1g005140	0.00691314	-1.44589	3.35482	2.65815	3.42821	3.39606	3.13474	3.19379	3.89262	3.67528	3.77923	1.00672	1.92653	1.40548	down	1	0
Cs_ont_6g008210	0.00519153	-1.45007	0.247813	0.27358	0.248806	4.00319	3.17335	2.73354	1.07723	2.24111	2.22152	0.668685	0.710105	0.688927	down	1	0
Cs_ont_1g014800	2.49e-12	-1.45877	4.11493	6.11918	4.90176	18.4708	18.3401	19.8282	20.1772	20.782	17.9777	8.81953	7.07115	6.05815	down	1	0
Cs_ont_3g005820	4.31e-05	-1.46701	10.4862	26.2807	41.7896	49.7931	46.2441	52.0082	51.2975	76.9471	74.534	26.3014	28.0755	20.3315	down	1	0
Cs_ont_5g032050	0.00685947	-1.47084	1.37308	0.780394	0.931449	0.804126	0.655242	0.621672	1.49206	1.13209	1.38763	0.717367	0.40459	0.360526	down	1	0
Cs_ont_7g004720	3.54e-13	-1.47564	2.44391	5.01595	5.22229	12.7026	14.1278	10.4963	13.656	15.5531	12.9578	4.96794	4.8948	5.53888	down	1	0
Cs_ont_8g022860	0.000669	-1.476	1.21019	1.35966	1.11751	1.9896	1.9916	1.28961	3.64045	1.75103	1.8241	0.87481	1.00237	0.822741	down	1	0
Cs_ont_5g033110	0.000512	-1.47609	7.02351	5.47469	2.06224	5.10527	5.30981	7.04576	5.79781	5.30822	7.1462	2.31895	2.6092	1.80922	down	1	0
Cs_ont_6g007780	4.28e-09	-1.48294	7.22237	14.3179	18.9154	24.2332	37.4356	34.9224	36.0717	44.4131	41.9175	13.4492	16.1022	15.0606	down	1	0
Cs_ont_5g042440	0.00598843	-1.48491	3.04048	9.11607	16.7966	24.112	22.0002	30.8274	29.5695	45.09	55.9876	23.2053	15.3401	7.81835	down	1	0
Cs_ont_8g000340	7.35e-16	-1.49392	5.0996	6.80404	5.79987	14.6975	15.2916	20.5039	13.8317	14.6022	16.5278	6.35932	5.52647	4.28945	down	1	0
Cs_ont_8g020810	0.000196	-1.49854	6.12656	5.27379	11.4754	22.9401	14.312	29.6161	17.4529	15.3904	17.164	8.6238	5.15063	4.31956	down	1	0
Cs_ont_9g025790	2.66e-06	-1.50687	234.169	149.083	82.7469	396.026	407.094	328.757	290.157	322.15	334.396	109.356	92.3926	136.862	down	1	0
Cs_ont_3g007680	0.00205986	-1.51366	0.948755	1.52623	1.91176	4.53017	5.91788	7.7915	2.99294	3.70407	5.51579	0.853436	1.38172	2.0526	down	1	0
Cs_ont_2g005170	0.00135373	-1.52489	0.31655	0.747921	0.319811	3.30507	3.52734	4.0276	3.76801	4.16307	2.92729	1.13907	1.57063	1.18005	down	1	0
Cs_ont_3g018240	0.00887937	-1.54715	2.33399	4.14334	8.41281	6.68516	6.03151	9.25683	4.37613	14.2911	19.1561	3.26647	5.79525	4.07344	down	1	0
Cs_ont_2g003040	0.00250287	-1.5631	0.311215	0.549731	0.749942	3.61304	5.32188	3.97241	2.19185	4.34992	5.86594	1.80997	1.62412	0.864932	down	1	0
Cs_ont_9g022880	2.68e-09	-1.56605	685.781	495.013	301.241	979.047	1309.13	1022.26	1720.28	2356.52	2001.8	824.514	702.85	567.102	down	1	0
Cs_ont_2g010740	1.75e-20	-1.58036	6.54451	9.72677	7.24665	22.5569	24.5383	23.1197	28.0449	24.4502	21.967	7.14544	8.60867	9.59538	down	1	0
Cs_ont_4g001740	3.39e-06	-1.58488	0.88661	2.5731	2.41664	7.03349	7.09235	6.28741	7.02794	7.64671	7.35491	3.41771	1.59303	2.39481	down	1	0
Cs_ont_5g042370	0.00168763	-1.59986	0.128101	1.0729	0.659884	4.1772	3.81229	2.55156	1.79368	2.21995	3.60131	0.704025	1.39736	0.587817	down	1	1
Cs_ont_7g018780	5.07e-07	-1.60482	0.462761	2.27776	1.79316	6.6085	7.46643	6.43146	6.3543	8.59605	7.23953	2.67581	2.79703	2.01046	down	1	0
Cs_ont_4g022530	0.00760975	-1.60868	1.79957	1.16456	0.666531	7.28234	5.49348	7.57786	2.27595	5.69258	6.30214	1.61944	1.50173	1.59825	down	1	1
Cs_ont_4g006380	1.88e-16	-1.60989	19.3336	30.3357	38.709	81.0843	87.63	94.1452	86.5107	98.2666	120.407	38.6126	35.3402	28.0871	down	1	0
Cs_ont_8g011700	3.31e-05	-1.62605	4.46571	7.28285	7.99261	9.30776	11.355	16.1401	10.4056	21.8871	23.2382	7.06305	6.95986	4.78397	down	1	0
Cs_ont_5g034570	8.54e-05	-1.62857	19129	11593.4	6824.73	91454.2	91635.4	85010.9	84234.2	54776.4	46478	18270.6	14855.7	27357.8	down	1	0
Cs_ont_3g029510	6.86e-09	-1.69466	11.1633	16.7136	18.4468	84.2698	86.2117	58.9487	46.9277	77.5146	91.5906	25.2014	27.1155	15.6003	down	1	0
Cs_ont_1g025730	6.58e-09	-1.69792	2.89386	1.84635	1.98118	3.4969	4.95944	5.79848	5.27846	4.59903	4.51766	1.16434	1.43551	1.88542	down	1	0
Cs_ont_7g009410	0.00429513	-1.70026	0.402057	1.03816	0.845077	2.28418	1.41154	2.56374	2.24449	0.560308	1.33599	0.53588	0.321547	0.44583	down	1	0
Cs_ont_5g014100	3.15e-07	-1.70221	1.49167	4.31792	4.38973	14.2564	11.8493	14.529	7.10982	10.2849	8.81348	2.22204	3.94192	2.13829	down	1	0
Cs_ont_5g028110	0.00229565	-1.70529	47.2115	57.1172	39.5108	139.228	191.716	101.534	213.831	60.1232	57.5371	37.6201	34.186	33.5302	down	1	1
Cs_ont_5g011900	0.00478922	-1.71439	12.366	24.7845	28.3974	133.516	120.326	116.901	79.7576	19.8899	19.2817	13.6084	7.42647	16.3526	down	1	0
Cs_ont_2g020910	0.00629412	-1.7163	51.5123	38.4999	28.1425	175.941	135.257	139.224	125.013	157.469	117.048	24.1162	73.7639	21.6902	down	1	0
Cs_ont_1g002100	0.000286	-1.72097	3.87755	3.75798	2.78675	10.0082	7.87592	11.8022	10.4377	20.1062	14.0044	5.66059	4.47324	3.67054	down	1	0
Cs_ont_2g002160	1.33e-09	-1.72126	5.663	6.02198	8.5456	10.6047	13.746	19.4658	12.8005	16.1785	20.1959	6.28589	4.66968	4.2627	down	1	0
Cs_ont_7g000840	2.14e-06	-1.72996	15.4268	16.3927	22.9648	14.5032	16.974	30.7129	34.9685	42.0329	59.6312	16.5218	9.77277	15.2694	down	1	0
Cs_ont_4g001730	1.02e-08	-1.7348	0.763911	1.76368	2.34815	6.718	5.74648	7.18278	4.17809	7.13689	4.84661	2.32282	1.53746	1.102	down	1	0
Cs_ont_6g026740	5.65e-09	-1.75368	2.20421	7.51488	4.61946	19.2778	25.29	16.6705	15.8783	17.4513	18.9509	5.72218	5.66813	4.4497	down	1	0
Cs_ont_8g016970	2.02e-07	-1.76546	26.4451	35.4421	29.7958	41.835	84.3701	57.0528	86.1212	130.569	141.158	43.4855	47.0378	17.0564	down	1	1
Cs_ont_8g014180	0.000775	-1.78035	3.4372	6.40433	13.9516	11.5126	12.9198	24.3357	20.0006	30.5498	40.9434	9.03167	13.1467	5.04794	down	1	0
Cs_ont_3g011130	0.000109	-1.78861	2.2411	2.95047	1.92579	20.5612	20.313	16.1389	18.0425	25.1325	9.57048	7.32288	4.12352	4.20844	down	1	1
Cs_ont_5g036560	4.6e-10	-1.81043	32.4086	21.3711	14.3187	41.5393	34.6945	49.523	50.2805	50.9309	44.8088	17.382	11.6656	13.388	down	1	0
Cs_ont_2g006150	3.85e-05	-1.81517	10.0118	10.2208	29.401	42.2725	37.3911	51.8388	39.347	49.6336	59.9307	14.9616	11.3396	18.5379	down	1	0
Cs_ont_3g002850	2.55e-05	-1.8393	1.97652	2.05356	1.17732	3.81159	3.99958	7.03479	7.82145	8.02909	8.01349	3.19913	2.15914	1.47061	down	1	0
Cs_ont_9g024660	5.56e-06	-1.847	2.35116	2.48094	1.52599	2.52757	2.17823	2.96775	2.40557	3.25756	4.41057	0.818655	1.38809	0.732263	down	1	0
Cs_ont_1g028250	0.00021	-1.85262	0.109165	0.109624	0.328463	2.17031	1.54348	2.11002	0.998922	1.77458	1.39838	0.441837	0.49913	0.262601	down	1	0
Cs_ont_7g017420	7.71e-12	-1.88824	2.9852	3.5758	2.03128	17.9195	13.6068	16.0848	9.71613	8.17049	10.3907	1.72604	2.55908	3.43426	down	1	0
Cs_ont_8g011800	9.31e-05	-1.90541	0.448086	1.02932	1.32465	1.9375	3.14974	1.61397	3.58643	5.36336	6.66879	2.09537	1.41971	0.744128	down	1	0
Cs_ont_2g005000	0.0077758	-1.9419	17.0768	5.48848	1.82822	19.4049	18.6957	33.0308	13.2992	33.4799	43.9933	7.07034	5.7577	10.8877	down	1	1
Cs_ont_9g019150	0.00931752	-1.95368	0.552064	1.48773	1.42836	4.76691	2.8586	4.75491	5.23863	7.37599	4.84858	2.24327	0	2.11453	down	1	0
Cs_ont_2g034300	0.000133	-1.96297	1.73131	0.966895	3.553	12.2796	15.4051	13.1092	12.9337	14.5645	13.8401	4.87427	1.24424	4.42806	down	1	0
Cs_ont_5g011950	2.13e-10	-1.96366	1.3876	2.8627	2.63724	14.0912	10.571	16.1659	10.7739	15.9285	16.979	2.91234	5.55556	3.09214	down	1	0
Cs_ont_3g008770	0.00656127	-1.97039	0.139252	0.676799	0.069982	1.68735	0.967107	1.81586	2.553	3.39487	3.31644	1.12728	0.955519	0.361677	down	1	0
Cs_ont_1g025560	0.00242956	-1.97128	26.8039	25.1411	3.74686	157.716	111.945	185.323	210.323	305.824	223.053	84.7312	57.2249	50.58	down	1	0
Cs_ont_2g025070	6.11e-09	-2.03788	7.33969	3.34577	2.38266	13.9605	12.9422	16.8291	18.3672	13.1965	14.5921	4.17996	3.37945	3.97153	down	1	0
Cs_ont_3g001030	4.82e-11	-2.04079	2.43898	4.30395	3.07963	21.2707	21.1054	17.5028	32.7088	19.2588	16.6422	7.67769	3.84654	5.52336	down	1	1
Cs_ont_2g024390	5.42e-05	-2.04727	6.64796	7.07706	8.67828	20.188	11.2146	11.9124	22.0375	5.35503	7.84406	3.82349	2.33284	2.64516	down	1	0
Cs_ont_5g016560	0.000149	-2.0603	2.28225	4.97823	2.37897	12.7011	13.6726	13.1053	10.7809	26.8904	37.0502	7.7384	6.16117	2.77966	down	1	0
Cs_ont_7g027580	1.07e-10	-2.08363	4.06882	4.6028	9.4062	21.7492	21.2652	28.1121	27.7045	39.6948	41.3558	6.26345	13.4398	6.97721	down	1	0
Cs_ont_8g024460	0.000436	-2.11557	1.34171	1.06004	1.06016	7.23446	6.80511	5.99791	2.95964	5.53075	10.6049	0.804689	1.87995	1.78892	down	1	0
Cs_ont_6g009510	0.00342352	-2.12195	1.18681	4.09122	7.99432	8.67214	9.56718	17.678	33.9283	23.7543	32.7915	6.70971	10.7888	3.89364	down	1	0
Cs_ont_2g035030	0.000752	-2.1516	0.322108	0.910143	1.03851	4.8082	2.62093	4.58219	3.45025	5.97697	7.91375	1.27635	2.36099	0.430954	down	1	0
Cs_ont_2g002030	0.00316126	-2.17159	0.037717	0.698291	0.981181	2.4361	1.3936	2.22943	2.83835	2.23399	2.1837	0.271373	0.64633	0.724709	down	1	0
Cs_ont_9g027790	4.98e-08	-2.19341	0.348806	0.391205	0.855892	2.91181	2.13723	2.25502	1.3813	1.17854	1.44362	0.342215	0.398401	0.187324	down	1	0
Cs_ont_9g020590	0.00190035	-2.21434	0.286953	0.762158	0.578503	1.86041	1.45327	1.44522	1.51666	1.58567	2.37555	0.172081	0.437706	0.569617	down	1	0
Cs_ont_5g010790	0.000377	-2.22243	0.216038	0.127295	0.362027	2.10885	2.66785	3.97328	1.78424	5.6011	7.75422	1.16593	1.64725	0.534558	down	1	0
Cs_ont_5g049310	0.00285753	-2.23293	0.170189	0.303017	0	8.21184	8.34762	5.9531	2.94577	4.14884	5.31163	0.919031	0	1.6615	down	1	0
Cs_ont_1g019220	3.02e-14	-2.24652	15.1756	24.0156	44.2553	99.2454	103.376	101.489	128.411	165.915	204.142	36.1323	46.8202	24.2328	down	1	0
Cs_ont_2g011940	1.24e-09	-2.26907	8.88041	5.2107	2.21364	10.9953	11.2803	14.6269	17.7916	21.2974	23.2671	5.0724	4.52126	3.6054	down	1	0
Cs_ont_5g041180	0.00318295	-2.27781	0.057699	0.458488	0.694746	1.63102	1.81493	2.14047	1.20041	1.80884	2.85432	0.622761	0.197882	0.384761	down	1	0
Cs_ont_1g009730	1.89e-17	-2.4315	0.715948	1.33706	1.30708	8.37353	9.18398	7.93351	7.29849	4.2061	4.1592	0.64391	1.10675	1.21449	down	1	0
Cs_ont_8g017240	0.00285135	-2.4403	0.238915	0.530364	0.409093	0.477879	1.01782	0.309158	2.10593	1.18789	1.12416	0.065127	0.278202	0.421072	down	1	0
Cs_ont_9g025290	2.94e-07	-2.47846	0.136664	0.542039	0.512509	2.27555	1.92461	3.52511	2.50321	2.738	1.84762	0.368728	0.66346	0.302849	down	1	0
Cs_ont_5g023240	0.00164351	-2.53432	0.744296	0.917933	0.748615	0.225489	0.965268	0.672058	1.1645	1.03682	1.277	0.200846	0.340536	0.110535	down	1	0
Cs_ont_1g019000	1.12e-11	-2.64337	1.38098	3.02221	4.70083	24.2476	20.7789	31.5477	27.2454	43.9889	49.4224	3.83436	9.88487	6.00765	down	1	0
Cs_ont_7g011160	9.77e-06	-2.6503	0.066717	0.412605	0.06703	1.27993	0.988252	1.3383	2.18168	2.71094	3.558	0.300046	0.457751	0.593884	down	1	0
Cs_ont_1g025420	0.000492	-2.7042	0.068374	0.422905	0.274843	1.12543	1.09889	0.728625	0.859241	1.32906	0.936472	0.176922	0.228137	0.097259	down	1	0
Cs_ont_1g015370	0.00049	-2.7255	0.04207	0.111304	0.126357	1.06151	2.37132	1.93913	0.791571	1.02599	1.598	0.340534	0.048069	0.124432	down	1	0
Cs_ont_3g007670	5.66e-09	-2.73	3.17984	1.08304	3.76484	21.1056	19.2708	17.8603	23.1636	19.9205	20.4325	4.68855	1.84127	3.11187	down	1	0
Cs_ont_9g027760	1.42e-05	-2.73598	0.51715	0.065306	0.074301	2.37039	1.27664	4.33511	5.81531	6.74846	5.83162	1.31234	0.740759	0.683076	down	1	0
Cs_ont_7g002120	2.95e-05	-2.76663	0.074499	0.526857	0.974118	2.7084	4.14075	6.27841	3.98729	5.27543	6.67507	0.871147	0.596495	0.885112	down	1	1
Cs_ont_3g009190	2.17e-13	-2.83671	1.86549	1.05183	0.883179	4.7078	5.03144	5.45404	5.13291	6.49847	7.88213	1.30499	0.355361	1.03586	down	1	0
Cs_ont_1g029500	4.32e-21	-2.8421	1.4361	2.99311	3.15701	8.81244	11.7907	11.2951	13.5176	21.8757	20.4672	2.1871	3.6639	2.03319	down	1	0
Cs_ont_8g016730	0.00037	-2.87832	0.512732	1.06513	0.697089	0.345894	1.11659	2.7547	8.49445	4.55951	3.62426	0.922957	0.784671	0.6429	down	1	0
Cs_ont_1g006750	0.00556817	-2.89461	0.734038	2.21795	0.745919	0.148461	0.68378	0.443149	0.729001	3.23556	5.7857	0.528378	0.336677	0.44026	down	1	0
Cs_ont_9g007110	0.00490974	-2.90163	0	0	0	0.709228	0.569714	1.58581	0.870202	1.42617	2.59743	0.236851	0.401741	0.065285	down	1	0
Cs_ont_3g027300	5.74e-07	-2.91563	8.45908	18.3694	17.1919	77.0017	90.086	106.678	94.1156	340.609	326.501	47.5839	40.3636	16.1538	down	1	0
Cs_ont_3g006190	0.000232	-3.17717	0.061193	0.054042	0.245728	0.185346	0.226513	0.184086	1.27322	1.20782	1.86363	0.11008	0.139926	0.226803	down	1	0
Cs_ont_5g005120	3.66e-29	-3.19998	1.08347	1.51999	1.92017	15.3796	17.3433	14.7645	12.567	10.0634	8.00898	1.08919	1.3846	0.992448	down	1	0
Cs_ont_4g020270	3.82e-19	-3.22299	1.17599	1.18647	1.68528	9.27137	10.5156	8.5898	5.15926	8.79501	10.12	0.60441	1.28027	0.788168	down	1	0
Cs_ont_7g026530	0.0089741	-3.3609	0.088645	0.078444	0.089341	0.089541	0.164413	0.088984	1.66995	1.33752	0.169268	0.07974	0.101442	0.13189	down	1	0
Cs_ont_2g012990	1.9e-75	-3.58031	15.7972	11.4799	10.7417	134.162	146.331	151.487	169.054	121.074	135.231	13.6545	9.19027	13.2613	down	1	0
Cs_ont_2g002000	0.000311	-3.67195	0.134693	0.358793	0.546563	1.77027	0.501417	3.92833	2.2732	2.65635	4.13714	0	0.308765	0.403249	down	1	0
Cs_ont_5g028990	0.00338467	-3.68112	0	0	0.18017	3.21602	1.64845	0.889448	0.702089	2.38399	3.06498	0	0.405377	0.132935	down	1	0
Cs_ont_2g007410	3.96e-05	-3.69224	0.521988	0.936501	0	14.5715	18.1598	6.86933	5.9912	19.3986	28.4734	2.35524	1.50333	0.398732	down	1	0
Cs_ont_2g033660	1.11e-15	-3.92583	20.3261	82.5551	77.2509	591.447	901.368	325.491	866.646	393.817	328.797	30.1193	42.3062	35.4859	down	1	0
Cs_ont_4g025100	1.2e-05	-4.08607	0.036146	0.095589	0	1.53206	1.26862	1.66569	0.572632	1.00752	1.78364	0.130034	0.082583	0	down	1	0
Cs_ont_3g028280	4.24e-19	-4.10694	1.62596	2.6258	2.31474	26.7161	82.2917	22.4011	21.2533	56.6292	48.1186	3.26487	2.39931	1.72011	down	1	0
Cs_ont_4g010870	3.88e-06	-4.34206	0	0	0	0.891826	1.41669	1.5943	3.38402	3.21372	1.96113	0.370783	0.067326	0	down	1	0
Cs_ont_9g019180	8.14e-07	-4.41305	0.349323	0.103253	0.706939	1.17678	0.973941	2.92536	3.35058	7.2956	5.13054	0.20951	0.40013	0.173882	down	1	0
Cs_ont_4g000300	0.00310607	-4.42688	0.581896	0.258539	0.739009	2.50082	1.2195	0.439095	1.44468	2.86869	1.3981	0.130892	0.166803	0	down	1	0
Cs_ont_2g005770	1.8e-10	-4.43131	1.01259	1.52467	2.11407	33.0083	34.1745	48.0803	24.0101	15.3179	12.27	1.22236	0.38999	0.784559	down	1	0
Cs_ont_2g020740	1.13e-05	-4.70631	0.091489	0.323911	0.368983	0.646932	0.424317	1.28589	3.53804	2.01749	2.70875	0.164598	0	0.136173	down	1	0
Cs_ont_3g027350	0.00338351	-4.80209	0	0	2.03154	2.94387	1.97094	3.38896	3.9809	5.24477	5.58633	0.126356	0	0.781903	down	1	0
Cs_ont_8g028730	3.73e-05	-4.95592	0	0	0.1438	4.5821	5.93918	2.27932	6.04855	3.78963	1.49642	0.127414	0	0.212183	down	1	0
Cs_ont_4g023080	0.000355	-5.21577	0	0	0	0.171282	0.366218	0.340203	1.62478	1.05066	0.968308	0.050867	0	0.041897	down	1	0
Cs_ont_5g006560	0.00304371	-5.37568	0.079468	0	0.23996	0.080258	0	0.23923	0.708963	1.19918	1.28845	0	0.090912	0	down	1	0
Cs_ont_2g003450	0.00149967	-5.5477	0	0	0.466099	0.373534	0.857541	0.648631	1.55589	1.71287	0.882636	0.082869	0	0	down	1	0
Cs_ont_9g004780	0.00183777	-6.67176	0	0	0	0.210734	0.193252	1.39559	0.482577	1.53444	1.52422	0	0	0	down	1	0
Cs_ont_1g005460	1.9e-05	-7.02331	0	0	0	0.424803	2.55157	0.634799	7.93129	3.40574	2.03	0	0	0	down	1	0
Cs_ont_7g001550	1.32e-11	-8.03697	0	0	0	2.75354	2.89439	5.52124	6.41366	5.35599	7.43346	0.052774	0	0.043479	down	1	0
Cs_ont_1g018990	3.96e-12	-8.33201	0	0.188887	0.143244	5.58027	5.77698	9.74034	6.42702	13.3397	19.8399	0	0	0.105756	down	1	0
Cs_ont_5g032760	6.24e-06	4.24465	2.80413	1.42992	0.820245	0.615881	0.562053	0.404084	0	0.232365	0.968528	3.05844	10.1276	10.441	up	2	0
Cs_ont_4g023640	7.19e-32	3.35727	141.964	94.2925	123.781	19.2547	16.0197	13.4645	17.3512	25.4276	31.7125	192.551	391.155	178.532	up	2	1
Cs_ont_5g041280	4.28e-13	3.20644	5.95757	5.78327	7.93195	3.02221	2.56471	2.25972	2.2282	2.88217	0.48288	15.0009	22.2934	14.7566	up	2	0
Cs_ont_9g022830	8.41e-11	3.14321	1.76406	3.29784	4.35188	1.28714	1.00047	0.590484	1.06915	1.02362	0.749373	4.67255	12.6771	8.3946	up	2	0
Cs_ont_2g034070	3.12e-06	2.91906	0.306437	0.433002	0.553745	1.54692	0.964165	5.03944	0.607229	0.925041	1.34156	5.78809	3.22325	12.8115	up	2	0
Cs_ont_5g008870	5.45e-10	2.85265	10.4085	5.95663	8.03811	1.59089	3.30557	1.58443	0.586164	4.32859	3.79682	18.7446	18.7283	25.5135	up	2	0
Cs_ont_2g000120	8.01e-08	2.71388	4.73041	6.28881	5.92306	4.83645	4.09814	2.20874	2.61311	2.52031	2.57154	17.6504	19.4885	14.9503	up	2	0
Cs_ont_9g022730	2.91e-07	2.64445	1.22154	1.08006	1.07541	1.15692	0.778126	0.306428	0.075678	0.531786	0.800721	3.27256	3.43548	2.34438	up	2	0
Cs_ont_1g026070	3.92e-23	2.58854	5.16797	5.97555	5.11274	4.54123	4.38396	3.04778	3.34389	2.34646	3.3344	17.1819	24.7043	14.5039	up	2	0
Cs_ont_5g005850	2.95e-36	2.53034	7.56898	6.28515	10.4328	1.76836	1.78821	2.28909	1.91755	2.09693	2.42004	12.9117	12.817	12.2354	up	2	0
Cs_ont_8g021970	0.00201083	2.39099	0.465269	0.588996	0.473223	0.538645	1.11131	2.21521	0.498968	0.719374	0.895217	2.1562	1.20786	7.45369	up	2	0
Cs_ont_5g019950	1.69e-12	2.23695	8.26074	5.70187	11.2036	2.99348	3.52596	2.97262	4.30125	5.47237	5.58866	21.2418	35.468	17.4095	up	2	0
Cs_ont_5g005430	1.3e-05	2.15902	0.439727	1.02657	1.77285	0.669524	1.10466	1.239	0.465406	0.737059	0.923802	2.35761	1.74441	5.44511	up	2	0
Cs_ont_6g003250	2.19e-09	2.14828	19.0901	23.1918	47.1717	13.6252	10.4555	14.6849	11.2894	26.3784	27.2345	74.8931	142.897	74.8615	up	2	1
Cs_ont_2g023910	0.00698894	2.12711	0.473975	0.139711	0.079506	0.718028	0.366019	0.158537	0.15661	0.183395	0.52736	1.77643	0.813337	1.29125	up	2	0
Cs_ont_3g002310	8.66e-05	2.11076	178.521	161.01	750.416	230.357	190.796	319.686	236.225	319.988	281.641	1520.88	1167.09	1001.18	up	2	0
Cs_ont_2g032890	4.73e-05	1.99645	1.34124	1.01429	0.767953	1.30547	1.32847	0.624115	1.0912	0.444996	0.546217	2.28338	2.3539	3.86367	up	2	0
Cs_ont_6g002420	2.83e-11	1.98707	2.80187	4.31822	2.41778	6.46284	4.17029	4.23197	2.89545	3.90144	3.72995	12.9165	10.3361	18.1491	up	2	0
Cs_ont_6g013550	3.11e-08	1.87963	19.2608	14.5034	27.3137	7.89402	8.31066	10.7059	14.8697	20.34	16.9855	36.0696	91.5764	69.0449	up	2	0
Cs_ont_4g005460	2.96e-11	1.7643	22.5246	15.7451	23.4724	15.3883	13.7901	23.2125	9.63162	14.1697	11.1597	38.5125	29.9058	51.7228	up	2	1
Cs_ont_5g002630	0.0033154	1.68816	2.31609	3.46081	10.0489	2.09716	3.55268	5.44975	4.82928	6.02588	7.008	22.6295	25.8571	10.3855	up	2	0
Cs_ont_3g005280	2.84e-06	1.60849	2.10595	2.46226	2.96945	1.78128	2.21147	3.48098	1.97355	2.64349	2.16569	5.06817	5.33536	10.3733	up	2	0
Cs_ont_2g027360	1.15e-05	1.55921	5.53284	3.97119	8.71755	6.96467	4.75606	8.44897	6.12052	7.07392	3.74766	21.2779	11.7422	17.6972	up	2	0
Cs_ont_7g004620	3.19e-07	1.55269	2.4661	5.30943	5.14077	3.63437	3.55684	3.16386	2.29606	2.80638	3.6563	9.13826	9.6953	7.4104	up	2	0
Cs_ont_5g019810	4.41e-08	1.54861	57.7914	51.3579	50.3035	20.6012	19.48	14.1845	25.1563	45.7118	35.1827	77.8476	156.685	82.3275	up	2	0
Cs_ont_4g027420	8.24e-09	1.51784	2.53914	2.51525	2.38978	1.36003	2.49176	1.81801	0.975254	1.98565	2.21685	5.04934	5.62655	4.41199	up	2	0
Cs_ont_3g032950	0.000338	1.51022	2.53854	6.26631	5.50425	8.39491	7.40342	8.86322	4.21201	1.85478	5.62624	7.6501	8.17524	18.1948	up	2	0
Cs_ont_5g004960	6.41e-14	1.49859	7.759	13.4978	9.0492	8.47646	9.10018	8.33015	6.12168	10.6938	11.0122	23.8873	25.8657	29.8231	up	2	0
Cs_ont_3g000620	1.01e-11	1.48861	2.37207	2.93152	2.45004	4.52439	4.1445	2.88091	1.95401	2.87681	3.18881	6.61395	9.94863	6.4419	up	2	0
Cs_ont_7g002800	1.37e-05	1.48846	28.4177	38.1743	55.9731	12.0832	15.4043	17.3805	19.5979	34.503	37.8793	77.0965	128.828	57.4596	up	2	0
Cs_ont_2g014030	1.13e-05	1.4497	6.12897	7.64084	10.3135	6.06646	4.72604	7.41088	5.53654	9.27881	6.97584	18.3755	26.9291	15.4536	up	2	0
Cs_ont_7g019550	8.27e-07	1.33933	4.48542	5.80805	6.87593	3.18106	2.65074	2.79367	2.52095	4.599	5.06421	8.90404	14.1275	8.42425	up	2	1
Cs_ont_9g002550	8.29e-06	1.33717	17.7132	15.6924	18.9574	9.68403	10.944	9.97178	17.8404	21.5912	20.4926	50.2305	76.1564	28.8689	up	2	1
Cs_ont_5g050210	4.33e-05	1.30424	5.53617	6.41765	8.7511	4.0082	3.10368	3.86839	5.7614	6.81772	6.75488	14.2843	23.7796	10.9359	up	2	0
Cs_ont_5g047260	0.000887	1.26601	1.99696	2.45842	3.36518	4.48432	3.29802	3.9012	4.51265	0.901116	1.38058	6.08813	4.70097	6.12525	up	2	0
Cs_ont_4g026970	2.27e-06	1.26579	14.7919	13.5896	14.9506	16.2702	11.6724	14.0765	12.8331	10.0525	12.0734	34.0726	29.6397	22.7196	up	2	1
Cs_ont_7g007340	6.83e-06	1.24335	9.12903	10.5218	7.73385	6.68851	6.57415	10.4343	5.43454	9.79797	6.22861	21.7636	14.1154	15.4167	up	2	0
Cs_ont_1g000870	0.00244312	1.20405	16.5759	23.4323	41.517	18.9285	17.5951	18.793	17.3334	31.5331	33.5156	63.1309	95.7379	34.1645	up	2	1
Cs_ont_5g014920	4.41e-05	1.1748	4.34802	3.77386	3.65578	2.72565	3.74111	3.03547	2.28282	4.05527	4.87443	8.591	9.59426	7.54154	up	2	0
Cs_ont_9g025680	2.39e-16	1.14841	54.0529	61.9857	63.5431	53.5598	53.2927	61.5562	62.1153	66.6858	63.6617	174.77	125.022	157.555	up	2	0
Cs_ont_6g019800	6.87e-05	1.09715	3.1433	4.96561	6.6263	6.63891	6.41974	5.79817	4.44283	5.36848	4.96909	7.22576	10.7728	14.025	up	2	0
Cs_ont_5g050820	2e-06	1.09052	6.29019	7.41372	9.62267	6.10686	6.79155	5.53432	5.18381	7.69464	6.7986	11.5739	19.3705	11.9033	up	2	0
Cs_ont_1g018080	0.00355674	1.08494	18.5357	28.2507	45.1745	15.5567	15.9969	19.9859	27.5954	36.5383	34.534	73.1551	104.579	36.6714	up	2	0
Cs_ont_7g029130	0.00296131	1.03848	1.15116	1.69132	2.15665	0.876589	0.947843	0.819799	1.03515	1.96524	1.78925	3.36774	2.33233	4.16817	up	2	0
Cs_ont_5g004710	0.00384586	1.03064	2.34264	2.87083	2.90091	3.08557	2.27431	1.86976	1.53339	3.22784	3.65635	3.57103	8.75514	5.22439	up	2	0
Cs_ont_2g019840	7.41e-10	1.02589	18.0504	15.3853	12.222	12.2287	14.2317	13.4544	17.2287	18.2783	18.9565	37.2866	32.7702	42.8909	up	2	0
Cs_ont_2g012930	0.00073	1.02586	20.8602	14.9572	21.56	13.1328	11.0003	14.9141	12.3584	25.5653	22.7464	23.9853	46.4574	41.0598	up	2	0
Cs_ont_3g003030	0.000398	1.02034	7.31447	10.9835	15.0343	20.4122	16.6365	19.405	13.2302	12.4845	11.2966	18.4662	19.1862	38.4364	up	2	0
Cs_ont_7g025270	0.00132837	1.00212	18.6182	14.709	24.3513	10.4451	11.6947	13.4048	17.4543	26.3962	21.7215	42.066	65.5292	26.8429	up	2	0
Cs_ont_1g026520	8.02e-06	0.993604	7.25482	5.92238	5.96052	7.92085	8.66947	11.575	7.56739	6.17754	5.23412	9.36772	14.4807	14.7873	up	2	1
Cs_ont_3g011780	0.000108	0.993553	8.43079	8.07877	10.0105	9.22248	8.81205	8.1337	12.2159	17.5011	14.3952	26.7464	44.8474	18.5673	up	2	0
Cs_ont_1g023390	3.64e-05	0.98589	1.6127	1.76875	1.7714	1.90545	1.59887	2.20691	1.75272	1.55314	1.79231	2.40556	4.17925	3.77967	up	2	0
Cs_ont_8g008850	0.00044	0.985529	154.841	121.559	170.414	89.8559	82.4058	96.5125	195.156	132.429	118.632	307.584	419.059	184.168	up	2	0
Cs_ont_6g006800	0.000165	0.963937	4.78961	4.54706	4.87163	5.20579	3.46458	5.56526	4.94607	4.20539	2.9581	8.49813	6.49385	8.96253	up	2	0
Cs_ont_1g021370	4.35e-05	0.922673	14.8394	16.8674	9.50934	15.78	17.755	17.4817	11.1096	16.7711	15.731	31.5785	28.8158	23.7152	up	2	0
Cs_ont_3g004170	0.000424	0.918592	5.27876	7.63466	10.6474	11.962	12.2076	11.4291	5.67449	9.51986	9.08038	13.2839	17.7818	15.5584	up	2	0
Cs_ont_5g002960	1.84e-06	0.894192	81.1816	61.6379	72.2964	39.6757	39.7448	45.9678	49.809	64.8316	64.9953	90.38	150.61	97.3132	up	2	0
Cs_ont_4g004090	2.01e-05	0.888769	5.87907	7.90088	9.51822	8.09048	9.31536	11.6053	6.53485	7.88119	6.20294	11.7628	12.649	14.2001	up	2	1
Cs_ont_3g024010	0.00436836	0.88214	15.2425	18.9907	28.8312	36.1568	37.4193	45.735	26.1579	33.6826	30.2851	57.0141	44.3573	69.3679	up	2	0
Cs_ont_4g016250	0.00310584	0.867453	42.5089	56.5336	46.8502	39.8177	43.1389	45.3115	73.6165	76.9669	61.4154	143.071	180.736	74.4313	up	2	0
Cs_ont_1g018190	9.03e-08	0.849919	32.5341	28.7628	44.0995	34.7105	34.7146	37.6043	26.8206	28.4328	31.3651	45.7845	53.3048	59.7081	up	2	1
Cs_ont_1g019170	0.00421923	0.831886	33.8134	41.4474	61.3015	30.2048	31.8809	28.7035	38.6321	65.8044	57.9999	64.2039	142.502	87.8876	up	2	1
Cs_ont_4g023050	0.00213147	0.798019	5.23882	4.74297	2.8298	6.45798	4.95452	6.82927	5.88486	7.00136	7.37918	10.6574	11.355	12.9079	up	2	0
Cs_ont_7g027110	0.00602309	0.787986	30.5954	46.4133	82.0861	69.2639	59.3881	50.2975	66.1564	75.724	61.9652	110.157	116.163	134.631	up	2	0
Cs_ont_2g020730	1.55e-05	0.783424	7.25099	12.5154	12.2382	15.7666	14.2717	11.3929	11.3479	13.7221	10.9693	23.2277	18.7704	21.0234	up	2	0
Cs_ont_1g014960	6.07e-09	0.736	14.889	15.9306	19.8181	15.4626	15.3099	13.6907	12.4145	15.7958	16.2454	26.5902	22.9564	25.5417	up	2	0
Cs_ont_1g027610	1.7e-05	0.73371	19.3169	21.0612	20.433	31.3053	34.0961	42.1339	29.4389	24.994	23.4393	34.7511	54.5862	43.4957	up	2	1
Cs_ont_1g023520	2.07e-07	0.726878	18.3219	24.8555	26.5545	22.0621	18.5737	18.4631	19.4031	21.5407	21.5038	31.9752	38.6051	34.9018	up	2	0
Cs_ont_2g006390	0.000168	0.720874	9.56347	13.1113	13.1073	12.0964	10.2252	9.51264	12.7276	12.3002	9.62155	17.9803	21.2948	19.094	up	2	0
Cs_ont_7g007890	0.000992	0.671534	101.945	101.142	119.359	74.8837	83.1276	83.6226	96.2258	128.978	128.864	159.755	270.349	145.29	up	2	0
Cs_ont_9g016630	5.83e-05	0.632683	19.4071	24.8545	26.5672	58.3784	57.9117	50.122	58.231	80.2314	78.1214	136.486	101.3	103.545	up	2	0
Cs_ont_9g002190	1.48e-06	0.628063	27.9553	27.5512	32.7956	36.5508	31.9285	27.6166	26.5043	30.7766	28.8331	46.4105	38.4914	46.6671	up	2	0
Cs_ont_6g007460	0.00849414	0.595665	6.64669	5.0042	8.14879	5.54246	6.61344	6.53445	8.45641	7.56528	8.87305	11.2593	15.5574	10.8303	up	2	0
Cs_ont_5g003370	7.28e-05	0.594857	22.9759	21.2481	23.7859	19.154	21.0884	16.8908	17.555	23.5468	26.6846	34.3451	39.4795	30.6557	up	2	0
Cs_ont_8g000740	0.00419145	0.594258	3.23865	3.12586	2.58695	4.34188	4.35149	5.12298	5.41336	3.11432	3.31898	5.78023	6.65108	5.9935	up	2	1
Cs_ont_5g038330	0.0059916	0.585761	2.41382	3.4168	3.12852	4.0746	4.21214	3.83236	2.24451	4.01651	3.73743	4.97183	5.04919	5.10196	up	2	0
Cs_ont_8g021290	0.00681895	0.509936	44.714	64.8468	76.7332	77.2933	64.1538	82.1963	72.1081	67.1914	74.6818	93.0636	95.2167	130.136	up	2	0
Cs_ont_7g000150	0.000153	-0.516333	100.052	145.472	129.262	394.788	381.493	330.934	255.936	289.567	303.706	225.194	199.833	180.133	down	2	0
Cs_ont_7g028900	0.00606938	-0.519214	5.17558	3.91424	4.70235	12.7932	13.0079	10.5047	10.8425	11.2807	10.0208	8.637	7.63461	6.63353	down	2	0
Cs_ont_1g019900	1.34e-05	-0.553739	5.39081	7.84275	6.59668	13.1851	13.3833	12.9203	12.6727	16.1446	16.1034	11.1575	10.8748	9.15976	down	2	0
Cs_ont_9g016500	0.00973697	-0.554719	1.76058	2.03257	1.85058	5.07833	5.27135	4.46875	5.45002	5.71547	4.30128	3.62488	3.60807	3.50167	down	2	0
Cs_ont_2g018370	0.000235	-0.566941	9.33467	14.0601	13.1398	31.3178	31.3149	30.5422	25.7082	29.0184	29.7225	18.8932	17.7231	21.1765	down	2	1
Cs_ont_5g041760	3.67e-05	-0.577088	11.4771	17.7096	15.2357	55.83	57.7212	48.5779	44.1251	48.2864	48.5708	37.0066	29.2958	29.8959	down	2	0
Cs_ont_3g011980	0.00684951	-0.588628	2.56424	2.40888	2.54259	6.05777	6.11544	5.68607	5.71236	6.0011	7.16723	5.15313	3.99251	3.67692	down	2	1
Cs_ont_2g003770	3.84e-05	-0.589853	34.7349	42.8975	36.6112	67.3741	65.7156	69.7321	66.4347	92.5681	92.528	55.4913	65.1491	49.7642	down	2	0
Cs_ont_2g027960	5.59e-06	-0.594873	44.1566	57.1361	53.2687	157.503	144.366	129.951	95.12	122.833	121.549	76.7338	67.3745	81.2564	down	2	0
Cs_ont_6g005560	0.000854	-0.598717	116.445	132.112	100.012	325.985	324.637	278.283	224.076	279.899	273.903	213.227	153.441	156.263	down	2	0
Cs_ont_6g022410	0.000626	-0.609242	18.3664	26.8712	30.2077	50.4048	51.278	43.9984	50.132	61.1612	55.0174	39.0089	43.8062	28.9382	down	2	0
Cs_ont_1g029240	0.00120031	-0.611638	3.79711	5.00322	4.27002	10.016	11.3657	10.3791	12.0431	10.1903	11.4765	7.76846	7.68002	7.23642	down	2	0
Cs_ont_8g001310	1.09e-08	-0.616114	15.4936	17.6823	18.6175	47.3991	43.6521	43.1755	43.67	47.7009	43.4399	34.5461	28.9957	26.1887	down	2	0
Cs_ont_8g020880	1.93e-05	-0.617404	176.731	169.74	180.571	290.155	268.854	339.246	382.388	461.428	434.273	337.831	291.15	221.089	down	2	0
Cs_ont_7g015280	0.00187484	-0.622242	8.27336	6.97824	5.67011	17.2318	15.5924	17.5426	14.8344	17.6326	19.4653	10.267	12.2093	11.8638	down	2	0
Cs_ont_5g003680	7.05e-08	-0.625681	114.818	135.726	102.099	222.652	216.46	251.463	240.368	283.89	264.107	188.014	177.249	156.042	down	2	0
Cs_ont_6g018160	0.00897521	-0.632934	1.93372	1.68084	1.80433	5.36547	5.6353	4.81545	5.9186	5.73347	6.17341	5.03406	3.39947	3.28532	down	2	0
Cs_ont_6g008670	0.00251604	-0.654206	2.1895	2.46922	2.36307	7.7473	7.6534	5.84752	6.47361	6.40858	6.08976	4.17449	3.63421	4.41782	down	2	0
Cs_ont_5g002500	1.67e-06	-0.666935	16.4158	21.0933	25.8876	41.622	36.7186	41.4422	43.1297	52.3193	49.8207	33.2544	32.9917	26.8166	down	2	0
Cs_ont_6g016070	1.2e-05	-0.677071	19.9232	24.7218	24.8381	53.9391	51.4605	48.5446	43.805	61.3707	59.2218	38.1827	40.2292	26.3844	down	2	0
Cs_ont_4g021620	6.19e-05	-0.688166	3.45198	3.86047	2.88636	10.3968	10.2726	10.3892	10.6585	11.6902	10.1253	7.39984	6.84009	6.3088	down	2	0
Cs_ont_7g003340	0.000184	-0.690782	4.65572	3.64153	2.99096	10.1074	8.92999	9.4189	10.7874	10.3032	9.92872	6.67598	6.52436	6.39952	down	2	0
Cs_ont_7g002430	6.62e-05	-0.698556	12.483	17.1614	20.1491	50.4469	52.8895	60.1536	38.8157	52.8727	57.7796	33.732	29.4213	32.0329	down	2	1
Cs_ont_6g022520	0.00252577	-0.716538	4.12609	4.7969	4.62114	14.6994	17.2327	11.9198	13.9429	14.3739	13.9775	10.6528	6.93443	8.55164	down	2	0
Cs_ont_4g019980	0.0032952	-0.72513	3.61518	2.77832	2.23103	9.57168	9.66232	7.1296	8.45749	9.69674	8.13692	5.97034	5.6539	4.62139	down	2	0
Cs_ont_5g035690	7.84e-05	-0.742165	65.0839	70.9022	81.511	203.894	169.234	287.064	239.955	254.395	230.665	168.518	123.811	149.309	down	2	1
Cs_ont_2g010780	1.64e-05	-0.749055	1.87628	2.55347	2.44126	7.71175	7.38164	7.63555	7.63426	8.58783	8.48603	5.8421	4.37898	4.63081	down	2	0
Cs_ont_4g020580	0.000135	-0.753741	3.61783	4.26996	3.27422	14.525	14.2852	14.3427	13.7981	13.1349	14.7094	9.09575	8.5999	7.59521	down	2	0
Cs_ont_1g024370	0.000858	-0.760005	6.1381	5.34745	4.25769	14.7072	18.2857	13.6561	14.905	15.0076	15.9217	10.8363	8.82646	8.03105	down	2	0
Cs_ont_8g005980	0.000124	-0.784767	6.29098	5.78696	7.20099	25.58	26.1229	30.1258	14.1073	18.1594	24.5439	10.5886	10.1668	12.5976	down	2	0
Cs_ont_3g009290	1.09e-07	-0.820556	2.31552	3.40992	2.34447	8.48568	9.58181	7.68473	7.05446	7.72608	8.60764	4.73224	4.59739	4.2817	down	2	0
Cs_ont_2g031580	3.42e-06	-0.832606	15.2873	10.1957	14.9537	34.9409	36.2125	40.2668	36.7922	42.5871	38.9943	23.1944	19.1607	21.1966	down	2	1
Cs_ont_3g025070	0.00553792	-0.833019	2.61533	4.52772	7.59645	25.3039	24.7986	23.3286	28.8767	28.1963	25.2404	19.9788	14.6895	12.563	down	2	0
Cs_ont_4g014780	2.95e-12	-0.849124	42.4267	56.0128	64.0646	121.275	122.527	134.512	136.552	144.119	162.175	90.3063	89.7498	72.5252	down	2	0
Cs_ont_9g027050	0.00047	-0.865492	2.52893	3.44252	2.4929	8.1444	10.9238	9.31451	9.31653	10.4956	9.95343	6.28813	5.26823	5.08417	down	2	0
Cs_ont_1g027900	2.76e-09	-0.910096	6.65529	6.68609	7.6841	25.8888	28.2361	23.2949	25.6364	29.2348	25.3782	14.4898	15.485	13.6484	down	2	0
Cs_ont_6g013900	7.62e-07	-0.917162	2.14812	1.54836	1.8118	5.68618	6.386	5.05689	7.0422	7.25838	6.61207	4.18992	3.56835	3.52097	down	2	1
Cs_ont_2g006890	0.000112	-0.920653	10.4428	18.8687	21.7611	71.4218	76.6095	91.9218	116.783	130.393	106.507	77.313	55.5853	57.696	down	2	0
Cs_ont_2g024330	0.00194663	-0.923134	8.35668	10.7758	14.7436	67.6192	48.5727	89.4666	52.6001	35.0552	35.7507	25.5928	16.6771	25.3447	down	2	0
Cs_ont_2g008600	5e-05	-0.932287	4.1225	4.58793	4.8071	17.5714	18.8216	15.2788	20.1734	23.1944	17.7071	11.8789	10.9747	9.82295	down	2	0
Cs_ont_8g003170	1.69e-06	-0.933681	18.8562	23.9005	23.6863	90.1955	102.258	89.8718	76.64	97.1623	90.1195	52.7639	45.487	43.3988	down	2	1
Cs_ont_1g023760	0.000132	-0.981075	0.651826	1.68843	1.26414	6.37298	6.47411	6.00041	5.93028	6.24512	5.6086	2.93119	3.53747	2.7709	down	2	0
Cs_ont_5g040350	0.000309	-0.986727	47.9198	33.4495	31.6756	119.45	124.687	140.119	158.414	184.074	193.238	120.31	100.401	55.5439	down	2	1
Cs_ont_2g031190	4.93e-08	-1.04509	11.819	22.0986	25.2775	85.7918	75.8185	72.6355	69.5567	78.0547	70.2727	40.5428	34.9853	32.1889	down	2	0
Cs_ont_9g011940	3.9e-09	-1.05836	32.373	34.0865	28.6511	150.893	159.67	113.748	87.2134	104.885	110.863	57.1652	43.6549	47.0834	down	2	0
Cs_ont_6g011430	0.00141168	-1.08352	39.3336	89.2039	98.4796	643.393	784.158	570.468	288.875	449.823	584.561	250.854	200.2	181.959	down	2	0
Cs_ont_5g026740	0.00211955	-1.09367	19.4175	21.7716	32.8387	182.432	174.511	329.331	290.429	178.017	198.616	118.195	61.8866	141.037	down	2	0
Cs_ont_3g004630	0.00277753	-1.09763	0.616948	0.666285	0.620006	4.56839	3.68138	4.1255	6.11383	7.40112	6.72542	3.94615	3.99804	1.83105	down	2	0
Cs_ont_2g001690	1.45e-05	-1.11169	0.489855	1.23364	1.29482	6.60291	6.65661	6.23899	5.1965	6.70515	6.60659	3.4615	2.47808	2.73994	down	2	0
Cs_ont_5g040500	1.5e-05	-1.11648	2.55993	2.11265	1.2114	7.47705	7.70979	6.47643	8.85587	8.70116	8.25065	4.33787	4.58519	3.2812	down	2	0
Cs_ont_3g011120	4.42e-07	-1.15907	4.92511	8.06879	10.4439	39.7617	47.3572	44.1694	39.2603	42.3601	44.5003	24.1786	17.4801	15.9069	down	2	0
Cs_ont_5g025780	5.41e-05	-1.16033	5.68649	10.2043	15.6456	62.8466	60.8115	63.2719	33.4589	49.5807	59.7617	22.7983	23.2958	18.8294	down	2	0
Cs_ont_5g031770	2.95e-07	-1.17259	38.4677	59.4816	61.0099	234.423	228.057	237.813	253.983	219.739	202.59	147.105	106.385	75.8249	down	2	0
Cs_ont_8g005310	0.000124	-1.21785	1.06711	0.967993	0.627485	3.67379	3.85395	3.80373	5.49974	8.71228	6.34035	2.08875	1.93577	4.79726	down	2	1
Cs_ont_7g001600	7.36e-08	-1.24286	3.35526	3.06072	3.30971	12.1375	12.5699	12.7825	10.9688	11.233	17.6052	5.93503	6.00884	5.21942	down	2	0
Cs_ont_4g003060	6.59e-05	-1.2528	0.440535	0.390875	0.517512	5.33225	5.56294	3.91894	2.70732	3.47588	3.61181	1.86092	1.2663	1.06482	down	2	0
Cs_ont_7g001620	0.000601	-1.25543	0.185808	0.433326	0.547062	5.35021	5.51167	4.54763	3.83568	1.99587	2.69214	1.87092	1.47695	0.727161	down	2	0
Cs_ont_5g033830	0.00177563	-1.25595	2.51015	1.89428	2.56739	11.9254	15.1628	19.4691	19.0169	22.6228	15.6731	11.4746	5.7675	7.14248	down	2	0
Cs_ont_3g007540	1.39e-20	-1.27509	228.966	207.038	206.572	2040.66	2034.76	2178.57	2215.59	2939.67	2389.72	1227.53	1002.6	947.417	down	2	0
Cs_ont_1g021460	0.000254	-1.28571	1.26256	2.15881	4.72886	13.1667	13.2291	16.9637	11.6552	15.0147	18.3264	5.69373	5.09685	7.88905	down	2	0
Cs_ont_5g016980	2.3e-08	-1.29158	24.9052	15.7474	16.6983	176.76	185.763	164.113	244.237	292.287	233.588	127.77	106.174	87.2367	down	2	0
Cs_ont_2g017820	0.000249	-1.29854	45.279	124.898	113.461	388.656	492.171	562.853	338.566	824.808	677.501	339.426	225.324	194.424	down	2	0
Cs_ont_9g003850	0.00566807	-1.30018	7.02156	10.7055	14.3463	105.01	124.244	106.676	98.0395	191.958	221.623	112.439	69.5835	30.7983	down	2	0
Cs_ont_7g005220	3.1e-11	-1.30725	15.7874	11.66	10.4578	70.4934	66.2978	55.618	46.0394	57.1362	60.3259	24.4537	21.7046	21.07	down	2	1
Cs_ont_3g024800	0.000152	-1.37059	1.52189	6.16795	8.14843	53.6214	46.5584	54.2427	45.8793	52.521	52.2858	21.6867	15.8702	21.6428	down	2	0
Cs_ont_2g025530	6.52e-11	-1.55461	35.7659	28.6226	18.951	216.184	208.074	155.153	112.463	163.115	167.502	52.9431	48.7753	51.4927	down	2	0
Cs_ont_2g034210	3.88e-10	-1.57595	6.67212	9.30646	8.4711	32.2428	37.5704	35.1311	33.7774	49.2108	57.7097	18.3593	17.3368	12.5521	down	2	0
Cs_ont_2g034240	7.42e-17	-1.62687	110.294	160.881	171.985	805.486	894.497	816.664	756.521	1068.74	1141.88	410.358	333.687	233.919	down	2	0
Cs_ont_6g013640	0.00767873	-1.77591	0.688548	2.44604	2.37589	16.4295	23.4588	8.31056	14.3559	46.5401	68.6267	19.2044	12.7863	6.18675	down	2	0
Cs_ont_9g023920	1.16e-09	-1.78866	12.6466	25.031	15.9494	176.567	215.773	268.246	102.474	177.701	202.689	61.3641	43.1952	37.1825	down	2	0
Cs_ont_2g034290	1.01e-21	-1.88579	29.8083	32.0004	38.9367	279.886	271.677	263.923	260.407	333.402	341.113	110.21	91.6629	56.6387	down	2	0
Cs_ont_4g001200	6.05e-07	-1.91419	0.513357	0.956808	1.03011	17.7935	22.2151	9.95067	7.45906	13.4444	13.4563	3.69384	3.12984	2.45101	down	2	0
Cs_ont_9g023940	2.31e-09	-1.94638	3.10564	2.09414	1.25838	25.7409	33.6161	18.7316	19.3562	18.8805	25.129	6.92911	4.98161	4.82816	down	2	0
Cs_ont_3g007550	9.55e-23	-2.01955	96.422	61.9129	67.2951	946.72	917.805	1129.47	1286.74	1761.76	1404.96	425.357	361.725	326.537	down	2	0
Cs_ont_3g011140	2.29e-16	-2.07898	2.21936	4.93339	4.66978	37.3836	44.9169	49.0027	38.1883	27.7097	46.7113	9.4464	9.11957	8.60085	down	2	0
Cs_ont_6g004610	1.74e-06	-2.38435	22.0984	60.0953	38.2877	741.451	804.114	580.621	455.285	785.357	1010.7	204.318	174.5	59.9533	down	2	1
Cs_ont_2g033590	2.55e-22	-2.64314	0.755936	1.28309	1.54983	34.0742	36.9585	29.1384	20.0617	28.46	36.529	4.91843	4.68831	3.91448	down	2	0
Cs_ont_9g016320	3.01e-10	-2.9375	0.6056	1.94081	1.44691	18.5768	21.2498	19.8993	20.7086	45.8709	46.4028	6.46873	6.66749	1.9677	down	2	1
Cs_ont_5g043520	1.62e-33	-3.14843	1.4199	1.70812	1.70121	30.7416	29.5256	50.1419	31.3194	22.3549	30.9304	4.70423	2.79741	2.29715	down	2	0
Cs_ont_9g020650	4.03e-07	-4.10653	0	0	0.091925	3.86827	4.90509	15.5607	3.7067	15.6614	22.3786	0.57412	0.834777	1.01776	down	2	0
Cs_ont_9g027420	7.61e-08	7.55986	13.8394	10.796	8.47672	0	0	0	0	0	0	3.08129	2.63349	0.831652	up	3	0
Cs_ont_1g013240	3.45e-07	6.94363	7.69778	7.05046	7.94829	0.159076	0.10931	0	0	0	0	1.77816	2.97472	3.62866	up	3	0
Cs_ont_9g027480	2.17e-14	6.67455	31.2976	16.9115	20.3047	0.050127	0.137741	0	0.196748	0	0	4.82534	6.41056	9.86956	up	3	0
Cs_ont_4g015040	3.82e-23	6.54151	30.4795	31.7122	27.8006	0	0.062342	0	0.200178	0.048474	0.07927	8.71705	12.0139	6.67112	up	3	0
Cs_ont_1g013750	2.32e-15	6.16313	51.5559	48.4307	31.7471	0.104811	0	0.208384	0.51447	0	0	15.8641	15.6776	7.73228	up	3	1
Cs_ont_9g011470	7.71e-08	5.64764	31.0336	150.74	107.142	0	1.99659	0	1.26537	0	0	24.7489	25.7562	17.4669	up	3	1
Cs_ont_2g017140	5.47e-07	5.10027	15.3883	13.6351	9.86549	0.214652	0.197278	0.106697	0.105365	0.246514	0	4.10874	5.22985	2.37601	up	3	0
Cs_ont_1g012870	3.72e-15	3.84039	19.8259	18.1446	22.8094	0.523657	0.514552	0.360895	0.548967	0.160308	1.06154	9.07585	8.61106	9.21207	up	3	0
Cs_ont_1g013210	6.04e-09	3.6933	9.02215	9.80418	13.0466	0.823093	0.604325	0.081785	0.565519	0.189193	0.156684	1.99851	5.31443	4.9155	up	3	0
Cs_ont_7g015250	9e-16	3.44701	4.26499	4.34893	5.07462	0.107608	0.147565	0.108712	0.070375	0.144559	0.151508	1.04327	1.1878	2.37871	up	3	0
Cs_ont_5g035260	4.88e-24	3.18442	227.84	223.363	132.18	18.1392	19.5706	7.44642	10.4255	5.94111	10.5322	86.9279	98.9003	64.6805	up	3	1
Cs_ont_3g023780	0.000134	3.10324	3.26188	4.08017	2.83036	0.382238	0.420789	0.455708	0.150063	0.087894	0.216498	1.29501	1.29886	1.46172	up	3	0
Cs_ont_2g022210	9.43e-26	3.02607	580.163	444.605	244.038	30.4436	26.8348	28.724	12.4611	13.3941	25.5906	117.889	154.01	153.61	up	3	0
Cs_ont_7g025150	7.27e-24	3.00608	14.1914	17.9492	12.0507	1.30261	1.49273	1.682	0.767011	0.823805	0.98264	6.67238	7.74469	6.79286	up	3	0
Cs_ont_8g015870	4.94e-09	2.85179	6.81895	3.90385	5.67978	0.183385	0.268541	0.218452	0.42532	0.337673	0.241423	2.00649	2.06172	3.23915	up	3	0
Cs_ont_5g035230	3.32e-18	2.80569	144.06	146.92	75.1198	14.4231	18.6805	7.667	8.22993	4.59099	9.57029	52.4181	64.2017	44.2035	up	3	0
Cs_ont_1g016170	0.000832	2.79644	123.768	55.1312	30.8069	8.27504	5.03312	6.03095	2.18141	0.462427	3.08359	5.56376	6.41267	28.6148	up	3	0
Cs_ont_2g031680	2.52e-49	2.77486	51.2391	59.421	57.9752	4.387	5.07177	3.60557	6.32076	4.71814	4.4102	37.3071	47.0698	27.9414	up	3	0
Cs_ont_8g009400	7.44e-12	2.68158	15.9906	16.4357	23.8431	1.90446	2.46126	1.89644	1.49687	2.18221	1.27178	9.82315	12.7487	9.64933	up	3	0
Cs_ont_1g013040	3.44e-12	2.59281	94.1153	50.3466	40.8995	3.10347	2.40033	1.239	2.86079	3.23213	5.03969	20.0149	20.966	27.2737	up	3	0
Cs_ont_5g035220	6.19e-11	2.58022	162.794	132.907	90.8659	16.8515	24.4352	6.69198	12.2796	7.14026	7.50815	49.4075	70.2134	47.6564	up	3	0
Cs_ont_3g003530	2.99e-19	2.55731	11.6216	26.7048	20.4771	1.71222	2.4487	2.33461	1.59413	1.62667	1.93149	10.1918	14.0398	7.62585	up	3	0
Cs_ont_1g000300	1.65e-10	2.50855	9.7003	10.8961	13.8094	2.50092	1.58911	2.17386	1.40666	0.688708	0.866278	3.21267	3.63352	9.65904	up	3	0
Cs_ont_7g027730	7.05e-05	2.47459	183.305	103.194	93.6118	11.068	5.17264	5.32155	12.0762	4.59824	2.42823	21.2773	31.7366	56.5053	up	3	1
Cs_ont_2g004450	2.83e-13	2.27002	19.6987	20.8136	17.6512	1.88149	1.97154	1.1347	0.989189	1.31345	1.77452	6.8838	7.91447	5.43021	up	3	0
Cs_ont_2g028840	2.52e-06	2.16338	22.8723	45.3648	111.557	9.42168	10.4579	7.80855	3.82094	5.28022	4.6957	25.8981	27.1963	10.256	up	3	0
Cs_ont_1g012820	0.00105074	2.14413	10.9261	10.8217	17.118	0.719372	1.9866	0.713416	0.938025	0.55039	1.85701	4.46135	4.63311	6.13166	up	3	0
Cs_ont_2g016850	3.26e-11	2.08757	59.4088	110.927	58.4389	7.02204	7.33352	4.60004	5.08328	6.7765	11.6296	35.2371	35.7792	30.7948	up	3	0
Cs_ont_2g020440	9.1e-12	2.08116	31.8486	22.3973	18.2566	2.78065	3.16718	1.43193	1.75001	1.69112	2.39034	6.75724	6.91772	11.3379	up	3	0
Cs_ont_8g006410	4.19e-11	2.06653	13.9043	11.2742	20.2753	2.0612	2.46083	1.98343	2.12474	2.22461	1.51254	7.96881	9.15606	7.97537	up	3	0
Cs_ont_3g029900	1.18e-66	2.05475	52.5282	66.0454	62.5495	10.0766	8.94176	9.70261	8.94673	8.26974	9.70591	35.1061	38.361	41.5146	up	3	0
Cs_ont_4g023500	1.85e-31	2.03664	74.6121	68.1785	55.6337	9.02883	13.3659	8.09097	7.93408	8.45407	9.27888	35.0307	40.456	34.1556	up	3	0
Cs_ont_3g023620	5.93e-07	1.95079	8.88731	10.1938	9.29695	0.9402	1.17899	0.815967	1.3459	0.633607	1.35595	3.65316	4.9048	4.78872	up	3	0
Cs_ont_6g026230	1.21e-11	1.92464	644.637	366.859	240.738	26.1208	27.5068	24.9675	44.4213	37.9485	45.3584	156.64	217.348	135.787	up	3	1
Cs_ont_7g027740	1.37e-05	1.9134	42.1729	33.9938	29.234	8.7567	4.95456	3.61543	4.80209	2.17524	2.3569	6.39707	10.1163	19.2012	up	3	1
Cs_ont_1g008200	5.32e-09	1.82581	48.6818	35.0102	57.3824	2.50862	4.21062	3.14464	8.03098	4.38389	5.4744	16.5079	20.5184	27.9348	up	3	0
Cs_ont_1g002440	8.55e-08	1.70874	18.2332	20.4205	17.5339	5.9155	3.42354	3.5581	4.59301	2.36772	2.48193	9.79373	11.7245	10.3898	up	3	0
Cs_ont_1g012370	0.00445087	1.66263	286.86	166.431	111.025	27.0757	26.7634	21.6762	20.8648	9.08972	7.49985	25.009	30.4342	66.0704	up	3	0
Cs_ont_1g016730	4.24e-05	1.65735	14.003	9.28014	7.88078	1.1035	1.05904	1.3567	1.49535	0.604455	0.494895	2.57508	3.15338	2.73644	up	3	0
Cs_ont_3g012260	0.00141317	1.63829	64.5295	31.9527	19.8978	4.48566	4.32171	3.49597	4.21578	5.13939	4.83931	8.49856	11.9498	24.2826	up	3	0
Cs_ont_7g017210	2.52e-13	1.63	29.7898	25.7173	20.5169	5.05337	6.00345	5.16685	4.12401	5.29528	5.18208	16.1829	18.524	11.5197	up	3	0
Cs_ont_1g015000	9.71e-39	1.62979	80.106	111.386	98.7746	27.4706	29.1987	20.3985	22.3225	20.3066	21.1466	69.4071	70.6971	61.5179	up	3	0
Cs_ont_2g013260	5.26e-12	1.52786	698.518	709.498	698.495	184.748	162.161	157.065	185.783	91.4466	90.4939	393.76	370.142	357.49	up	3	0
Cs_ont_7g024400	6.48e-07	1.50677	23.781	15.9746	12.298	3.76305	2.11803	3.00539	3.54842	3.5487	2.85779	8.09931	8.88226	12.1133	up	3	0
Cs_ont_3g028130	0.00089	1.45577	13.0873	12.2296	19.1711	3.86111	3.03828	3.86865	2.33669	2.1595	2.34121	2.79782	3.83964	12.2318	up	3	0
Cs_ont_5g006370	3.31e-07	1.404	31.3992	44.3002	68.6383	5.18185	4.5933	5.41594	9.55893	9.13658	9.79558	18.1403	32.7941	26.2531	up	3	0
Cs_ont_2g035210	9.91e-11	1.39255	182.597	135.596	223.75	41.7502	35.3112	43.0837	44.0949	34.4982	36.3071	78.5689	93.1601	135.593	up	3	0
Cs_ont_3g022910	0.0020953	1.38598	249.692	218.658	272.539	62.7874	81.9679	75.6188	30.0107	41.697	43.4158	48.9891	69.5268	184.998	up	3	1
Cs_ont_3g024120	0.00552588	1.3841	15.2902	13.3762	22.1151	5.69438	4.51418	3.00075	0.931558	2.18123	3.26098	4.76394	9.87183	2.54077	up	3	1
Cs_ont_5g002770	7.59e-16	1.35208	394.602	379.477	371.501	64.2886	65.299	50.1331	63.6056	64.0722	90.4595	162.142	167.724	239.405	up	3	0
Cs_ont_3g023760	3.88e-11	1.33125	12.8255	15.8363	14.259	3.04707	2.74876	2.61291	3.84509	2.76551	2.72248	6.60391	7.9898	9.31726	up	3	0
Cs_ont_9g009230	3.77e-08	1.31444	21.2026	15.5396	19.2247	4.0189	3.64924	2.14714	3.5148	2.98269	4.936	9.02328	10.0267	10.0548	up	3	0
Cs_ont_1g005610	0.000855	1.29773	11.6962	6.43015	8.15845	1.90264	0.781936	1.56402	1.48089	1.35791	1.85605	3.21452	3.86362	4.67447	up	3	0
Cs_ont_2g010400	4.23e-24	1.29549	71.1948	59.2919	65.2096	15.1151	13.6317	11.3861	18.0633	16.1205	17.7013	38.123	47.7246	44.2062	up	3	0
Cs_ont_3g022320	0.00130035	1.25588	245.677	115.636	77.3175	17.8169	21.1559	21.4645	27.4838	20.7516	20.5682	39.2806	51.9839	76.4839	up	3	0
Cs_ont_1g008510	0.000358	1.20775	107.642	45.4822	84.6339	12.1396	12.4793	16.9156	18.1386	16.6149	13.7866	26.6459	32.3565	55.0493	up	3	0
Cs_ont_2g029880	3.58e-06	1.19176	34.1785	29.3896	19.9768	10.0901	11.3701	7.40618	9.64644	6.2018	5.43679	17.022	17.3296	15.5755	up	3	0
Cs_ont_1g012260	5.05e-05	1.17515	19.0335	27.3782	17.4506	10.1642	10.2201	4.62971	6.7232	4.67338	4.68057	10.7786	14.144	12.3009	up	3	0
Cs_ont_2g016300	2.97e-12	1.16405	111.238	110.175	89.6156	31.0971	37.6453	28.4612	30.6858	28.5562	32.2608	75.4041	76.1989	57.9431	up	3	0
Cs_ont_3g013480	0.00393528	1.13074	235.953	242.693	193.002	54.844	84.3008	36.2972	46.5597	34.0431	40.9762	60.6739	59.3753	151.576	up	3	0
Cs_ont_7g018660	8.4e-16	1.08266	121.464	127.715	115.267	42.2196	49.3995	43.3181	39.3659	31.6311	30.4226	66.1054	69.112	83.9733	up	3	0
Cs_ont_5g039990	0.00513932	1.07918	48.4149	30.5505	34.5587	11.9815	9.5596	11.3204	7.10332	4.52356	6.77507	7.93745	8.63024	22.8081	up	3	0
Cs_ont_2g012580	2.39e-08	1.07257	69.411	62.4004	39.0519	17.5908	15.1553	17.2374	16.8174	18.9537	18.7366	34.2448	41.0572	41.4137	up	3	0
Cs_ont_4g006320	3.92e-22	1.06769	70.1826	65.5064	76.7618	22.9065	22.2788	19.6392	20.2027	23.9002	24.1093	42.5171	49.1977	53.5919	up	3	0
Cs_ont_8g012400	0.00944017	1.03829	5.88805	5.80611	4.57739	2.59006	1.79376	0.821095	1.60808	1.2207	0.99686	2.53419	3.67445	1.9169	up	3	0
Cs_ont_1g004200	5.04e-12	1.01493	105.587	91.2991	96.5418	35.6737	35.8984	31.9397	35.5777	26.7797	28.2898	69.0753	56.0637	62.0239	up	3	0
Cs_ont_7g003330	2.05e-05	1.00973	48.7614	26.7261	28.024	8.02742	8.59757	8.54488	7.3116	8.77442	10.2341	15.1946	19.6049	18.7228	up	3	0
Cs_ont_4g021990	2.79e-07	0.968449	2891.19	2271.75	2353.56	912.968	1003.08	829.244	997.747	689.885	638.2	1397.69	1489.7	1773.92	up	3	0
Cs_ont_5g008300	3.66e-05	0.955686	129.706	100.721	162.247	20.9434	21.6006	34.6495	30.2521	31.156	31.7222	50.6073	58.0352	75.0885	up	3	0
Cs_ont_5g045250	0.000193	0.909707	30.4763	23.5387	36.2536	13.464	8.88472	10.0665	9.24838	9.01849	9.17385	15.6281	13.6831	24.4302	up	3	1
Cs_ont_5g006060	2.86e-09	0.875773	22.6118	20.4763	23.4762	7.88439	6.13452	6.03322	7.63286	6.63555	6.40054	11.6382	14.5871	12.61	up	3	0
Cs_ont_8g025490	1.16e-07	0.866871	158.341	155.468	166.216	37.6257	42.2681	47.5972	48.5152	69.0313	68.2847	120.831	130.233	94.4925	up	3	1
Cs_ont_2g006640	5.53e-15	0.837018	120.731	109.075	112.291	40.4378	35.8017	42.0418	42.3886	38.4812	41.9766	65.207	84.308	74.6273	up	3	0
Cs_ont_6g007590	3.14e-06	0.795932	21.7737	21.8694	21.6874	12.5743	12.2753	11.354	10.181	8.27192	7.91751	13.0556	13.4939	20.0305	up	3	1
Cs_ont_4g002330	1.56e-09	0.784435	134.583	146.613	125.599	49.5553	47.6767	38.2807	58.4601	52.7479	50.2615	95.6242	109.86	79.5072	up	3	1
Cs_ont_5g002760	3.08e-08	0.767136	235.964	227.832	261.025	97.343	84.5403	81.6979	95.1009	80.2889	80.8429	133.002	132.691	178.691	up	3	0
Cs_ont_9g006350	1.24e-05	0.757185	159.393	139.884	148.785	72.1833	74.7088	63.767	59.7203	58.0456	58.1354	89.9101	80.2949	131.901	up	3	0
Cs_ont_4g000220	0.00760975	0.733353	10.5639	10.3857	11.107	3.4283	2.15329	2.96372	3.80054	2.62819	3.71105	4.18528	5.60788	7.36618	up	3	0
Cs_ont_9g008120	1.69e-08	0.714253	637.84	536.886	585.889	204.564	227.4	222.636	199.364	278.744	274.589	392.583	461.399	402.535	up	3	0
Cs_ont_6g019180	0.00233901	0.71049	61.9966	54.0457	66.7319	26.6206	27.8458	23.182	21.1948	21.8965	21.7158	28.5027	30.4175	53.1112	up	3	0
Cs_ont_7g016910	1.05e-05	0.706284	105.543	83.4935	73.7177	34.5447	34.3492	39.1673	41.7222	34.9642	36.9215	63.097	63.7909	62.7991	up	3	0
Cs_ont_5g045760	0.00100217	0.690566	17.7258	14.7149	17.6029	6.37267	7.03413	6.37709	4.87843	6.98683	7.22056	8.53394	8.88763	13.6895	up	3	1
Cs_ont_9g022160	1.18e-05	0.675413	211.861	209.99	177.885	96.9287	90.2235	92.4018	100.191	71.0509	72.6293	133.831	139.017	126.565	up	3	1
Cs_ont_5g029110	7.75e-06	0.669974	59.1598	49.0246	45.1396	21.6907	22.5418	19.915	19.7932	22.7924	23.2872	33.5636	42.3142	31.248	up	3	0
Cs_ont_3g011560	7.54e-08	0.658271	116.181	105.322	98.9738	41.6676	41.1252	45.9695	41.1292	39.7668	40.301	67.8884	57.9704	68.9135	up	3	0
Cs_ont_5g033750	0.000109	0.655023	24.9533	34.7568	25.1729	13.3139	16.6016	11.6539	9.28726	11.6085	12.5102	17.4303	20.1894	16.0227	up	3	1
Cs_ont_2g003830	0.00713289	0.628682	44.1449	92.7612	87.4796	42.0036	36.3786	36.2476	23.2211	28.2902	24.9034	40.6542	34.4301	44.9072	up	3	1
Cs_ont_2g035470	4.73e-07	0.58407	49.9094	49.9071	52.1274	18.8196	17.6459	17.85	18.4923	18.5638	18.9758	24.1272	30.4159	31.4968	up	3	0
Cs_ont_9g011060	0.00445665	0.579701	14.3497	17.3525	19.4528	11.0247	11.8956	9.24026	7.51177	9.33111	9.16821	10.3682	11.5121	12.9927	up	3	0
Cs_ont_8g004290	0.00164658	0.567048	70.3705	68.4531	52.8155	32.1067	29.2571	29.7519	30.5958	24.2898	23.2588	34.9024	36.4454	46.5101	up	3	0
Cs_ont_1g006390	0.000244	0.547401	212.627	193.891	179.608	60.8021	69.9032	63.7752	62.7885	65.8758	83.2954	108.9	108.296	99.2696	up	3	0
Cs_ont_6g005050	0.00243111	0.518501	20.0699	19.7561	18.2604	12.4708	9.17304	10.2562	8.72003	8.46256	9.27309	11.8519	11.0907	15.3347	up	3	0
Cs_ont_3g006810	0.0095552	-0.504828	61.2009	42.7262	38.2803	37.655	36.7577	39.788	40.2525	41.4187	44.3839	25.6241	33.3671	31.5528	down	3	0
Cs_ont_2g001190	0.00446234	-0.50798	9.32251	11.9897	12.6068	12.261	11.2822	10.9474	8.12654	10.9486	11.954	6.18083	7.30678	8.56017	down	3	0
Cs_ont_2g030440	0.00187484	-0.547549	37.1286	36.3449	29.9992	33.1881	23.9531	36.4706	28.3237	30.4145	25.5419	20.0453	18.7544	20.6124	down	3	0
Cs_ont_3g014080	0.00963895	-0.555648	96.1838	86.3113	68.1293	62.297	58.1953	62.3606	66.5719	54.621	52.2982	31.6897	40.3157	48.4867	down	3	0
Cs_ont_2g024530	1.3e-06	-0.594731	71.0511	86.6342	71.9017	97.8025	107.756	83.9153	64.4319	73.6554	88.6628	45.6754	56.1416	53.1062	down	3	0
Cs_ont_3g012730	6.27e-05	-0.612961	76.1053	78.9407	70.0708	78.7538	62.1903	90.8487	82.457	67.0962	71.7645	44.9727	53.0115	49.8275	down	3	0
Cs_ont_7g022330	1.27e-09	-0.682024	58.303	65.6554	50.4456	52.5058	57.8341	47.6648	68.0009	63.1042	64.5621	44.6036	39.1649	39.9895	down	3	0
Cs_ont_4g004680	7.9e-06	-0.71477	17.8976	19.8401	22.8244	26.1428	22.8818	30.5072	25.5629	21.8377	21.9073	16.0085	13.8167	13.3383	down	3	0
Cs_ont_9g024770	0.00236782	-0.758066	11.6229	9.13144	9.83011	7.61218	5.66442	8.3512	7.64801	12.0293	10.9496	6.03454	6.60552	5.77112	down	3	0
Cs_ont_3g000320	7.01e-05	-0.804206	17.8847	22.464	19.9656	19.8463	17.5303	25.5738	21.6613	24.6995	22.4734	13.8191	15.832	10.8861	down	3	0
Cs_ont_4g007980	0.00425457	-0.865668	69.5868	43.8226	27.4631	23.3064	25.4303	28.098	36.1085	39.1208	34.9028	17.3112	20.1297	24.0879	down	3	0
Cs_ont_5g009330	2.42e-09	-0.869123	128.112	98.3024	96.183	89.3808	81.279	108.717	119.263	133.2	140.308	77.3872	74.5398	67.999	down	3	0
Cs_ont_7g019470	3.37e-13	-0.952966	143.418	168.763	122.917	166.708	168.273	171.749	185.861	171.299	170.658	79.6945	90.2847	108.178	down	3	1
Cs_ont_6g007800	3.38e-15	-1.25339	170.159	171.542	214.114	238.341	259.578	282.609	207.258	314.235	369.011	122.255	136.957	120.001	down	3	0
Cs_ont_2g002680	2.74e-22	-1.31287	34.8177	37.1995	47.7205	73.1442	72.5907	79.9869	58.9019	70.2061	74.0558	28.7279	27.3782	27.0919	down	3	0
Cs_ont_5g001250	0.00459842	-1.34378	194.11	120.991	46.5638	102.561	125.061	93.1752	111.294	98.2229	106.429	40.1589	30.177	56.465	down	3	1
Cs_ont_7g014230	3.77e-05	-1.42336	4.58611	6.02289	3.33606	5.32439	4.93215	7.52934	5.39529	5.39148	5.0171	2.21714	2.22814	1.61397	down	3	0
Cs_ont_2g006200	3.79e-20	-1.84691	17.2558	25.7267	13.6317	59.3843	52.4237	48.4115	32.3561	37.4828	40.5368	9.07156	11.2825	11.563	down	3	0
Cs_ont_8g026420	0.000122	-1.97653	0.946919	1.44291	0.696349	0.532397	0.545314	0.648124	1.75571	1.13755	1.18426	0.389786	0.495835	0.241194	down	3	0
Cs_ont_9g005000	1.32e-10	-2.09558	1.48966	1.94527	1.95161	3.46593	4.13674	3.83237	4.29988	3.53416	3.02163	0.640817	1.33306	0.720491	down	3	0
Cs_ont_9g002010	5.35e-32	-2.18966	348.499	493.816	336.479	604.273	468.799	548.088	887.027	769.256	728.226	170.958	227.918	141.383	down	3	1
Cs_ont_3g004970	3.05e-06	-2.2886	14.3823	13.8911	6.6623	25.6955	12.0901	33.569	30.2239	13.2822	17.0315	5.40223	4.96223	2.50995	down	3	0
Cs_ont_1g025720	1.46e-11	-2.47595	9.36425	13.2086	7.54695	23.252	16.9211	24.2391	15.313	22.6843	23.14	1.98239	3.94638	5.15563	down	3	0
Cs_ont_3g021430	9.73e-06	-5.63085	24.1635	23.9539	20.7367	68.9314	67.9198	22.1092	89.7253	51.1137	67.7295	3.60976	0	0	down	3	0
Cs_ont_3g010320	1.89e-12	2.40578	223.335	130.119	114.667	13.9628	14.5471	18.0807	29.3604	57.1409	41.8776	201.87	349.574	143.864	up	4	1
Cs_ont_6g009310	1.07e-09	1.91525	164.162	72.8427	77.7955	16.6844	16.5776	22.818	48.2857	37.5554	46.6439	138.401	224.765	148.724	up	4	0
Cs_ont_3g008220	1.66e-11	1.80249	144.584	138.317	185.557	20.7961	27.7277	27.9343	37.1086	72.6417	72.3796	176.016	308.223	162.444	up	4	0
Cs_ont_2g017660	8.88e-08	1.71702	10.2972	6.8905	14.9085	1.31104	0.802332	1.30282	3.17427	3.91697	4.29497	10.6637	13.6642	13.7719	up	4	0
Cs_ont_8g014110	3.57e-11	1.61118	9.87611	8.32017	12.4829	1.38681	2.11908	2.62383	3.82375	4.02448	4.48393	10.7069	15.3316	12.5304	up	4	0
Cs_ont_5g030210	3.63e-20	1.59695	251.176	200.469	164.277	28.5527	29.8293	33.2478	42.6475	51.8603	50.0828	162.382	165.971	117.9	up	4	0
Cs_ont_6g009060	1.81e-14	1.56069	438.666	258.882	296.409	46.402	60.2931	61.14	88.3184	122.794	109.438	297.544	375.898	290.339	up	4	0
Cs_ont_8g000460	7.85e-06	1.46095	99.3167	51.4429	53.4555	13.4107	14.196	16.4941	44.0695	30.4325	31.4018	77.739	153.469	76.1109	up	4	0
Cs_ont_2g001420	4.34e-06	1.45879	6.10483	8.01225	8.77371	1.20774	1.43589	0.958877	1.35071	3.78195	2.90384	6.9973	8.58393	6.78171	up	4	0
Cs_ont_9g018380	8.99e-05	1.39207	115.895	95.6401	52.9776	17.9163	15.8033	18.1335	28.8163	46.1514	41.8474	135.902	123.76	53.0032	up	4	0
Cs_ont_8g011070	0.00150838	1.34034	234.945	147.261	146.005	30.8698	36.8074	36.1535	48.9838	117.545	119.571	253.161	368.775	115.431	up	4	1
Cs_ont_6g005080	2.34e-07	1.31705	41.1336	40.3316	48.9229	8.57995	8.2968	8.04675	17.878	32.4105	29.3307	45.9621	96.8479	59.2812	up	4	0
Cs_ont_9g018340	2.56e-07	1.31399	6558.79	5725.34	4349.66	1038.23	1066.81	1151.78	2004.41	2720.92	2535.28	7528.53	7607.31	3314.24	up	4	0
Cs_ont_4g001580	6.77e-06	1.31092	549.956	327.018	347.391	86.0607	92.6827	101.344	152.364	259.873	236.17	429.485	826.795	385.912	up	4	0
Cs_ont_8g012910	0.000295	1.24568	32.5094	59.8635	99.1129	18.7987	15.7342	15.2491	39.3271	36.7107	37.3093	91.4967	80.3572	102.488	up	4	0
Cs_ont_6g011740	0.000788	1.21873	91.7257	51.2135	58.6137	14.8717	13.3689	16.8983	32.2832	59.7047	50.0728	64.8952	123.166	147.562	up	4	0
Cs_ont_6g000990	0.000501	1.15488	1101.84	564.86	697.853	184.284	203.464	212.358	404.21	666.41	563.033	1111.89	1802.29	812.115	up	4	1
Cs_ont_6g006410	5.71e-09	1.12088	215.142	159.272	164.116	42.4899	42.9593	44.85	63.4768	87.1394	85.7709	129.237	212.431	181.503	up	4	0
Cs_ont_6g013730	0.00314606	1.084	82.5355	92.5047	142.637	27.9653	31.8852	47.0419	45.7472	101.198	94.7775	134.543	268.187	119.247	up	4	0
Cs_ont_3g006250	0.000105	1.01925	97.4249	76.3175	98.397	20.7691	25.899	30.4098	31.9167	56.1916	55.9444	71.0577	137.581	88.3917	up	4	0
Cs_ont_9g026520	2.97e-06	0.959	603.549	507.597	494.208	174.926	179.511	197.488	289.83	390.348	361.179	625.361	959.864	482.818	up	4	0
Cs_ont_2g004240	0.000879	0.896183	66.9912	54.2144	75.4053	13.8683	13.4949	18.6983	21.6837	29.4654	33.6325	47.0929	75.082	39.1039	up	4	0
Cs_ont_7g026130	1.24e-05	0.815537	49.8242	35.5538	37.8467	12.5122	12.9244	14.0589	18.1822	22.9881	21.4382	29.2028	43.8164	38.1558	up	4	0
Cs_ont_3g016040	0.00054	0.78273	55.6244	45.0344	49.2626	17.0133	16.5914	17.9006	20.4566	37.9478	37.9263	60.9028	64.0699	42.4387	up	4	0
Cs_ont_4g018880	0.00734217	0.775909	40.6314	37.9904	42.7468	17.3768	20.0737	21.004	24.5727	48.435	42.6261	51.3058	88.8393	61.3171	up	4	0
Cs_ont_9g023650	3.94e-06	0.720206	19.33	18.7605	24.9325	10.0094	7.42108	9.1627	14.6048	12.3536	13.156	21.1369	19.6259	26.329	up	4	0
Cs_ont_7g011960	0.00329118	0.685666	80.2421	56.141	43.0834	29.8677	28.4159	31.0543	54.1958	52.7103	52.595	88.7758	105.9	67.5134	up	4	0
Cs_ont_9g006820	0.000238	0.626495	99.4467	77.3722	87.6892	25.3293	27.2501	32.8773	37.9752	49.2125	48.2672	63.6624	81.9078	67.4525	up	4	0
Cs_ont_1g009330	0.00165168	0.532387	58.5709	56.6714	73.7586	21.2661	21.9717	22.2828	33.9167	39.9696	32.6475	48.3104	47.4516	60.794	up	4	1
Cs_ont_7g005750	0.00441063	0.529421	68.7193	61.4119	54.0448	22.0693	19.349	26.6704	33.8653	40.3754	40.4154	57.7593	66.71	44.6484	up	4	0
Cs_ont_4g007130	0.00127417	-0.564304	35.3741	28.2714	23.9591	22.7509	24.1089	26.5477	41.982	41.571	41.1243	32.2724	29.0116	25.4565	down	4	1
Cs_ont_9g002640	0.000747	-0.639879	27.9514	25.0871	25.9359	28.2012	32.0164	31.9208	42.6017	54.0895	57.0728	42.558	35.6502	23.7621	down	4	0
Cs_ont_3g010800	0.00136669	-0.693046	5.37567	6.72881	5.9902	6.14825	6.81842	7.9701	9.47421	14.859	13.1267	8.89578	8.31062	6.40769	down	4	0
Cs_ont_6g007430	0.000467	-0.70487	12.5333	13.9382	14.4848	8.11207	6.89728	9.80869	17.05	15.0867	13.3425	10.21	10.7932	7.65792	down	4	0
Cs_ont_8g011730	0.00299714	-0.706274	73.8711	54.0772	52.9129	71.9624	72.5431	79.1988	130.391	168.381	157.133	128.513	90.8632	65.6643	down	4	1
Cs_ont_1g021220	5.47e-07	-0.811178	10.2886	14.1357	12.0385	9.78735	11.0664	11.2232	19.3874	20.7236	17.8181	13.5118	11.0807	9.16028	down	4	0
Cs_ont_2g032010	6.04e-09	-0.835431	413.634	429.294	464.524	489.79	518.615	672.669	751.072	930.551	923.745	570.952	509.955	407.954	down	4	0
Cs_ont_5g037820	2.23e-05	-0.925805	5.0109	5.50317	6.37392	6.17637	4.8372	5.63621	9.04515	10.4672	10.3478	5.22895	5.96599	4.92806	down	4	0
Cs_ont_5g047350	0.000573	-1.07273	1.20344	2.32703	2.53991	2.59698	2.09911	3.68262	5.06278	5.97837	6.91191	2.7353	3.09229	2.86353	down	4	0
Cs_ont_2g017710	6.76e-09	-1.26278	1684.04	2194.47	2616.07	3810.58	3806.59	4611.91	5980.01	8042.23	7574.07	3742.27	3579.95	1873.51	down	4	1
Cs_ont_5g008720	8.38e-11	-1.38706	2.79313	4.52679	3.40225	3.85525	3.29037	4.8879	11.0293	11.4102	10.445	5.02399	3.41033	4.31497	down	4	1
Cs_ont_8g005880	0.00245521	-1.43778	2.9495	2.94188	2.28241	3.74238	1.82168	6.07034	24.0622	15.2758	13.4822	7.75511	7.52624	4.8303	down	4	0
Cs_ont_7g028740	3.09e-06	-1.60105	1.47203	1.51668	1.2315	1.91966	1.87306	2.09113	5.77311	4.98482	4.31965	2.20668	1.68299	1.22758	down	4	0
Cs_ont_4g024900	1.71e-06	-1.6054	0.996256	0.95468	1.3377	2.18016	2.30874	3.08287	6.33741	7.3238	6.33706	2.76314	1.7098	2.16007	down	4	0
Cs_ont_6g016100	1.02e-07	-1.74617	4.43083	5.89624	2.11916	3.23444	5.72208	5.19613	18.566	13.9939	14.7474	4.98274	4.65335	4.78285	down	4	0
Cs_ont_8g025760	0.00015	-1.80417	2.59285	6.16334	2.94857	1.33342	0.904649	1.48928	3.13394	7.92309	6.12522	1.24414	1.98124	1.77049	down	4	0
Cs_ont_5g026850	2.52e-06	-2.23199	1.24639	1.1001	1.18254	1.25655	0.83149	2.90934	12.8036	9.46753	7.10075	3.12779	0.747027	2.43005	down	4	0
Cs_ont_4g008750	0.000285	-2.26714	0.28018	0.659127	0.421036	0.471336	0.474809	0.51479	2.21994	1.89792	1.81905	0.797977	0.213452	0.241847	down	4	0
Cs_ont_6g015920	1.61e-06	-2.51456	1.57835	1.32611	0.397783	0.663316	0.672659	1.70507	10.1539	8.12045	6.32299	1.51883	1.65375	1.14309	down	4	0
Cs_ont_6g006600	3.37e-06	-2.62978	0.098731	0.087434	0.199301	0.498734	0.549792	0.297441	3.91673	2.17699	1.51	0.355263	0.678133	0.294181	down	4	0
Cs_ont_5g039510	2.1e-05	-3.41031	0.213288	0.188994	0.323281	0.215514	0.39615	0.642761	2.70831	1.85625	1.12237	0.095937	0.122114	0.318089	down	4	1
Cs_ont_9g005910	6.77e-07	-3.96081	0.763586	0.112412	0.127805	0.321235	0.647858	0.70195	7.37686	4.06326	2.42306	0.343406	0.291029	0.283101	down	4	0
Cs_ont_2g032440	4.65e-12	-4.1545	1.97346	1.04605	0.462573	3.91878	2.92301	7.85168	49.7353	44.2954	25.3061	3.72761	2.48229	0.731867	down	4	0
Cs_ont_8g016750	1.56e-05	-4.23069	1.36074	1.72788	0.196346	0.347378	1.14062	2.11597	43.0169	19.3763	10.8058	2.62624	1.16018	0.26156	down	4	0
Cs_ont_7g002240	3.06e-08	-8.3185	0.043586	0	0	0.087983	0.04028	0.262059	3.5395	2.22711	1.03492	0	0	0	down	4	0
Cs_ont_5g046710	2.52e-16	-10.7819	0	0	0	1.36745	2.17631	3.53336	27.9194	29.3286	21.2006	0	0	0	down	4	0
Cs_ont_8g003310	7.85e-17	2.07515	59.4056	50.4777	67.313	18.3145	18.8127	18.6591	42.5103	48.0303	40.0566	181.362	269.96	113.449	up	5	0
Cs_ont_1g023360	1.88e-06	1.9973	6.87817	4.74899	10.6693	1.75404	2.46453	2.72473	3.61615	10.6232	8.33352	15.6795	47.9896	27.8649	up	5	0
Cs_ont_7g016590	1.71e-12	1.4842	32.4821	25.251	25.7158	8.55691	11.0747	7.68308	17.2847	25.4494	21.5446	46.5276	79.2172	56.9573	up	5	0
Cs_ont_7g029040	0.000361	1.42504	2.94583	1.88882	2.40326	1.62841	1.31904	1.0473	3.12611	6.30577	2.86637	10.123	16.0645	7.60551	up	5	1
Cs_ont_5g030370	0.000838	1.34825	337.618	190.076	240.576	102.343	87.7208	106.835	263.057	255.309	233.676	540.923	957.873	367.989	up	5	0
Cs_ont_2g004120	0.000834	1.26694	30.3615	40.2802	66.2444	12.8392	13.8175	18.647	24.543	55.6174	46.2462	72.3074	164.873	66.8369	up	5	0
Cs_ont_3g011790	0.00361938	1.25794	14.8323	21.4439	30.8405	8.94576	11.7897	8.07673	45.8145	78.7372	49.4047	116.328	237.145	73.4187	up	5	0
Cs_ont_7g024520	3.39e-05	1.19644	8.15846	10.9838	13.8528	6.19809	7.34981	7.73472	13.7243	12.5987	15.9818	33.7974	46.2316	19.5646	up	5	0
Cs_ont_4g007320	1.41e-06	1.15574	48.745	40.0669	52.3507	18.1553	21.1497	21.9973	27.0458	41.0983	42.7353	58.9143	118.261	74.4777	up	5	0
Cs_ont_4g026360	0.00085	1.13174	227.559	110.58	228.804	109.904	94.0094	172.24	246.187	431.79	396.788	966.195	853.064	577.326	up	5	0
Cs_ont_9g022180	3.5e-05	1.03445	116.943	80.3035	101.909	61.2174	56.2095	57.3958	114.393	141.597	112.819	252.294	365.559	156.646	up	5	1
Cs_ont_7g001570	6.49e-05	0.989204	176.804	140.808	176.101	69.973	75.765	74.7946	138.104	182.933	174.035	287.355	509.135	209.094	up	5	1
Cs_ont_3g012930	0.000412	0.988276	25.8553	15.2512	17.1201	9.19123	9.40742	9.34487	15.6152	27.8055	23.1952	34.0171	59.0754	41.404	up	5	0
Cs_ont_1g028830	5.5e-08	0.90334	131.613	111.739	133.772	56.1787	65.0124	76.9866	89.4562	103.249	118.687	179.024	242.254	173.264	up	5	0
Cs_ont_7g027770	0.00579281	0.896212	9.66554	8.68809	10.5834	3.61759	3.26703	4.43742	6.10592	15.1337	11.8582	14.8811	30.4998	17.296	up	5	0
Cs_ont_5g004320	0.00568429	0.886567	146.072	102.335	135.242	50.7441	58.1659	56.3956	91.2119	210.903	173.503	200.805	443.754	250.199	up	5	0
Cs_ont_7g016620	0.000898	0.872413	26.6236	30.4209	40.2454	24.0361	24.9369	23.7022	30.0661	57.2426	57.333	69.8128	115.4	84.3107	up	5	0
Cs_ont_2g000710	4.7e-07	0.868608	70.5684	53.8372	62.7904	36.4435	35.1304	35.221	52.9478	64.9639	57.0114	84.4568	141.038	98.7282	up	5	0
Cs_ont_4g005690	0.0033022	0.783708	92.1283	92.4055	130.941	47.5249	54.0137	51.528	83.9606	138.855	108.23	173.476	281.554	124.577	up	5	1
Cs_ont_2g034200	0.00570727	-0.787269	93.47	80.4341	84.8627	102.128	102.336	139.049	327.247	376.558	281.735	275.647	181.528	127.053	down	5	1
Cs_ont_2g010760	2.1e-07	-0.805065	3.25562	3.38319	4.42351	7.79877	6.91301	8.25835	11.2589	11.5617	10.9997	6.20108	5.98523	7.33702	down	5	0
Cs_ont_2g029140	9.56e-08	-1.14416	39.8595	45.1	43.3622	65.8284	56.6197	100.164	187.529	208.929	169.096	107.067	83.5938	70.8789	down	5	0
Cs_ont_4g005890	0.00219375	-1.22715	10.2824	12.2392	11.5609	9.75982	10.1457	24.9598	78.5298	59.5017	47.0109	32.6028	22.8448	25.5904	down	5	1
Cs_ont_9g003970	0.000519	-1.39737	0.334588	0.49228	0.839082	1.12591	0.773742	1.50948	6.68441	6.28069	4.34915	2.95922	1.8486	1.90014	down	5	0
Cs_ont_7g014620	0.000635	-1.53114	0.640425	0.809778	0.276737	1.84838	1.86699	2.47993	6.07817	6.47721	3.84467	1.97518	1.98943	1.83834	down	5	0
Cs_ont_3g010340	2.12e-11	-2.03984	0.985969	0.871683	1.06819	2.91054	2.17823	3.42432	6.76568	10.6531	10.4118	2.86529	2.51592	1.57718	down	5	0
Cs_ont_2g032390	3.3e-06	-2.79686	0.743109	0.252335	0.286761	1.4427	1.58644	4.64218	15.1767	21.1723	16.6392	2.93057	3.33262	1.56696	down	5	0
Cs_ont_2g016260	1.41e-30	1.95906	146.918	149.127	110.18	12.751	12.8188	15.94	23.0624	22.153	21.4771	98.6462	97.7026	68.9532	up	6	1
Cs_ont_2g016250	2.79e-35	1.9283	362.566	347.174	294.98	27.663	32.1706	34.1764	54.7282	56.5185	53.6935	252.344	226.708	162.719	up	6	0
Cs_ont_2g015550	0.00128967	-0.738904	26.5434	20.4695	25.3784	12.1174	10.8666	12.1609	31.1012	22.8523	19.0332	15.967	15.1839	13.7635	down	6	0
Cs_ont_4g023920	4.39e-16	18.8779	9.57877	0	7.09178	4.23893	12.283	11.4941	0	0	0	0	0	16.993	up	7	0
Cs_ont_5g007590	0.000124	4.38034	0.45386	0.201183	1.60671	5.04516	2.00313	5.13039	0.112575	0.263308	0.217292	1.73529	0.909674	9.5693	up	7	0
Cs_ont_7g016880	5.25e-45	3.42281	354.723	317.855	236.232	33.9746	44.2683	23.4065	20.7633	18.7263	15.19	176.351	157.607	263.524	up	7	0
Cs_ont_2g002580	8.41e-07	3.37483	38.5676	55.3028	120.406	60.222	46.551	41.0606	8.29305	3.92344	2.7087	20.9913	25.3003	111.876	up	7	0
Cs_ont_9g003450	3.29e-05	2.90418	0.458925	1.30496	2.76027	1.69462	1.74456	5.46763	0.808134	0.532897	0.283575	2.09492	2.66665	7.55749	up	7	0
Cs_ont_5g011750	0.0018157	2.68535	0.741316	1.02029	1.62517	2.18111	1.64021	0.067594	0.133565	0.312958	0.128369	1.13688	1.156	1.30907	up	7	0
Cs_ont_6g000270	4.71e-18	2.59321	20.2644	30.6775	39.343	9.13093	10.9622	9.01074	5.1607	2.79157	4.02967	16.5789	19.8936	37.2797	up	7	0
Cs_ont_4g001170	4.88e-06	2.53798	1.15458	2.41844	1.41726	1.87815	2.07801	0.771932	0.255498	0.297882	0.298881	1.50322	1.69011	1.77731	up	7	0
Cs_ont_2g002610	0.000687	2.50426	1448.19	1498.46	1940.64	761.266	580.782	527.714	248.428	72.908	67.1229	313.225	363.324	1598.18	up	7	0
Cs_ont_3g022000	1.67e-13	2.45537	44.8417	45.711	51.239	16.3808	16.188	4.84467	5.07182	4.26304	5.18565	30.588	26.9618	23.6349	up	7	0
Cs_ont_4g001190	3.34e-11	2.30352	22.6821	13.5735	9.44903	10.9777	8.23662	7.99405	4.82181	2.58568	3.29849	22.9154	16.3952	14.991	up	7	1
Cs_ont_2g002590	0.00273245	2.26006	753.759	653.655	762.493	376.907	272.715	255.675	120.549	36.165	33.5549	120.366	152.015	661.388	up	7	0
Cs_ont_6g003540	1.66e-05	2.14932	9.3122	8.44367	9.59922	8.62669	9.31721	6.92912	4.64538	1.0991	1.71802	7.19315	6.10938	20.8135	up	7	1
Cs_ont_3g022900	0.000499	1.96361	84.9379	63.1863	88.9724	27.8628	30.3679	36.0541	8.00397	7.31562	14.1829	14.5994	23.8097	77.5509	up	7	0
Cs_ont_2g012200	1.67e-06	1.91414	2.10907	3.833	4.52541	3.50101	3.28924	2.83186	1.6291	1.02235	1.20168	2.76941	3.54706	8.37697	up	7	0
Cs_ont_3g001830	1.88e-12	1.82633	4.29761	5.83593	5.08924	4.85728	4.74974	3.15205	1.20759	2.23412	1.64881	4.90401	5.79411	7.32512	up	7	0
Cs_ont_5g040680	1.16e-08	1.82406	6.80823	18.9358	19.1313	14.5678	13.9797	13.3159	6.60941	6.74104	6.71013	19.0482	16.9928	35.7796	up	7	1
Cs_ont_6g018820	0.00199354	1.75765	3.84703	4.91105	5.80139	3.45309	2.83705	2.5013	0.423623	0.992449	1.35761	1.02528	1.87401	6.39825	up	7	0
Cs_ont_6g007240	0.000528	1.72322	44.7647	58.2022	76.3543	32.945	26.5736	22.9668	14.6174	5.71439	6.22855	17.0179	20.8871	51.7811	up	7	0
Cs_ont_2g014830	0.00143418	1.59635	1.56722	2.88997	1.64338	5.2291	6.43526	6.69795	2.22832	1.1075	1.23314	3.18708	2.88317	7.93726	up	7	0
Cs_ont_1g028270	7.52e-06	1.58883	2.31376	2.80522	3.79859	5.27996	3.57538	4.55868	1.95409	2.08878	1.47221	5.78139	4.11837	6.75496	up	7	1
Cs_ont_1g010160	8.67e-11	1.56866	11.1138	20.5153	21.2389	19.9846	17.3089	20.1704	10.4522	6.94096	9.18397	24.9053	21.0783	34.3077	up	7	0
Cs_ont_2g013180	2.81e-15	1.47539	307.9	245.045	295.569	134.866	129.167	147.903	95.9504	62.0512	73.5985	200.837	184.818	271.659	up	7	0
Cs_ont_2g029650	1.39e-07	1.42594	4.28028	6.64564	7.22821	4.89923	5.26145	4.12022	2.54645	2.32586	2.36916	5.11256	5.38951	9.15898	up	7	0
Cs_ont_3g020090	1.84e-10	1.38722	6.31668	8.25086	9.557	5.05244	4.39177	3.34585	1.94972	2.36628	3.5296	5.83557	6.85678	8.25372	up	7	0
Cs_ont_5g049280	0.00314606	1.31284	318.407	320.583	246.677	416.354	442.881	157.528	210.739	85.4342	116.438	253.829	350.686	449.618	up	7	0
Cs_ont_7g021530	9.73e-05	1.30255	16.9495	25.8242	28.687	30.9948	30.1079	10.3282	7.90975	9.63131	7.64017	17.5614	21.1388	24.4864	up	7	0
Cs_ont_3g022920	0.00052	1.22316	70.6417	102.146	118.852	68.3646	61.6996	62.2231	22.4813	22.301	25.805	30.6236	37.0141	98.9443	up	7	1
Cs_ont_8g005000	9.73e-06	1.22072	3.33901	3.72168	3.48061	2.96363	3.52875	1.48109	1.33864	1.25196	1.20116	2.41365	3.57112	3.05446	up	7	1
Cs_ont_2g003950	0.00160154	1.19827	0.556777	2.33308	1.85923	2.4821	3.38811	2.55747	1.01096	1.13148	1.14613	2.12824	2.17387	3.29542	up	7	0
Cs_ont_5g031530	9.68e-05	1.19798	12.3629	12.4173	12.5018	6.73791	6.64781	5.24552	4.53446	2.33717	2.69541	4.80835	6.56853	11.3973	up	7	1
Cs_ont_6g000040	5.33e-19	1.19773	1620.45	2139.15	2049.86	1279.25	1090.84	1363.75	914.357	738.356	867.115	1633.82	1575.49	2366.58	up	7	0
Cs_ont_5g018090	0.000304	1.13329	59.5775	50.9101	67.076	35.3366	27.7224	32.7603	15.3393	14.2632	15.1988	19.17	24.6061	55.6947	up	7	0
Cs_ont_3g013220	0.00847272	1.09966	14.5375	35.2205	49.3281	35.8473	33.6114	32.6894	19.4631	14.0525	10.078	23.4901	23.5465	48.489	up	7	0
Cs_ont_2g029410	0.000931	1.06152	12.9389	21.8016	30.0727	12.5715	15.4798	10.9057	6.85432	6.95837	6.11511	8.47991	14.3447	19.2763	up	7	1
Cs_ont_7g019740	3.2e-09	1.04459	13.2939	19.2902	16.5095	13.3093	10.7491	11.3975	6.61555	6.6786	7.86407	14.1469	13.6242	15.8634	up	7	0
Cs_ont_7g004490	0.00510759	0.994646	14.6117	36.0639	54.1508	59.9387	56.9907	64.2125	22.4363	21.2751	24.5332	46.2166	32.627	59.1628	up	7	1
Cs_ont_4g004170	6.28e-10	0.992813	67.1733	63.4971	53.7166	34.6001	36.6427	35.9011	31.7575	22.0073	21.4785	52.2032	52.81	46.5372	up	7	0
Cs_ont_7g020110	0.00263737	0.969456	107.424	137.972	117.356	153.573	189.772	57.1595	41.2529	44.4315	48.4368	81.7121	105.468	80.9729	up	7	0
Cs_ont_7g011380	0.000675	0.966316	30.1738	45.6326	58.9379	36.9952	33.1521	41.6056	21.7006	17.7762	21.7337	28.5133	33.6252	59.3831	up	7	0
Cs_ont_4g015010	1.97e-05	0.942682	18.3106	14.786	17.851	21.145	19.2709	20.4456	14.7972	9.21839	10.4335	18.981	19.0363	29.6657	up	7	0
Cs_ont_7g024920	6.91e-13	0.916177	18.8183	22.0478	25.639	20.5582	20.2985	20.9291	13.5799	12.1639	13.0491	22.6892	22.2302	29.5455	up	7	0
Cs_ont_3g001230	4.69e-10	0.875098	22.7418	31.5512	21.7821	19.3056	22.4238	21.8507	15.5425	15.6979	14.2848	28.0747	31.2073	26.0486	up	7	0
Cs_ont_4g019780	1.48e-08	0.870138	3882.4	4860.67	5093.78	3654.52	3546.46	3351.79	2615.02	2193.33	1840.36	4069.8	3633.83	4733.1	up	7	0
Cs_ont_4g006950	0.000336	0.864898	2.05751	2.40874	2.1126	3.07806	3.02941	2.29465	1.67491	1.46799	1.57251	1.96596	2.89306	3.84231	up	7	0
Cs_ont_6g016840	0.000305	0.854859	24.3706	29.2347	27.491	38.9562	40.4162	39.0164	18.6944	23.3345	20.3519	32.3935	25.6027	55.9836	up	7	0
Cs_ont_1g025160	2.92e-06	0.816095	64.2212	89.4261	94.6813	89.2075	93.5144	104.774	59.5522	49.502	68.5555	95.1349	96.9453	126.264	up	7	0
Cs_ont_1g021110	0.000586	0.813748	11.05	18.1821	15.5225	10.7397	10.2607	9.61951	7.72488	5.00696	6.0403	10.1299	12.6523	11.2197	up	7	0
Cs_ont_5g001570	4.58e-06	0.809319	11.8445	14.1032	17.3261	12.7483	11.4289	10.8855	9.77026	6.6693	7.43341	13.0143	14.3575	15.4238	up	7	0
Cs_ont_7g017960	0.00285135	0.803491	50.5007	52.8008	75.572	59.4052	50.8023	53.8361	41.8954	26.9683	24.4678	47.2428	42.3546	76.6928	up	7	0
Cs_ont_2g013120	3.98e-06	0.776751	27.0847	29.5224	33.75	24.0526	19.8932	21.9954	15.7252	13.8734	14.0245	24.7068	20.9338	31.9215	up	7	0
Cs_ont_5g032130	0.000577	0.746629	57.9611	123.586	118.078	84.7134	66.4407	79.5862	46.1242	54.6268	46.6648	77.547	82.145	96.4739	up	7	0
Cs_ont_5g014390	4.3e-06	0.721823	21.8117	31.6483	26.7392	32.2667	31.132	26.3903	18.1954	17.0663	15.6567	24.9347	26.8171	33.6934	up	7	0
Cs_ont_4g012480	0.000351	0.676872	152.609	150.908	134.511	127.94	122.956	133.095	103.834	78.1941	77.7219	130.098	114.894	179.192	up	7	0
Cs_ont_5g015130	0.000433	0.664026	20.0598	22.5135	19.972	22.4396	18.9377	15.8126	16.4704	9.97216	11.355	19.5207	19.9816	21.3772	up	7	0
Cs_ont_1g009750	0.000233	0.663664	541.346	580.085	603.695	419.472	427.051	354.119	356.35	231.156	234.515	391.481	428.55	512.434	up	7	0
Cs_ont_2g023820	1.59e-05	0.64899	6.44791	7.65003	8.68845	6.14586	6.77897	6.33537	3.96673	4.70262	4.35507	5.76769	6.56923	8.36164	up	7	1
Cs_ont_5g034060	4.44e-05	0.648498	16.1825	22.4641	24.4788	26.6344	26.0325	18.3568	12.7376	13.8992	16.0734	20.7742	24.8998	22.6435	up	7	0
Cs_ont_1g017160	0.000601	0.630954	28.9635	47.8385	35.7461	55.0326	49.5525	41.0477	32.5014	32.4432	33.128	51.1226	48.5833	54.9814	up	7	0
Cs_ont_9g019970	0.00808512	0.627762	5.28038	5.94433	4.42747	8.62242	7.89454	5.97948	5.10167	4.98544	3.83242	6.10046	6.86732	8.82569	up	7	0
Cs_ont_5g046930	0.000949	0.620452	8.73535	13.9347	14.9163	21.648	18.8105	18.5252	10.6425	12.0335	10.8409	17.7667	15.6808	19.1945	up	7	0
Cs_ont_5g044510	0.000796	0.520016	11.5828	12.0894	14.6336	14.6371	13.1072	14.3352	8.59175	9.20058	9.28997	13.16	10.612	15.2769	up	7	0
Cs_ont_6g000450	6.13e-07	-0.536102	26.3142	28.4818	26.7701	59.0383	57.0028	65.3916	46.2877	39.125	38.5849	29.6798	28.0656	29.5122	down	7	0
Cs_ont_8g007040	1.93e-07	-0.87063	370.483	357.878	247.016	895.654	827.746	876.988	523.482	570.266	577.761	327.428	359.929	246.464	down	7	0
Cs_ont_6g015370	0.00490974	-0.944303	23.8218	62.3537	54.6431	175.78	156.08	174.479	54.1491	80.0914	57.7462	47.0371	34.8607	20.0923	down	7	0
Cs_ont_8g006900	2.65e-13	-0.97147	28.819	38.3159	30.7279	127.777	126.863	98.861	74.9174	86.3506	94.4294	49.4878	41.1769	41.9741	down	7	0
Cs_ont_2g005780	0.000609	-1.0739	1.70789	3.77524	5.9659	19.5033	15.5923	20.7983	9.37277	8.43022	11.0039	4.31111	5.66502	3.85045	down	7	0
Cs_ont_4g006650	4.31e-07	-1.10021	34.7261	27.0248	19.5241	71.6181	59.7425	88.3917	38.4678	41.3133	42.7068	19.6228	18.9621	19.5924	down	7	0
Cs_ont_5g025490	1.46e-14	-1.18118	50.0312	52.1723	42.0311	233.151	254.585	179.513	125.291	142.691	147.669	67.3194	60.47	58.8965	down	7	1
Cs_ont_3g012650	3.18e-07	-1.34024	7.36878	6.25637	4.87706	48.5551	51.9014	25.1951	14.9021	21.9151	24.2786	7.36363	8.90852	8.2418	down	7	0
Cs_ont_1g017240	0.00265304	-1.42147	0.831984	3.84589	1.21186	31.0967	26.6695	21.3463	10.725	7.61753	7.94695	1.41367	3.38565	5.16035	down	7	0
Cs_ont_2g029170	8.24e-05	2.47319	0.147484	0.391106	0.296651	3.35105	2.45906	1.10972	0.219261	0.513627	0.281134	1.5256	0.843456	3.06611	up	8	1
Cs_ont_6g014110	1.83e-05	2.27145	2.36873	4.93888	1.90949	10.2405	5.25328	7.82332	2.1397	2.74571	1.94794	6.40334	7.50455	18.93	up	8	0
Cs_ont_8g022020	0.00112768	1.92934	1.51475	1.49447	1.99856	7.57943	3.71163	13.2854	1.45693	2.00889	2.30648	3.42083	6.27312	12.6204	up	8	0
Cs_ont_1g022970	1.62e-14	1.39341	799.043	487.542	539.989	838.023	752.781	886.935	418.93	408.118	460.437	1196.36	975.221	1268.86	up	8	0
Cs_ont_6g003520	9.16e-11	1.14659	17.1769	17.5247	18.8311	24.9776	23.0986	29.8238	16.2842	11.491	12.011	31.3593	23.8619	34.5528	up	8	1
Cs_ont_5g019490	8.63e-08	1.08928	68.8598	74.7776	54.7127	99.7542	99.3768	75.8839	37.7599	52.8154	57.0319	126.989	104.256	88.1991	up	8	1
Cs_ont_5g016840	4.74e-18	1.07497	260.371	249.82	315.264	313.559	304.72	363.014	222.632	194.318	184.99	435.341	381.614	476.893	up	8	0
Cs_ont_3g012490	0.00710505	1.07248	1.23671	4.056	5.49643	11.0586	9.26296	10.3334	3.5007	3.76073	4.37053	7.99831	6.66525	10.1247	up	8	0
Cs_ont_4g022700	1.45e-07	0.944515	14.5917	16.8577	11.813	18.6323	20.6306	23.3829	13.5672	11.2825	10.1402	20.6771	20.9152	27.0049	up	8	0
Cs_ont_4g012240	0.00862241	0.662966	1.97829	4.17274	3.98818	6.31616	5.59968	5.13251	3.40344	3.99269	3.16851	4.98752	6.22324	5.81996	up	8	0
Cs_ont_4g001210	5.13e-06	0.641481	147.782	185.634	236.552	317.48	362.34	288.966	191.298	216.16	215.095	312.886	307.924	367.003	up	8	0
Cs_ont_5g031800	0.00223105	0.532053	54.6763	73.1462	86.984	204.84	201.722	288.975	119.615	123.932	119.547	177.64	161.238	195.664	up	8	0
Cs_ont_1g027300	4.87e-15	-0.919904	15.5087	19.0924	15.0177	69.73	67.9593	57.9322	38.6451	46.0166	50.6412	24.7675	22.6032	25.2502	down	8	1
Cs_ont_9g023890	0.000126	-1.0722	12.3145	24.2131	15.0738	110.44	155.305	156.881	57.7877	75.9039	86.3899	51.3143	30.7176	23.5073	down	8	0
Cs_ont_7g016860	3.62e-34	5.14492	48.3227	123.318	95.9714	3.27457	5.75945	1.79129	0.659678	1.43615	0.890099	36.983	44.3317	25.2348	up	9	0
Cs_ont_1g009170	3.57e-08	3.10029	11.4821	7.23665	14.1239	1.69339	1.97041	1.29385	0.191753	0.674023	0.307075	1.33448	2.95036	5.5491	up	9	0
Cs_ont_5g035280	6.15e-19	2.87504	126.484	111.191	71.4248	14.6161	16.0862	6.0129	6.52862	3.61238	6.36517	41.2886	49.7209	33.0113	up	9	0
Cs_ont_3g022160	1.29e-24	2.46919	34.2395	49.8466	55.9076	13.4435	17.2553	9.1168	5.7995	4.13126	4.0598	27.4804	28.1303	23.9941	up	9	0
Cs_ont_9g022260	3.08e-28	1.82196	246.795	277.079	298.485	148.605	155.511	92.2901	51.9755	46.426	64.1484	198.196	183.714	203.45	up	9	0
Cs_ont_2g034960	1.23e-16	1.79847	174.421	151.27	153.493	28.7416	33.5245	18.2184	16.3692	11.3154	15.1581	43.4443	44.8095	63.8069	up	9	0
Cs_ont_1g014220	0.000226	1.05047	27.9048	31.7322	50.616	22.5999	18.2296	19.83	12.3274	11.157	7.44756	17.6429	17.1812	30.1591	up	9	0
Cs_ont_6g023950	7.12e-05	0.970859	84.5658	81.8041	107.048	52.4663	46.4455	45.962	30.7462	27.5572	25.9573	40.5917	42.8573	84.2666	up	9	0
Cs_ont_3g033490	0.00335054	0.906789	45.7543	57.0244	63.8931	38.3398	35.9548	23.9133	15.6851	14.0851	19.2705	20.7489	23.6534	48.6549	up	9	0
Cs_ont_6g013580	1.92e-05	0.852128	57.7516	78.4558	56.7119	33.7378	29.3148	25.6274	24.1257	15.369	15.2159	32.6129	31.3034	37.1593	up	9	0
Cs_ont_2g014990	2.46e-05	0.759928	78.5503	77.0988	74.5704	56.1456	63.4468	45.8058	37.0973	26.7506	30.3636	52.2457	61.0599	51.4661	up	9	0
Cs_ont_5g030270	0.00584397	0.682995	177.555	135.659	154.008	93.9921	82.149	70.3193	43.9484	32.0523	32.5094	42.8238	54.2444	80.6077	up	9	0
Cs_ont_6g002310	0.00270869	0.580005	136.029	158.368	209.697	112.677	97.0307	96.0327	73.7077	69.3654	64.5567	90.1379	92.3903	140.012	up	9	0
Cs_ont_7g006190	0.00129634	-0.563554	137.027	206.105	146.231	202.026	184.525	187.887	125.015	125.849	138.266	81.2067	80.1588	112.898	down	9	0
Cs_ont_4g020570	3.28e-06	-0.687585	57.4044	67.5117	46.7987	92.801	91.8368	95.6368	54.0305	47.8123	57.7033	31.0906	31.3515	38.2809	down	9	0
Cs_ont_4g015630	3.3e-06	-0.939834	74.6689	103.428	102.48	137.136	116.732	162.912	55.74	75.951	81.7853	34.8587	29.0676	48.5362	down	9	0
Cs_ont_3g032380	1.66e-11	-1.36544	21.0907	25.0354	36.8678	70.2379	59.557	77.9395	30.1175	42.5685	45.7991	19.1962	14.5069	13.0376	down	9	1
Cs_ont_5g014170	1.09e-35	-1.48975	89.6527	119.79	87.5899	264.291	219.879	251.445	162.838	170.806	167.512	61.145	56.4794	64.0181	down	9	0
Cs_ont_7g004240	3.41e-35	-2.70301	6.63919	11.4906	6.60119	56.7593	62.8674	52.2162	27.8603	26.1955	29.8882	3.95106	4.44372	4.71943	down	9	0

## Sheet: 2 DEGs in Cscoi-untreated
# DEGs in Cscoi mutant compared to WT in untreated mature leaves
gene	padj	log2FoldChange	WT_1	WT_2	WT_3	Cscoi1_1	Cscoi1_2	Cscoi1_3
Cs_ont_6g000170	2.35e-10	-11.8727	16.1422	15.5592	15.8313	0	0	0
Cs_ont_5g003690	2.64e-10	-8.84693	6.17729	2.03392	2.84878	0	0	0
Cs_ont_3g000930	3.8e-10	-8.74288	6.8236	6.62129	6.67249	0	0	0
Cs_ont_4g005490	4.39e-07	-8.2031	14.804	16.2433	13.2951	0	0.164589	0
Cs_ont_3g010330	5.83e-56	-7.64887	221.413	189.849	289.323	1.02474	0.964443	2.00865
Cs_ont_9g028300	5.99e-06	-6.89402	6.89616	5.70226	6.82493	0	0	0
Cs_ont_5g034530	2.22e-25	-6.64367	1359.83	1341.11	1269.06	13.6916	16.7608	15.6753
Cs_ont_1g006750	2.19e-05	-6.60563	2.63101	1.00087	3.40479	0	0	0
Cs_ont_1g004020	0.00170088	-6.21975	3.52312	0.547188	2.78959	0	0	0
Cs_ont_1g008720	0.00028	-6.21752	1.62515	1.76565	2.52846	0.093118	0	0
Cs_ont_9g017670	0.00066	-6.1487	2.37158	0.805633	2.60252	0	0	0
Cs_ont_2g024430	0.0013511	-6.06762	3.68108	1.6855	1.78896	0	0	0
Cs_ont_4g027750	0.00537117	-6.01129	3.2122	0.303613	1.41987	0	0	0
Cs_ont_1g025560	6.81e-21	-5.88001	90.1507	102.038	93.9278	2.38193	2.69266	0.775467
Cs_ont_8g028720	9.4e-26	-5.81203	78.3475	78.0429	81.4414	1.35134	1.12176	2.40836
Cs_ont_5g034550	1.25e-21	-5.57972	341.133	424.448	302.912	2.54909	15.05	8.68215
Cs_ont_8g028710	7.16e-24	-5.54817	104.797	101.418	120.934	2.16754	3.26617	2.82436
Cs_ont_4g005430	2.88e-07	-5.51813	58.0336	57.6184	59.9252	1.71087	1.51064	1.23637
Cs_ont_4g016970	2.66e-19	-5.48818	37.6235	45.7542	40.1279	0.829949	1.23946	1.1206
Cs_ont_4g006760	5.26e-09	-5.31219	43.5596	44.3094	39.7363	1.17226	0.683212	1.8557
Cs_ont_8g028740	9.8e-17	-5.26035	18.1968	20.4736	19.1924	0.686846	0.546335	0.437731
Cs_ont_6g005530	0.000652	-5.20885	1.57936	0.762691	1.13614	0	0	0.093483
Cs_ont_3g010310	6.14e-31	-5.15601	547.646	492.024	732.503	23.3799	18.3908	16.6707
Cs_ont_7g003640	0.00583282	-5.11968	3.28281	0.999058	0.606898	0.165688	0	0
Cs_ont_8g018430	2.41e-08	-5.01573	1.63	1.45574	2.8163	0.136896	0.042339	0.038621
Cs_ont_6g002370	0.000407	-5.00615	3.32394	0.582586	2.8752	0	0.126041	0.11421
Cs_ont_8g005440	0.00970995	-4.86205	1.59679	0.868279	0.73716	0	0	0
Cs_ont_5g004160	7.3e-13	-4.7856	4.7179	3.10047	4.90442	0.146806	0	0.372496
Cs_ont_9g005870	1.76e-06	-4.67051	14.4226	15.8755	23.1877	0.22486	1.2629	0.947364
Cs_ont_2g005000	0.000786	-4.63382	2.65887	1.75886	1.28259	0	0.135983	0.123122
Cs_ont_6g010900	0.00221046	-4.58948	91.1545	94.9113	95.7997	2.04863	3.88853	7.65048
Cs_ont_5g008860	1.49e-08	-4.53709	33.2819	21.5962	24.9545	0.225973	0.846145	2.85607
Cs_ont_7g004190	6.24e-05	-4.45871	3.42701	5.468	6.11447	0	0.542317	0.242961
Cs_ont_9g005860	6.62e-14	-4.43718	21.509	27.2706	20.7033	0.813027	1.53438	1.36371
Cs_ont_9g017370	2.7e-05	-4.41615	3.52497	5.11113	3.97805	0.247399	0.463653	0
Cs_ont_5g028110	1.75e-18	-4.4083	102.974	118.332	131.128	8.58646	6.20122	4.47901
Cs_ont_4g020230	3.69e-26	-4.3746	8.76961	8.04695	11.6241	0.5603	0.520814	0.510985
Cs_ont_9g010770	8.96e-19	-4.37388	28.1479	27.2997	41.7983	0.720727	2.25042	2.42818
Cs_ont_5g034570	1.24e-30	-4.30607	46850	45354.1	45932.1	2803.59	2572	2786.97
Cs_ont_9g007380	0.00865665	-4.28599	4.55654	0.310014	1.05012	0	0.339423	0
Cs_ont_2g003390	3.03e-07	-4.25224	2.97172	4.35339	5.01631	0.326047	0.304286	0.137582
Cs_ont_2g000120	6.15e-08	-4.23012	10.4236	11.3201	14.1977	0	1.38455	0.816438
Cs_ont_3g012770	0.00369067	-4.21205	109.846	76.1718	69.1986	15.572	0	0
Cs_ont_7g006650	3.81e-13	-4.20563	25.4872	25.9585	24.9563	1.79213	1.55825	1.45386
Cs_ont_6g010420	2e-19	-4.14843	17.0819	14.0579	28.0234	1.00767	1.69593	1.18946
Cs_ont_5g039120	1.63e-08	-4.12736	1.56865	1.43775	2.08678	0.061768	0	0.261283
Cs_ont_7g004180	7.89e-08	-4.11273	2.76127	3.12585	6.16968	0.870799	0	0
Cs_ont_1g016000	7.15e-48	-4.06733	29.2705	25.2898	42.1965	2.13013	2.03444	2.52303
Cs_ont_9g022640	3.91e-38	-4.06161	17.9919	16.307	24.6223	1.29752	1.83961	0.982017
Cs_ont_8g017620	0.00386538	-4.02984	0.743421	1.32428	1.92682	0	0.291687	0
Cs_ont_1g008710	0.000373	-4.01166	2.04122	1.47841	1.95142	0	0.398663	0
Cs_ont_5g006460	1.08e-10	-3.97908	15.9098	17.9951	12.4714	1.8259	1.13824	0.51315
Cs_ont_7g003650	0.00450712	-3.91805	1.5902	0.740445	1.12079	0.095457	0.177581	0
Cs_ont_1g017830	1.66e-30	-3.82828	53.4533	45.7358	52.2312	3.07221	6.06276	3.35827
Cs_ont_6g004610	2.37e-11	-3.81929	5.84671	8.01345	6.21926	0.413146	0.831525	0.407713
Cs_ont_3g005630	2.68e-05	-3.67992	1.84896	0.695347	1.97368	0.179278	0.083354	0.15157
Cs_ont_1g019220	2.6e-30	-3.6475	20.2093	19.8486	19.1526	1.57543	1.65079	2.23632
Cs_ont_3g027300	6.65e-06	-3.63734	0.917187	1.99117	2.70265	0.081762	0.099125	0.115675
Cs_ont_9g003390	1.98e-57	-3.607	568.947	557.819	550.404	52.6849	48.4351	58.7897
Cs_ont_5g028990	0.00125228	-3.56921	2.6844	2.74662	2.11144	0.199334	0.186361	0.336155
Cs_ont_9g022660	0.0019656	-3.51176	2.34474	0.775455	1.52286	0.280817	0	0.217189
Cs_ont_1g008440	5.49e-07	-3.50287	2.36203	1.93745	2.27513	0.242956	0.281995	0.154163
Cs_ont_3g028280	1.11e-12	-3.48444	10.737	12.5165	11.4059	1.5578	0.780726	1.25387
Cs_ont_5g039950	0.000641	-3.41366	5.52559	2.11928	2.70488	0.273309	0.636863	0.230806
Cs_ont_7g013230	4e-07	-3.38614	2.99576	1.62726	1.84788	0.235976	0.073104	0.399116
Cs_ont_8g020810	1.51e-15	-3.35392	22.0177	19.4188	22.174	2.75487	3.2299	1.35104
Cs_ont_3g019850	4.5e-12	-3.35293	9.60423	8.95085	13.061	0.520031	1.18104	1.85746
Cs_ont_5g002400	1.04e-72	-3.28101	32.0546	32.9443	34.328	3.33426	4.88182	3.50417
Cs_ont_5g024640	3.77e-16	-3.27256	22.8771	25.7136	20.4821	1.81337	2.14849	4.28495
Cs_ont_5g040330	1.74e-25	-3.26952	70.5817	68.4476	65.5377	8.25432	7.68713	8.69162
Cs_ont_5g019550	1.37e-07	-3.22596	7.43685	4.1472	6.16291	0.722627	0.902568	0.608636
Cs_ont_8g001570	3.65e-25	-3.21529	7.86362	10.1351	11.9811	1.16624	0.994479	1.56087
Cs_ont_5g035710	1.53e-06	-3.21433	9.36148	10.4362	9.68217	1.50445	1.00577	1.17101
Cs_ont_6g013670	7.69e-05	-3.21151	1.41761	1.25151	2.21254	0	0.519979	0.094397
Cs_ont_9g010810	2.28e-07	-3.19957	33.9281	23.7686	23.4543	2.76382	4.91667	2.57396
Cs_ont_8g000520	4.15e-22	-3.18726	52.9011	98.4105	81.6442	9.55594	8.98034	11.1452
Cs_ont_4g018910	4.99e-13	-3.17273	2.0637	2.81403	4.18563	0.331932	0.359485	0.468106
Cs_ont_4g020240	6.97e-50	-3.1504	107.15	100.818	143.991	15.1776	15.4615	15.1728
Cs_ont_7g012680	0.00158256	-3.14316	2.79404	3.31688	2.81153	0	0.30206	0.810023
Cs_ont_2g022170	1.01e-07	-3.143	6.54981	5.17571	5.58612	0.643476	1.19778	0.45316
Cs_ont_6g010760	0.00370947	-3.11416	2.21806	3.45066	2.62748	0.802416	0.37852	0
Cs_ont_9g023620	2.53e-73	-3.0914	96.1474	92.4065	108.134	16.5687	12.4168	11.4941
Cs_ont_2g035110	3e-36	-3.08367	38.5818	39.4732	47.1882	6.36513	6.45509	4.41784
Cs_ont_9g010840	3.56e-35	-3.08214	96.4816	98.5277	122.008	18.755	11.6778	13.827
Cs_ont_8g014180	0.00105301	-3.07173	1.30285	1.23862	0.903843	0.307973	0	0.173528
Cs_ont_2g015580	1.07e-07	-3.06197	3.60257	3.91419	2.0447	0.448362	0.206213	0.655176
Cs_ont_7g000370	0.000608	-3.01119	1.00636	2.05791	1.25983	0.223813	0.207964	0.18929
Cs_ont_9g022820	0.00035	-3.00718	2.27415	1.94002	3.09058	0.094075	0.498159	0.452933
Cs_ont_8g012170	9.48e-07	-3.00326	2.22055	2.49579	1.83838	0.626029	0.218177	0.132355
Cs_ont_2g017910	1.3e-34	-2.99437	5016.4	4832.01	4893.21	811.487	565.848	771.432
Cs_ont_8g010200	1.01e-29	-2.97873	57.0438	56.3584	64.5068	8.77217	10.2609	7.28025
Cs_ont_4g001570	4.76e-14	-2.97159	7.75085	6.99596	7.30974	0.750241	0.897476	1.87925
Cs_ont_6g020620	4.69e-08	-2.95783	1.31356	1.29576	2.43178	0.124384	0.230261	0.385735
Cs_ont_1g017870	2.97e-38	-2.94155	539.72	519.208	541.716	81.2438	82.495	76.2232
Cs_ont_7g001460	1.08e-13	-2.93	11.1106	14.237	6.83043	0.37684	1.21984	1.30981
Cs_ont_3g010850	8.1e-16	-2.9076	1.89317	2.59277	2.59526	0.387476	0.248701	0.454245
Cs_ont_4g001190	4.41e-12	-2.89969	4.58372	4.01379	4.63161	0.589333	0.820759	0.648206
Cs_ont_2g016630	0.000692	-2.85387	2.27624	1.03036	2.04756	0.07969	0.296263	0.471728
Cs_ont_1g029150	3.39e-05	-2.8052	4.33075	2.22936	2.95041	0.575042	0.402121	0.606911
Cs_ont_5g006540	0.0021351	-2.79244	1.52575	2.48666	2.90087	0.213738	0.198924	0.722513
Cs_ont_8g023080	3.7e-06	-2.78378	7.04364	4.61034	5.57304	0.855955	0.298738	1.71798
Cs_ont_5g023050	2.48e-09	-2.77908	1.43696	2.77485	2.95047	0.352014	0.691306	0.170225
Cs_ont_9g004710	1.7e-25	-2.76129	42.3697	40.4375	40.9335	6.03917	7.54769	7.58386
Cs_ont_5g026740	6.95e-16	-2.73347	93.2136	95.9579	109.592	15.5034	19.2473	17.772
Cs_ont_6g019950	1.31e-28	-2.68573	27.9626	22.9658	32.4337	6.01052	5.05233	4.0849
Cs_ont_4g014750	0.00373429	-2.67564	0.793232	1.29293	1.10031	0.250083	0.232962	0.105625
Cs_ont_5g039910	1.07e-18	-2.6485	16.8754	15.8925	16.2726	3.08966	3.11072	2.88038
Cs_ont_3g028440	0.00563583	-2.64658	1.22967	2.67005	0.924301	0.447171	0.348773	0.195682
Cs_ont_3g013450	1.29e-08	-2.60988	40.2942	41.0218	34.7921	8.61769	7.2187	6.28926
Cs_ont_5g046330	0.000601	-2.58711	10.2984	5.70106	9.85612	1.89207	1.55054	1.59379
Cs_ont_2g035130	1.35e-05	-2.58046	2.68461	2.62614	5.08694	0.677512	1.10685	0.285849
Cs_ont_5g013980	0.00113646	-2.56961	1.32901	1.73286	0.655569	0.223427	0.207992	0.283191
Cs_ont_5g027620	4.3e-19	-2.56566	27.1353	29.0535	26.8957	5.41748	4.91109	5.94306
Cs_ont_7g005620	7.96e-13	-2.56025	12.6032	11.9877	14.5576	1.81176	2.44963	3.4114
Cs_ont_9g026550	0.000173	-2.55228	2.26101	2.57576	2.49975	0.347437	0.324648	0.767989
Cs_ont_2g012990	4.46e-41	-2.54937	142.688	126.827	155.912	26.8473	25.817	30.8767
Cs_ont_9g004820	2.16e-20	-2.54485	86.656	85.3803	74.9974	15.223	14.6493	19.2032
Cs_ont_2g033660	4.43e-07	-2.54309	313.791	316.095	322.792	64.6496	61.1528	63.6823
Cs_ont_6g017740	0.00906781	-2.53268	0.717509	2.53554	0.994015	0	0.636201	0.190874
Cs_ont_8g000470	0.00037	-2.53149	15.8508	16.497	16.7622	2.54336	3.16647	4.14185
Cs_ont_5g034790	2.55e-05	-2.53114	1.77889	2.00416	1.12333	0.087793	0.488708	0.432858
Cs_ont_3g024500	1.31e-06	-2.52339	1.06142	1.75993	2.3262	0.422396	0.457804	0.17864
Cs_ont_1g017840	5.33e-07	-2.51079	27.765	16.3616	23.7003	5.26479	6.59229	2.2144
Cs_ont_3g020470	7.98e-38	-2.50865	14.5641	13.7459	20.1374	3.72994	2.96483	3.18427
Cs_ont_9g022730	1.13e-10	-2.50094	5.91102	6.04026	7.42887	1.02025	1.77423	1.17342
Cs_ont_5g008870	2.3e-10	-2.48472	78.6127	66.9677	71.9617	16.3973	8.71023	20.0078
Cs_ont_7g001050	2.48e-20	-2.48266	116.152	137.382	146.664	24.146	29.4782	29.4493
Cs_ont_5g026380	1.62e-10	-2.47205	10.7953	13.4067	13.8804	2.46359	2.41628	3.06648
Cs_ont_7g024500	1.72e-06	-2.46898	3.32032	3.05935	5.57661	0.887265	1.03051	0.62535
Cs_ont_5g016560	0.000889	-2.46766	1.75935	2.51095	1.46528	0.277934	0	0.86715
Cs_ont_2g020800	1.89e-05	-2.46436	6.07139	3.30147	3.92381	0.511417	0.958815	1.29171
Cs_ont_5g006160	4.92e-35	-2.45769	12.1535	11.6909	16.748	2.97492	2.75482	2.83099
Cs_ont_9g002410	0.00148973	-2.45023	21.8259	38.664	22.7296	8.39919	4.09656	5.32017
Cs_ont_8g026080	1.27e-08	-2.44469	2.66709	3.01806	3.34203	0.420126	0.780574	0.710725
Cs_ont_1g025590	1.14e-17	-2.43931	55.3456	62.2455	57.7521	12.5951	12.1473	12.7347
Cs_ont_7g009410	7.33e-05	-2.43861	1.12684	1.3142	1.27851	0.137377	0.319667	0.348806
Cs_ont_9g024810	0.00285817	-2.41532	65.2959	65.1933	59.0104	12.3756	14.5529	14.3106
Cs_ont_9g027190	3.56e-05	-2.41062	2.44101	1.73767	3.3478	0.530613	0.296291	0.807166
Cs_ont_1g023670	1.92e-06	-2.4085	6.0298	9.96695	5.69032	0.633969	1.33096	2.67547
Cs_ont_6g015900	4.32e-14	-2.39606	29.2484	19.4877	24.9335	6.07421	5.59843	4.31123
Cs_ont_4g005860	8.92e-08	-2.38641	18.1097	15.856	18.2433	3.77588	3.9207	3.81425
Cs_ont_4g000980	5.7e-06	-2.38569	0.863679	0.793377	1.43789	0.28403	0.329901	0.090345
Cs_ont_6g007750	0.00711279	-2.38183	2.08573	1.26803	1.62297	0.595287	0.124516	0.32689
Cs_ont_5g036400	2.88e-07	-2.38155	10.1241	9.05664	9.97752	1.86467	2.18611	2.43794
Cs_ont_9g003290	4.46e-41	-2.34381	13.0308	13.427	14.1152	3.41621	3.49882	2.40324
Cs_ont_6g014110	2.06e-06	-2.33451	13.7729	16.9183	12.6281	2.80619	4.00405	3.21619
Cs_ont_6g005780	0.00429328	-2.32261	0.957756	1.0406	1.99335	0.402475	0.280847	0.255135
Cs_ont_9g003380	5.16e-12	-2.30917	31.014	28.8538	27.8046	6.96531	5.9429	7.63203
Cs_ont_8g001870	0.00466822	-2.30634	2.14653	0.488245	2.07379	0.172255	0.804148	0.145341
Cs_ont_6g018060	0.00106103	-2.30588	0.990972	1.20319	1.56421	0.440773	0.136513	0.310663
Cs_ont_2g008440	1.59e-05	-2.30533	3.77285	1.94653	2.94973	0.976378	0.56664	0.51628
Cs_ont_7g003120	2.04e-05	-2.27279	49.9195	46.495	47.8785	13.0941	11.4061	10.167
Cs_ont_4g026430	0.00194276	-2.25586	0.971461	1.93531	2.47169	0.204166	0.664896	0.430919
Cs_ont_2g025070	5.52e-09	-2.24154	3.64428	5.27673	4.34034	0.804184	0.981233	1.5593
Cs_ont_3g004970	3.49e-06	-2.23721	21.9077	16.7356	19.9053	6.00185	5.45266	3.06618
Cs_ont_5g039130	6.24e-19	-2.20506	9.88672	10.3059	14.5557	3.02009	2.86302	2.87435
Cs_ont_3g024760	1.21e-17	-2.18191	42.4484	39.8495	43.7956	10.6814	9.04392	12.51
Cs_ont_4g008440	0.00026	-2.1727	3.34318	3.891	3.9779	0.782312	1.39691	0.712789
Cs_ont_4g023260	3.17e-30	-2.17237	13.5607	14.6941	16.14	4.00247	3.7775	3.5784
Cs_ont_7g014160	0.000148	-2.16081	1.16776	0.922585	0.982379	0.200663	0.24851	0.339487
Cs_ont_1g017430	1.39e-06	-2.15833	3.36607	3.77996	4.25348	0.424593	0.659733	1.79259
Cs_ont_5g008890	3.36e-06	-2.15752	7.96873	12.0998	9.58874	2.61604	1.9251	3.13932
Cs_ont_5g011900	0.00028	-2.15747	11.2148	9.40833	9.10821	2.12013	2.62718	2.98822
Cs_ont_9g018470	5.79e-05	-2.12689	4.43799	4.89688	4.55489	1.04886	1.38155	1.2563
Cs_ont_5g031770	8.89e-20	-2.1162	25.8812	26.1498	23.3633	6.06358	7.101	7.89031
Cs_ont_9g002010	5.41e-29	-2.10907	440.585	480.546	471.047	113.61	123.188	140.473
Cs_ont_8g021410	0.00047	-2.09504	3.19598	3.11848	4.24551	0.573803	1.16233	1.06268
Cs_ont_5g021890	0.00158124	-2.09429	5.13648	6.99246	5.61946	0.813074	1.91797	2.04556
Cs_ont_3g006300	0.00190718	-2.08329	27.1354	13.2729	14.3532	7.25344	5.20432	3.0219
Cs_ont_7g002800	2.39e-06	-2.07367	8.4667	7.9164	9.07231	1.71043	2.40033	2.8834
Cs_ont_9g027790	4.5e-14	-2.07341	6.34031	5.54656	4.72726	1.59005	1.84327	1.16249
Cs_ont_8g027590	3.86e-08	-2.07157	13.9772	14.25	15.5514	4.36949	4.07658	3.68823
Cs_ont_2g020960	2.96e-14	-2.06946	14.7167	12.1003	15.8208	3.71061	4.38534	3.72966
Cs_ont_9g003850	3.92e-06	-2.06755	8.63434	8.91028	7.67966	2.55453	2.34941	2.20922
Cs_ont_2g013190	1.8e-15	-2.06268	15.9076	10.4325	10.6203	3.5608	3.86863	2.90807
Cs_ont_3g027960	5.36e-05	-2.0368	1.10833	0.510383	1.59184	0.651212	0.109933	0.199749
Cs_ont_6g001970	5.93e-12	-2.033	54.38	49.9819	62.4557	16.1307	16.7751	14.4234
Cs_ont_2g034300	8.42e-05	-2.0145	9.0816	8.82527	16.95	1.95273	5.48867	2.67244
Cs_ont_2g024390	1.17e-05	-2.01413	24.2691	23.5126	21.1993	5.83613	6.82344	7.20413
Cs_ont_1g017660	1.73e-09	-2.01338	20.4617	21.0917	20.355	5.71515	5.33702	6.73651
Cs_ont_9g025220	4.06e-05	-2.01083	1.68694	1.30199	1.15039	0.615261	0.259618	0.331287
Cs_ont_5g028150	1.17e-05	-2.00837	4.50065	6.9618	5.57468	2.0194	1.52063	1.38188
Cs_ont_4g014550	0.000121	-2.00609	3.05864	6.12588	5.48427	1.44522	1.50966	1.27368
Cs_ont_8g026470	0.00075	-2.0058	1.03742	1.5617	0.70735	0.550446	0.191745	0.218176
Cs_ont_9g000800	0.00037	-1.99914	2.87048	2.19925	2.19869	0.910775	0.697179	0.634165
Cs_ont_7g019480	2.42e-05	-1.99695	4.88632	5.53854	6.15223	1.35253	1.38096	1.87627
Cs_ont_8g011060	3.84e-14	-1.99339	10.1353	10.7865	8.0372	3.3024	2.50483	2.64523
Cs_ont_7g010190	1.25e-05	-1.98202	1.35372	0.565116	1.49317	0.390482	0.31145	0.318979
Cs_ont_4g010930	0.00879812	-1.98188	0.94794	1.3646	1.95484	0.359775	0.200553	0.669461
Cs_ont_9g027290	0.00150026	-1.98135	1.14452	1.0915	1.52464	0.316458	0.586941	0.208368
Cs_ont_5g011870	0.00538604	-1.97785	3.68564	2.22558	1.6402	0.861277	0.804148	0.581365
Cs_ont_5g035690	5.35e-31	-1.97746	236.744	233.778	221.921	67.8412	60.7778	75.2669
Cs_ont_1g004240	1.1e-07	-1.96836	22.0572	20.8084	22.3255	5.40358	6.48271	7.44257
Cs_ont_5g009240	1.25e-10	-1.96717	36.6879	44.5852	38.7874	10.9118	13.0124	11.6889
Cs_ont_1g004250	6.05e-12	-1.96588	10.7782	11.8494	8.0848	2.13553	2.9481	3.98467
Cs_ont_7g019780	6.25e-22	-1.96538	24.7695	24.1788	22.0973	6.23172	7.24837	7.60565
Cs_ont_3g005820	2.85e-05	-1.95987	1.64557	2.31892	1.8934	0.504323	0.416157	0.806037
Cs_ont_2g006660	7.48e-06	-1.94713	1.81205	1.20505	1.26647	0.559055	0.345827	0.394287
Cs_ont_5g042760	1.07e-09	-1.94672	5.06417	6.04583	6.63526	2.40084	1.52549	1.44314
Cs_ont_3g024800	3.05e-07	-1.94626	5.15648	6.11461	7.03924	1.62418	1.90967	1.96989
Cs_ont_9g028130	0.000103	-1.94614	10.3223	8.80594	13.9721	2.53232	4.05949	3.39616
Cs_ont_3g002180	4.92e-06	-1.94216	40.9489	41.5603	37.627	11.1649	13.1626	11.9552
Cs_ont_5g027790	6.65e-10	-1.93646	46.4621	49.3681	46.4348	16.5347	12.8545	13.6395
Cs_ont_9g008630	2.24e-06	-1.92513	23.0031	24.2185	23.371	8.61515	4.51118	8.42112
Cs_ont_4g025130	0.00271554	-1.92036	1.01965	1.55087	1.76092	0.257041	0.398287	0.652005
Cs_ont_6g007000	1.63e-10	-1.91846	12.0934	11.064	17.196	3.98908	3.8355	4.55551
Cs_ont_1g024370	5.41e-09	-1.90539	2.44251	2.95018	3.73296	0.920891	1.29943	0.571775
Cs_ont_2g034240	3.27e-19	-1.90196	44.0078	45.2488	37.2919	12.594	14.5213	12.261
Cs_ont_2g017600	5.23e-16	-1.90031	22.2205	19.5979	23.5886	6.86468	7.14124	5.92667
Cs_ont_5g024690	0.00129592	-1.89621	1.86158	2.32209	1.65847	0.260716	0.646409	0.881742
Cs_ont_1g020030	7.57e-16	-1.87874	12.4011	13.3717	11.7927	3.67297	4.05112	4.09952
Cs_ont_8g027150	2e-06	-1.87468	2.19214	2.52987	2.56809	0.690379	0.960729	0.657379
Cs_ont_7g000840	0.00459497	-1.86554	1.79639	3.03898	3.87009	1.26092	0.472713	1.06167
Cs_ont_9g005850	8.34e-14	-1.86343	71.559	68.4593	89.5593	24.8078	24.7944	24.0078
Cs_ont_6g004100	1.06e-06	-1.86279	4.65079	5.7419	3.91231	1.13568	2.06531	1.19188
Cs_ont_9g003530	4.78e-13	-1.86275	13.1605	13.767	12.2612	2.47705	3.69173	6.1728
Cs_ont_5g018240	1.02e-22	-1.85875	37.9335	40.7456	46.5974	13.3738	12.1825	13.9245
Cs_ont_7g000810	1.39e-17	-1.8566	17.4467	16.4733	17.3202	5.80131	5.73057	4.90902
Cs_ont_1g002760	0.00574164	-1.85243	2.48142	3.95688	3.08701	0.52443	1.21902	1.30968
Cs_ont_1g018280	3.39e-05	-1.83602	13.446	14.6095	15.018	4.58462	4.36604	5.0458
Cs_ont_3g007390	0.000192	-1.83477	1.94295	2.45785	2.57165	0.652944	0.98445	0.68892
Cs_ont_6g016100	1.34e-07	-1.83475	9.17081	8.76537	11.851	3.06613	2.85821	3.76598
Cs_ont_3g001030	8.02e-08	-1.83475	5.28826	7.03684	5.99546	1.88782	1.59784	2.44303
Cs_ont_8g026770	2.73e-07	-1.8319	5.8528	4.76864	4.17	2.50782	1.37067	0.998136
Cs_ont_7g019440	0.005142	-1.8239	3.65123	2.28123	3.03918	0.690586	1.28598	0.972488
Cs_ont_3g021000	1.15e-25	-1.81969	36.2195	38.2553	35.385	10.3535	12.8533	12.8628
Cs_ont_4g027090	0.000403	-1.81683	9.64454	9.09139	11.4743	4.33379	1.77863	3.87519
Cs_ont_6g002420	4.5e-12	-1.81666	33.6255	36.1319	29.0629	8.62291	13.6341	10.5603
Cs_ont_7g001110	0.00195017	-1.81201	3.53669	0.831553	3.30492	0.661065	0.52305	1.15472
Cs_ont_6g020330	1.6e-05	-1.80239	25.0404	28.3195	31.3507	8.53678	9.58987	10.2278
Cs_ont_5g024850	5.42e-09	-1.79854	434.341	334.713	298.12	104.485	132.942	123.683
Cs_ont_2g030720	3.03e-12	-1.79556	58.5896	60.2014	60.847	20.5251	18.4026	21.2651
Cs_ont_9g005000	5.08e-11	-1.78882	5.37589	5.39573	4.97431	1.62008	1.98425	1.68164
Cs_ont_4g013940	0.000415	-1.78612	34.8636	36.4318	34.6415	11.9507	9.46398	14.1921
Cs_ont_1g023850	7.65e-21	-1.77911	176.446	179.349	172.514	61.8785	55.0531	61.5883
Cs_ont_4g016850	2.56e-10	-1.75873	37.5927	35.4927	31.9318	10.0775	12.5768	13.3873
Cs_ont_1g017650	1.94e-07	-1.75863	0.966524	1.45464	1.23647	0.368182	0.524867	0.353102
Cs_ont_3g009740	1.02e-14	-1.75747	29.8614	30.4034	27.6694	11.4567	9.51206	9.36223
Cs_ont_5g042940	7.12e-05	-1.75606	1.16331	1.61748	1.46417	0.644931	0.054435	0.744088
Cs_ont_3g011970	3.04e-11	-1.74831	24.9952	24.1882	26.1599	9.53477	8.05435	8.31541
Cs_ont_9g008210	2.71e-08	-1.74301	13.5965	11.031	13.3772	5.2777	3.82869	4.09699
Cs_ont_5g017450	2.63e-12	-1.74216	460.03	451.731	456.292	167.022	154.107	163.024
Cs_ont_5g009900	1.7e-10	-1.73859	8.98764	9.76352	10.8321	2.65672	3.63707	3.96214
Cs_ont_7g014230	7.42e-05	-1.73658	1.34557	2.47363	1.6762	0.326067	0.545105	0.993007
Cs_ont_1g011130	1.89e-09	-1.71719	13.7436	12.1101	11.46	4.83877	4.22128	4.15556
Cs_ont_5g019170	2.68e-06	-1.70859	46.6127	40.64	43.3248	16.8816	13.3662	16.0328
Cs_ont_5g018820	1e-05	-1.7066	2.9751	2.61659	3.40768	1.25003	0.913291	1.05684
Cs_ont_6g011440	0.00189138	-1.7022	42.1332	45.9082	39.4712	13.8824	13.7259	17.8796
Cs_ont_7g017320	3.86e-13	-1.69621	38.1783	32.8808	43.1368	15.4826	12.282	13.1533
Cs_ont_2g022780	3e-05	-1.69187	3.03849	1.81568	3.44322	1.1491	1.06886	0.809462
Cs_ont_6g016260	7.9e-16	-1.6869	26.8748	22.3904	25.7581	9.14994	7.57813	10.2922
Cs_ont_2g028110	1.12e-05	-1.68498	4.05949	4.57906	6.7198	1.6228	1.9167	1.99758
Cs_ont_1g024150	5.33e-09	-1.68302	10.1775	8.26838	9.23629	2.87862	3.79789	3.3439
Cs_ont_9g005830	1.38e-14	-1.67955	15.0095	13.0464	20.033	5.40821	6.62437	5.4777
Cs_ont_3g016040	3.39e-16	-1.67002	70.9318	66.881	82.8544	26.0839	28.7335	25.3408
Cs_ont_1g000700	2.18e-13	-1.66957	177.454	164.122	187.18	65.1506	63.2517	64.4215
Cs_ont_5g046500	4.74e-09	-1.66953	60.6258	58.9726	60.8127	20.9014	22.7318	22.2041
Cs_ont_2g024330	1.05e-08	-1.66793	7.52268	7.94907	8.44212	3.16016	3.24429	2.33226
Cs_ont_5g014220	4.35e-05	-1.66367	3.36651	2.43725	4.29147	1.42411	1.1161	1.25703
Cs_ont_3g029490	1.87e-14	-1.66228	7.11959	7.73417	8.05776	1.72535	3.52601	3.09397
Cs_ont_8g009400	1.68e-09	-1.66033	18.4972	17.0022	15.0675	7.21859	4.96545	6.44259
Cs_ont_3g007550	4.69e-13	-1.65872	19.0657	16.7986	22.8525	5.29847	8.56223	8.21251
Cs_ont_5g042040	1.43e-10	-1.65783	8.83988	7.99129	10.7459	1.95179	4.3087	3.85108
Cs_ont_3g016850	3.05e-11	-1.6547	5.69292	5.45615	4.92489	1.87501	2.39226	1.66621
Cs_ont_5g033970	1.33e-08	-1.64151	5.67653	4.32537	4.99688	1.54795	1.65512	2.37199
Cs_ont_8g007040	1.35e-24	-1.63685	129.859	136.818	122.441	50.9235	44.9382	49.1897
Cs_ont_7g029130	1.23e-05	-1.6337	1.31681	1.22846	1.31016	0.537802	0.359568	0.577052
Cs_ont_2g005360	0.000529	-1.62322	6.11465	6.48487	6.20179	2.25884	2.28661	2.54025
Cs_ont_1g022390	9.87e-10	-1.61486	80.489	73.3529	77.1519	30.7092	26.4662	29.5685
Cs_ont_8g000070	7.12e-06	-1.61392	49.2018	49.903	46.8978	20.0838	17.9691	17.3479
Cs_ont_7g014360	1.72e-10	-1.61154	11.8165	12.0645	12.5123	4.66582	5.17308	4.02055
Cs_ont_7g026940	0.00148005	-1.60688	16.7548	16.4621	15.2016	6.26602	5.07777	7.08995
Cs_ont_9g008010	2.45e-08	-1.60486	13.0327	13.3091	16.7002	5.50273	4.5806	6.31989
Cs_ont_1g022420	6.6e-10	-1.60214	16.5192	16.2128	18.9225	6.74779	7.20278	5.82879
Cs_ont_3g014810	0.00659006	-1.60076	22.475	24.179	21.5515	6.33789	9.20147	9.80334
Cs_ont_2g013300	3.57e-06	-1.59703	20.2761	18.849	16.2453	7.62528	6.6205	6.9554
Cs_ont_3g023370	1.75e-06	-1.59106	141.721	130.141	134.642	51.7151	52.5985	52.8043
Cs_ont_8g006560	9.17e-07	-1.5897	7.15509	7.82383	7.63026	3.34348	2.43918	2.92981
Cs_ont_8g003340	1.45e-24	-1.58297	18.5224	19.2406	26.1442	9.10487	8.53643	7.95878
Cs_ont_Un005680	1.79e-08	-1.58198	7.3714	6.45593	7.61401	3.16852	2.74306	2.43632
Cs_ont_9g007480	0.00344532	-1.5708	34.3687	72.0338	64.6329	12.9409	25.9707	28.0173
Cs_ont_2g021180	9.82e-06	-1.56945	34.6126	30.2638	32.8559	13.7471	13.6996	13.724
Cs_ont_9g016170	1.07e-07	-1.56483	2.45296	3.28223	2.09368	0.922975	0.967814	1.15491
Cs_ont_1g010980	9.31e-05	-1.5636	2.4528	2.49827	2.20298	0.515805	0.898196	1.3636
Cs_ont_5g007190	2.69e-17	-1.55709	47.639	53.3515	46.1489	21.929	16.1022	20.2596
Cs_ont_8g027310	1.5e-08	-1.54975	2.63687	2.33443	2.72839	1.17215	0.620922	1.25241
Cs_ont_3g010740	0.00432318	-1.54909	1.88302	0.782248	1.4648	0.490177	0.735889	0.452587
Cs_ont_9g001770	0.00543296	-1.54506	42.5989	42.0621	38.5392	16.0095	15.0625	18.9759
Cs_ont_1g000870	0.00113474	-1.54044	2.3396	1.60221	1.64272	0.711484	0.660318	0.860125
Cs_ont_7g004720	1.08e-11	-1.53956	5.23926	5.62484	5.66287	2.1363	2.12295	2.32507
Cs_ont_1g017980	7.96e-06	-1.53894	2.59959	3.17952	3.98386	1.17989	1.47673	1.21749
Cs_ont_9g027800	1.59e-06	-1.53741	19.1062	17.7076	20.0244	7.75346	8.68388	6.52116
Cs_ont_8g008740	3.24e-09	-1.53407	587.578	580.05	578.163	225.083	232.526	242.103
Cs_ont_6g003970	0.00871223	-1.53318	1.56164	2.03583	1.09812	0.314906	0.951171	0.59919
Cs_ont_2g017820	9.09e-06	-1.53264	74.7508	67.7436	70.3113	28.1881	29.8966	27.4176
Cs_ont_8g012570	2.13e-07	-1.53072	110.815	128.705	139.646	38.853	60.1813	53.8864
Cs_ont_2g006090	1.61e-10	-1.53044	97.4322	83.4524	83.5255	39.0828	31.1682	36.0221
Cs_ont_9g022270	0.00106224	-1.52899	185.443	188.461	174.251	78.7428	65.6793	75.77
Cs_ont_1g002510	1.31e-16	-1.52175	54.552	58.4105	48.3279	21.7166	22.2707	21.1717
Cs_ont_4g013960	7.4e-13	-1.5189	133.326	130.624	135.154	55.7129	56.299	49.9432
Cs_ont_7g025280	0.00552038	-1.51772	4.31775	2.24551	3.98728	0.711371	0.888345	2.5966
Cs_ont_6g022100	3.45e-32	-1.51721	169.697	165.235	166.829	67.7251	69.0098	66.7854
Cs_ont_2g020870	2.51e-06	-1.51568	9.21093	7.83358	8.51857	2.69834	5.25365	2.47801
Cs_ont_9g017100	0.000155	-1.51442	6.20763	5.64339	5.07264	2.03993	2.33318	2.44591
Cs_ont_5g037390	8.65e-05	-1.5099	26.6782	26.246	23.8372	10.5302	8.36754	12.3013
Cs_ont_9g011790	8.15e-05	-1.50798	11.4437	9.19568	9.80539	3.55961	3.91717	4.94233
Cs_ont_1g022690	9.08e-09	-1.50699	11.856	12.1265	8.86905	3.49718	5.31874	4.57054
Cs_ont_9g016670	0.000149	-1.50517	19.2541	16.9873	23.9803	6.12776	8.50937	9.92802
Cs_ont_2g010180	0.00188901	-1.50309	9.79346	6.9848	10.7829	3.88835	3.87017	3.4951
Cs_ont_2g034310	2.64e-36	-1.50144	93.3715	89.5451	92.7298	38.8399	36.3805	37.8001
Cs_ont_3g009190	0.00541521	-1.50141	1.02966	1.27101	0.779652	0.530742	0.438022	0.299365
Cs_ont_8g011070	0.000718	-1.50119	18.0245	22.3991	19.5335	7.43349	6.74315	10.3721
Cs_ont_1g004000	5.84e-13	-1.50036	167.185	156.906	211.883	71.8781	71.8245	76.2879
Cs_ont_4g012310	0.00197151	-1.49957	86.7341	63.8298	70.9436	38.3184	22.4158	31.0018
Cs_ont_6g009950	5.07e-05	-1.49896	3.60557	3.30275	3.13942	1.87138	1.16009	1.13012
Cs_ont_9g010230	0.00386699	-1.49483	2.06506	2.78651	2.37222	1.14732	0.485301	1.32225
Cs_ont_1g016250	0.00219617	-1.49132	4.56805	6.45563	6.47233	2.30641	1.97593	2.91767
Cs_ont_5g040380	0.00632764	-1.48993	3.11772	1.23926	2.7434	0.383435	1.15915	1.37753
Cs_ont_8g008780	2.71e-08	-1.48741	81.2515	68.0031	74.1331	30.2436	32.0971	30.4079
Cs_ont_2g012060	0.00219323	-1.48699	5.72816	5.59364	7.41133	3.49084	2.81131	1.60136
Cs_ont_5g050270	2.47e-09	-1.48594	35.8118	38.3092	39.1745	15.6033	15.493	16.3772
Cs_ont_5g034920	0.000105	-1.4841	4.56409	5.72787	5.53634	1.61907	2.17678	2.73992
Cs_ont_1g019190	5.99e-11	-1.48355	74.143	69.9506	81.4555	33.034	32.3564	31.6617
Cs_ont_8g023580	9.18e-11	-1.48187	98.2638	103.794	92.0176	40.8638	40.8158	40.5121
Cs_ont_1g000940	1.24e-06	-1.48038	73.3425	67.8935	67.8788	28.9384	28.5535	29.3986
Cs_ont_8g013580	0.00108857	-1.47689	7.07266	4.42914	5.14364	2.43775	2.28681	2.27953
Cs_ont_7g013920	0.0011305	-1.47564	2073.9	2112.15	2122.33	901.984	813.513	907.599
Cs_ont_2g029810	3.84e-06	-1.47564	1.74994	2.65018	1.52875	0.682966	1.15132	0.630798
Cs_ont_4g010210	2.31e-36	-1.47521	43.8161	47.1222	44.21	19.3597	20.5741	16.573
Cs_ont_7g013370	6.31e-15	-1.47478	96.911	95.0581	91.8325	40.4847	37.6899	40.3079
Cs_ont_8g023550	4.99e-13	-1.47311	79.8792	91.9226	81.4698	35.7539	33.3078	36.9477
Cs_ont_3g014780	0.00421123	-1.46902	5.12498	3.74119	4.66657	2.01906	1.97249	1.70654
Cs_ont_2g020810	1.34e-05	-1.46617	6.6258	6.87261	6.1271	2.91189	1.5333	3.74293
Cs_ont_5g040350	3.46e-05	-1.46431	6.38174	5.14744	5.00105	2.67281	2.11396	2.19231
Cs_ont_7g001280	4.52e-10	-1.45874	13.9056	12.7863	13.3649	6.58595	5.57011	4.77782
Cs_ont_7g027210	6.57e-68	-1.45724	25.3492	26.404	26.4939	11.134	10.7234	11.1703
Cs_ont_3g016890	0.000934	-1.45648	2.41963	1.80442	1.37051	0.409458	1.09752	0.847111
Cs_ont_7g021850	2.17e-07	-1.45107	9.08604	6.42054	8.61042	4.37653	3.03114	2.91261
Cs_ont_9g013110	9.24e-05	-1.44716	102.67	108.252	102.485	43.5766	39.7578	50.3155
Cs_ont_4g025270	2.59e-06	-1.44243	18.7087	13.1021	15.6857	6.35567	8.37151	6.23673
Cs_ont_2g029260	2.11e-20	-1.44047	225.219	235.962	237.203	97.5784	101.729	99.1937
Cs_ont_8g003310	7.26e-07	-1.43602	15.7833	12.1257	18.4068	6.339	6.85043	6.74662
Cs_ont_5g019490	9.08e-08	-1.43257	9.04221	9.16644	9.00276	3.03796	3.76247	4.80569
Cs_ont_8g002350	0.000231	-1.4313	5.07541	6.35778	6.02337	2.68151	2.87165	1.9637
Cs_ont_1g014800	2.75e-11	-1.42751	14.4531	18.6584	14.4692	6.7162	8.43203	5.44019
Cs_ont_1g003260	0.000206	-1.42579	11.5516	7.03649	9.62247	4.16422	4.03524	4.05529
Cs_ont_5g025780	1.17e-05	-1.4238	4.00559	4.20916	5.80254	2.2491	1.73133	2.08876
Cs_ont_5g029560	2.17e-08	-1.42358	48.3219	44.994	43.9438	19.3164	19.8774	20.2967
Cs_ont_3g008860	0.000105	-1.42078	3.89562	3.71117	3.54908	1.88828	1.96521	1.02207
Cs_ont_9g015160	3.1e-07	-1.42072	40.4112	34.7477	41.349	16.8918	16.4341	17.2267
Cs_ont_5g034430	0.0025636	-1.41923	21.4539	20.4747	21.5299	10.8802	13.0108	4.53285
Cs_ont_8g022260	1.05e-05	-1.41628	156.724	157.343	151.338	54.3773	80.4451	68.8661
Cs_ont_2g017660	0.000262	-1.41602	4.5975	3.04787	3.53203	1.47351	1.73633	1.66068
Cs_ont_4g026880	8.86e-07	-1.41261	18.2527	17.8361	16.9494	7.77908	7.18496	8.0615
Cs_ont_1g019000	0.00501514	-1.41146	2.1135	3.00238	1.75515	1.22923	1.14182	0.635423
Cs_ont_8g002950	0.00759648	-1.40894	35.3169	31.2864	33.227	8.548	19.8982	15.7758
Cs_ont_9g002730	1.38e-13	-1.40871	1420.66	1432.11	1428.41	608.091	556.307	706.114
Cs_ont_9g009110	4.25e-14	-1.4087	13.6161	14.6291	16.3745	6.77038	6.91838	5.88441
Cs_ont_4g024690	9.35e-09	-1.40681	2.31479	2.09808	2.23529	0.857554	1.35171	0.724496
Cs_ont_4g005510	2.47e-12	-1.4054	66.7248	66.7277	69.1143	30.9156	26.6125	30.1054
Cs_ont_1g028970	5.22e-08	-1.40324	437.823	407.149	413.187	184.337	182.255	186.071
Cs_ont_8g016170	2.13e-09	-1.40313	4.05624	4.01126	5.31667	1.9897	2.06873	1.82135
Cs_ont_4g010580	0.00390484	-1.39721	61.9745	66.0395	54.8686	26.8265	27.3282	27.1911
Cs_ont_3g021060	5.29e-09	-1.39637	12.2327	10.645	10.8563	5.74208	4.0938	5.05547
Cs_ont_4g016620	2.91e-06	-1.39569	10.6357	7.33991	8.60833	4.05073	4.24449	3.4684
Cs_ont_1g023650	3.65e-06	-1.39552	10.0894	8.77534	8.07743	3.6093	3.97236	4.29506
Cs_ont_4g006380	3.66e-08	-1.39485	13.9337	14.3808	15.6094	5.50613	7.79639	6.14366
Cs_ont_2g034010	0.00720169	-1.39292	7.5249	7.65113	9.23172	3.69313	3.73528	3.35816
Cs_ont_4g014930	0.000214	-1.3928	13.2661	13.4132	14.4484	6.75085	5.43364	5.98293
Cs_ont_2g022930	1.03e-05	-1.39089	22.06	23.4052	19.2722	11.3394	7.28161	9.97629
Cs_ont_8g016710	0.000384	-1.38643	5.21372	5.94315	4.81966	1.92533	3.14409	2.03081
Cs_ont_6g002010	4.93e-06	-1.38433	22.3441	20.9189	24.511	8.53537	10.6215	10.9692
Cs_ont_8g006890	1.26e-09	-1.38063	5.31055	4.3647	4.28535	2.00916	2.04729	2.20629
Cs_ont_5g036480	0.00173758	-1.38052	2.5247	1.22431	1.46035	1.30649	0.474612	0.576754
Cs_ont_3g007080	0.00543565	-1.38028	1.43405	0.934483	1.12584	0.426583	0.387502	0.682482
Cs_ont_8g023780	1.04e-14	-1.37986	113.107	112.877	108.784	47.6268	50.9768	50.5757
Cs_ont_2g019960	0.00254837	-1.37862	11.0704	9.26289	9.44976	4.87893	4.16184	4.25403
Cs_ont_5g012580	0.002479	-1.37841	1.32553	1.08526	1.4075	0.69346	0.452329	0.565445
Cs_ont_2g032110	2.3e-07	-1.3782	63.1271	71.0512	72.2686	31.227	30.7956	30.2725
Cs_ont_8g001690	5.84e-05	-1.37338	2.91866	3.12688	2.29431	1.36002	1.40243	0.980411
Cs_ont_7g024830	2.63e-06	-1.3681	4.45965	3.6273	5.09285	2.0784	1.88055	1.96946
Cs_ont_5g014000	2.58e-06	-1.36629	14.5275	12.4059	12.1236	5.40113	5.90127	5.95936
Cs_ont_9g004580	4.24e-07	-1.3639	59.4916	66.9158	61.7813	27.8219	29.3566	27.6355
Cs_ont_1g001120	1.97e-09	-1.36383	7.77069	7.70481	8.11424	3.46412	2.93535	4.20611
Cs_ont_1g007210	8.12e-13	-1.36308	118.896	111.106	110.926	51.497	47.5365	62.079
Cs_ont_5g034270	7.63e-06	-1.35963	5.92514	5.41031	4.70845	2.93901	2.54151	1.78926
Cs_ont_1g022340	9.29e-06	-1.35877	34.7014	32.8851	30.1733	14.8388	15.0085	14.4071
Cs_ont_6g001520	1.85e-13	-1.35268	25.9181	28.9603	28.3047	12.7777	12.9383	12.0826
Cs_ont_6g009210	7.88e-06	-1.35166	26.8142	40.6417	34.6401	15.5835	15.9377	15.7278
Cs_ont_7g001810	3.27e-05	-1.3508	4.62371	4.32357	4.71156	1.91774	1.78187	2.49534
Cs_ont_5g043520	3.94e-06	-1.3461	5.34636	5.40821	4.59879	2.40704	2.6316	1.96188
Cs_ont_4g014560	8.39e-06	-1.34119	7.55121	10.3738	8.67009	4.92454	3.76891	3.5141
Cs_ont_8g001620	7.22e-18	-1.34094	10.7583	11.6236	10.1672	5.22496	4.9378	4.93115
Cs_ont_6g002730	1.6e-32	-1.339	18.3392	15.741	18.8219	9.24216	8.62411	7.96204
Cs_ont_3g003020	1.27e-22	-1.33888	75.9646	67.7974	87.18	37.7172	32.6382	35.546
Cs_ont_8g001210	8.51e-14	-1.33818	442.6	436.862	432.235	193.73	206.728	203.709
Cs_ont_3g018030	1.38e-06	-1.33691	6.53857	5.74581	5.57715	2.46216	3.33279	2.8672
Cs_ont_4g008460	7.53e-05	-1.32499	6.42262	7.13426	7.20898	2.98274	3.47814	3.13589
Cs_ont_4g004270	0.000208	-1.32402	7.88447	11.3694	11.339	3.61399	4.78903	5.72883
Cs_ont_3g015280	3.7e-08	-1.32286	1982.49	1953.87	1837.76	848.645	949.314	920.144
Cs_ont_8g006100	2.27e-07	-1.3207	37.3697	43.9003	39.1811	17.474	19.1248	19.949
Cs_ont_1g010930	2.14e-11	-1.32057	5.21778	6.80119	4.79215	2.32606	3.19121	2.26797
Cs_ont_2g031020	0.00807984	-1.32013	3.59468	2.33565	4.53814	0.871095	1.98717	1.96128
Cs_ont_2g014830	0.00926071	-1.3192	4.05625	2.73743	3.29816	1.31675	2.08746	1.31008
Cs_ont_6g017130	0.000997	-1.3186	7.56704	7.66685	5.89828	2.60079	4.05547	3.06541
Cs_ont_7g024210	7.3e-05	-1.31837	32.4874	31.099	31.434	14.1465	14.0491	16.0158
Cs_ont_2g005780	2.23e-05	-1.31071	5.46446	6.03107	6.70809	2.77372	2.73148	2.56629
Cs_ont_5g003790	0.00686969	-1.30786	1.82641	2.50687	2.13354	1.21218	1.12898	0.716835
Cs_ont_8g027440	2.48e-13	-1.3051	116.458	117.703	129.524	55.5598	61.4788	54.7073
Cs_ont_7g026930	1.55e-07	-1.30185	51.825	53.7862	50.1607	26.7625	23.5427	23.0598
Cs_ont_7g025310	8.19e-26	-1.30013	67.1919	70.7782	64.7773	29.1953	33.1666	33.1548
Cs_ont_8g001020	7.84e-09	-1.2992	62.4055	67.6121	67.0603	32.2757	32.3805	28.3218
Cs_ont_5g012440	1.61e-05	-1.29595	200.657	192.427	209.21	96.2533	97.0547	91.6907
Cs_ont_7g026490	0.00372627	-1.29573	2.08152	2.81533	2.12618	0.932835	0.906935	1.45893
Cs_ont_6g010600	6.03e-15	-1.29256	157.748	154.284	141.814	73.8466	68.9213	74.2041
Cs_ont_3g023460	0.00241852	-1.2911	5.41232	6.05329	5.02996	2.24425	2.61289	2.98037
Cs_ont_9g001080	0.00597703	-1.28417	33.1813	38.2638	43.4524	16.0667	18.6619	20.3815
Cs_ont_4g000810	3.31e-14	-1.27947	22.9965	24.1385	21.9076	12.9604	10.5332	9.55446
Cs_ont_8g024650	1.92e-06	-1.27828	117.638	113.992	118.709	54.7571	55.9533	56.8317
Cs_ont_5g044640	1.06e-11	-1.27777	161.918	162.854	167.971	78.9032	75.6344	80.4854
Cs_ont_6g026740	0.000152	-1.27752	4.79681	4.47322	5.52823	2.56576	2.01146	2.50863
Cs_ont_7g027670	9.89e-05	-1.27736	153.926	138.326	144.628	76.0221	68.4141	65.3414
Cs_ont_1g021480	0.000646	-1.27597	2.48924	2.98624	3.35225	1.2438	1.41497	1.55714
Cs_ont_8g029340	9.74e-05	-1.27594	3.1578	3.99179	3.71885	1.01296	1.61337	2.5091
Cs_ont_2g020880	5.98e-12	-1.27412	368.163	320.65	342.524	164.399	160.226	171.558
Cs_ont_8g027680	0.00623274	-1.27146	204.923	207.055	205.424	98.6491	102.311	91.8326
Cs_ont_4g012710	7e-16	-1.27132	35.6378	32.3634	35.9823	17.6632	16.2244	16.4137
Cs_ont_2g013340	2.14e-12	-1.2708	14.1952	12.9984	12.8203	5.7936	6.73275	6.69969
Cs_ont_7g029320	6.64e-05	-1.26378	3.27579	4.34267	2.56882	1.53928	1.81994	1.53872
Cs_ont_1g014620	0.000455	-1.26369	9.18146	9.20323	8.27075	3.12945	5.52828	4.25392
Cs_ont_9g014910	1.05e-09	-1.26328	25.4581	25.3955	27.2619	11.53	13.2471	13.0724
Cs_ont_2g015020	1.38e-05	-1.25891	94.1612	98.8367	91.3534	49.5131	40.8186	47.4537
Cs_ont_1g010860	2.39e-08	-1.25777	140.202	148.453	139.968	68.9783	70.9989	67.9879
Cs_ont_9g023280	1.16e-05	-1.25772	5.62599	5.46659	5.01237	2.0924	2.6097	3.23653
Cs_ont_2g002270	8.23e-08	-1.25365	24.3949	27.4028	25.1723	12.2943	12.516	11.9417
Cs_ont_3g032380	1.61e-10	-1.25265	139.553	155.684	162.764	67.0581	79.0765	76.793
Cs_ont_5g034190	0.00393446	-1.24805	23.906	26.0955	24.5104	13.1429	10.6781	12.5138
Cs_ont_4g024700	3.85e-20	-1.24776	79.1034	75.1112	76.008	37.4234	35.9414	39.1058
Cs_ont_5g029680	5.87e-35	-1.24556	93.025	98.0079	92.9019	48.7334	44.6959	45.658
Cs_ont_3g027860	0.000306	-1.24525	725.404	662.174	698.198	346.366	320.242	365.118
Cs_ont_9g003220	7.5e-09	-1.24061	39.2267	42.316	46.4134	21.2143	19.2722	22.2808
Cs_ont_3g006980	0.000102	-1.23992	22.1486	20.4939	28.3221	8.97647	14.2023	11.745
Cs_ont_6g011090	1.63e-07	-1.23937	12.0789	11.2757	10.0708	5.68404	6.0887	4.71286
Cs_ont_9g004680	9.07e-07	-1.23679	6.69067	8.09486	8.33654	3.66264	3.72643	3.97362
Cs_ont_8g005030	2.88e-07	-1.2345	351.267	358.067	337.322	175.355	173.507	167.537
Cs_ont_2g001280	2.82e-12	-1.22959	43.1314	44.679	41.2572	20.3648	21.6052	21.8689
Cs_ont_2g035360	4.86e-88	-1.22954	299.846	300.243	302.696	146.908	147.525	152.352
Cs_ont_2g031470	4.9e-19	-1.22593	112.693	110.141	121.118	51.9439	63.4558	55.9134
Cs_ont_9g012720	1.68e-05	-1.22199	8.98468	7.76115	8.24354	4.82733	3.88523	3.76701
Cs_ont_2g013010	3.89e-38	-1.22122	430.582	436.225	428.572	197.118	211.31	237.776
Cs_ont_5g007180	8.45e-06	-1.21963	7.49529	9.85567	11.1836	5.64015	4.8255	3.82085
Cs_ont_6g014250	1.16e-05	-1.21741	9.78217	8.26407	9.60002	4.43403	5.8275	3.6631
Cs_ont_5g029510	1.27e-42	-1.21554	83.0348	87.8697	87.481	42.9678	41.8178	44.4624
Cs_ont_7g018620	3.85e-15	-1.21341	196.491	197.461	202.141	96.919	105.313	96.1464
Cs_ont_6g004370	0.00225515	-1.2099	22.6226	20.1992	21.4019	11.6148	9.57092	11.1549
Cs_ont_7g013360	3.34e-19	-1.20976	26.9922	26.913	26.6482	12.1494	14.1818	14.0386
Cs_ont_5g046620	6.95e-05	-1.20769	11.5261	9.10812	9.04534	4.2937	5.22652	5.39591
Cs_ont_3g004670	1.83e-09	-1.20607	36.8249	32.457	33.7521	17.4502	18.5572	16.6531
Cs_ont_4g009350	3.21e-10	-1.20359	10.24	9.9026	9.52166	4.19365	5.4608	5.24696
Cs_ont_3g012440	4.03e-05	-1.20277	37.4071	32.6573	35.9423	13.9257	20.0643	19.5916
Cs_ont_9g022970	6.47e-08	-1.20122	2.11672	2.6396	2.51593	1.02038	1.55665	1.08679
Cs_ont_3g003480	6.72e-07	-1.20114	114.587	122.015	101.244	56.0491	58.619	55.886
Cs_ont_1g019620	1.15e-11	-1.19519	7.4325	6.22973	6.20566	3.26984	3.26817	3.48652
Cs_ont_5g049020	0.00683027	-1.19477	2.42296	1.70305	2.76993	0.838066	1.50071	1.16487
Cs_ont_7g005480	0.00207852	-1.19406	6.48337	5.20827	6.94196	3.07157	3.38553	3.05253
Cs_ont_6g000880	1.1e-08	-1.19017	11.0536	13.4754	12.5969	6.44693	5.7604	6.63783
Cs_ont_2g027700	1.26e-07	-1.1895	196.878	196.974	202.26	100.522	101.034	102.214
Cs_ont_1g026420	4.15e-05	-1.18873	3.78049	2.49518	3.27719	1.44713	1.90358	1.53043
Cs_ont_9g017220	0.000235	-1.18818	2.96459	3.12577	2.80356	1.8983	1.34242	1.38953
Cs_ont_7g007150	7.49e-06	-1.18722	9.17977	8.27534	8.25226	4.02076	4.42391	4.64893
Cs_ont_2g029330	8.38e-05	-1.18519	13.719	17.4726	14.3656	5.9098	9.10595	6.75812
Cs_ont_8g004260	1.34e-18	-1.18512	17.1722	20.1274	18.9846	8.71213	9.18713	10.7067
Cs_ont_2g021750	0.000784	-1.18511	360.898	348.971	367.758	188.43	166.483	195.372
Cs_ont_8g026810	2.97e-38	-1.18211	83.1132	89.9412	86.8491	45.3311	44.3365	43.1802
Cs_ont_5g016980	3.37e-05	-1.18163	1.54033	2.98122	2.02941	0.969971	1.19873	1.15831
Cs_ont_3g013310	8.66e-13	-1.17559	120.233	133.336	117.46	66.5769	59.153	65.143
Cs_ont_2g035180	2.59e-05	-1.17507	2.26501	2.57739	1.76372	1.08701	1.21867	1.07333
Cs_ont_3g010340	0.000864	-1.17433	4.37515	3.26785	3.41528	1.80949	1.68233	2.18565
Cs_ont_8g026940	0.00445516	-1.17374	7.3569	6.89761	6.55842	3.31712	3.71202	3.67416
Cs_ont_8g010510	0.00480092	-1.17062	18.3698	20.5753	12.4311	9.20731	8.16118	9.22244
Cs_ont_2g035730	0.00414145	-1.17018	5.73039	6.24581	5.21087	2.72247	3.57102	2.56625
Cs_ont_9g018960	1.01e-05	-1.16895	62.9864	58.9495	61.5705	31.3102	32.5061	30.9144
Cs_ont_3g009790	5.59e-14	-1.16489	8.85313	8.62479	8.38998	4.50894	4.5504	4.41595
Cs_ont_2g011150	3.78e-19	-1.16366	82.2277	79.795	74.292	40.3176	41.4897	40.5593
Cs_ont_4g002260	1.59e-07	-1.16354	57.3813	57.3637	59.0568	30.2411	29.1189	30.5811
Cs_ont_9g014900	0.00011	-1.16198	9.43435	9.25251	9.68001	4.93453	5.81913	4.04371
Cs_ont_8g000050	4.5e-05	-1.15853	2.13345	1.85912	1.4698	0.78115	0.89809	1.13753
Cs_ont_3g014850	1.95e-19	-1.15558	24.1684	24.171	22.3535	11.3612	12.2347	13.1661
Cs_ont_2g022650	0.00100164	-1.15155	8.67656	10.8273	8.58469	5.13496	4.62504	4.87712
Cs_ont_8g008810	4.81e-07	-1.15015	25.2518	25.2419	22.321	11.7796	14.617	11.7487
Cs_ont_9g001760	0.000262	-1.14819	3.45552	3.06315	3.38207	1.60126	1.62536	1.94793
Cs_ont_8g002190	0.00137596	-1.14602	50.2318	49.0369	49.0658	26.911	23.5563	27.3156
Cs_ont_8g010740	2.53e-05	-1.14473	16.5201	20.4137	19.0696	10.6706	7.32885	11.3851
Cs_ont_8g021650	2.18e-08	-1.14349	14.9021	14.7613	12.6553	9.20495	6.31287	6.8032
Cs_ont_8g022880	0.00441753	-1.14051	2.42936	2.07061	2.62228	1.26508	1.0344	1.4196
Cs_ont_5g038640	0.000109	-1.1401	2.39006	2.48384	2.25227	1.10217	1.42409	1.21475
Cs_ont_3g021920	6.74e-10	-1.13621	29.0151	28.1743	30.2965	14.194	15.9555	16.0986
Cs_ont_3g000170	0.00187826	-1.13159	1.55565	1.4754	1.72419	0.883067	0.833926	0.794442
Cs_ont_4g001140	0.000494	-1.13088	9.32739	8.46285	10.3721	4.56881	7.81242	4.43997
Cs_ont_7g024300	2.84e-05	-1.13059	9.2097	10.2524	9.57501	5.21232	5.73223	4.4474
Cs_ont_4g012850	0.000756	-1.12899	4.35723	3.4743	4.41854	2.33619	1.95211	2.2237
Cs_ont_3g026720	0.00823796	-1.12633	1.49038	1.82786	0.934333	1.0904	0.449989	0.717517
Cs_ont_Un004460	0.00172139	-1.12576	5.18945	3.14384	4.10974	2.012	2.27716	2.34045
Cs_ont_5g031150	0.000256	-1.12521	248.567	271.239	281.871	109.057	170.702	148.926
Cs_ont_7g021120	6.12e-08	-1.12509	123.756	117.813	112.516	65.7807	62.6228	61.1213
Cs_ont_2g024030	0.000291	-1.12448	26.7173	27.3295	24.5898	12.9416	13.4884	15.1925
Cs_ont_6g008760	3.33e-14	-1.12429	193.321	205.575	189.154	95.2511	112.689	106.786
Cs_ont_5g025940	0.00721961	-1.11985	3.79753	3.39357	4.47714	2.08423	1.86516	2.2849
Cs_ont_4g006650	8.56e-06	-1.11848	6.64782	7.43068	6.55338	3.33843	3.38168	4.26234
Cs_ont_8g028590	2.15e-05	-1.11661	66.4384	67.5883	70.4969	36.1177	37.1504	36.1556
Cs_ont_8g002150	0.000151	-1.11565	38.0919	40.978	42.6948	20.4832	23.9843	20.8467
Cs_ont_4g019510	2.68e-09	-1.11474	456.824	447.202	421.089	242.548	226.159	250.883
Cs_ont_4g023140	3.64e-05	-1.11401	38.5543	39.3019	37.0551	19.9103	20.0663	21.5906
Cs_ont_6g017070	0.00015	-1.11391	68.1547	71.3728	68.9104	34.8903	35.8032	40.8772
Cs_ont_1g018180	2.61e-05	-1.11317	93.7287	88.9519	97.8149	49.9333	49.7629	50.726
Cs_ont_5g013380	0.00740677	-1.11028	4.02465	4.74123	4.16957	2.50489	2.35054	2.0661
Cs_ont_9g003560	0.000127	-1.11018	44.3477	37.8871	39.8615	19.9532	19.8414	25.8352
Cs_ont_1g013890	0.00709894	-1.10887	25.3683	26.7272	29.3042	11.8887	13.8852	16.9403
Cs_ont_7g017180	3.16e-05	-1.10757	105.164	108.022	100.045	56.7858	54.8545	56.943
Cs_ont_7g019820	1.3e-10	-1.10335	39.2992	41.2401	39.4734	21.6711	19.0976	23.9436
Cs_ont_4g027270	4.2e-41	-1.10317	53.8445	55.1552	51.6386	28.3556	28.8648	29.4409
Cs_ont_7g002430	9.42e-08	-1.10303	6.21499	6.68459	8.16405	3.76535	4.47201	3.25518
Cs_ont_5g033980	1.36e-18	-1.10295	91.5115	96.3829	90.1428	54.1573	50.1893	46.0359
Cs_ont_5g003720	0.00133185	-1.09967	3.37574	3.66674	3.72132	2.24586	1.64062	1.94112
Cs_ont_7g026700	0.000203	-1.09529	202.286	194.918	203.726	107.216	102.621	117.198
Cs_ont_5g036800	7.29e-11	-1.09313	173.879	168.279	166.883	92.0155	94.5238	90.3484
Cs_ont_8g000280	4.4e-10	-1.09176	27.486	25.3492	26.0161	14.0015	12.371	16.5169
Cs_ont_1g025350	1.52e-05	-1.09039	7.35658	6.20924	8.42378	4.60175	4.12978	3.8927
Cs_ont_1g025610	4.79e-07	-1.08983	72.6272	73.951	81.0477	43.1952	38.7861	42.2951
Cs_ont_8g028560	0.00363102	-1.08897	4.27455	2.92929	3.2034	2.46767	1.90177	1.32949
Cs_ont_2g030210	2.49e-18	-1.08659	519.001	499.012	503.027	271.774	274.431	283.075
Cs_ont_8g018790	1.31e-26	-1.08485	842.384	822.802	838.535	475.747	403.624	497.68
Cs_ont_2g016710	2.19e-14	-1.08451	61.9588	62.7496	56.5937	32.59	36.1805	32.2302
Cs_ont_8g024550	7e-08	-1.08371	25.551	27.5331	26.2948	14.1579	13.6977	15.6007
Cs_ont_4g006130	3.84e-06	-1.08082	49.6897	46.2994	44.04	25.1288	27.1988	24.512
Cs_ont_4g017220	1.45e-07	-1.08039	150.469	132.872	142.534	79.6522	77.8748	77.2321
Cs_ont_2g006520	0.000229	-1.07957	1260.69	1249.43	1269.72	720.893	642.571	711.549
Cs_ont_7g017960	1.3e-05	-1.07948	569.062	566.042	562.188	315.637	307.115	308.901
Cs_ont_5g047190	6.02e-05	-1.07867	88.9957	87.7494	88.4495	50.0869	45.008	50.8149
Cs_ont_4g005190	0.00452298	-1.07797	9.70247	9.2689	5.24066	5.38533	4.49686	3.52277
Cs_ont_3g019440	5.36e-06	-1.07624	14.1085	15.4698	14.7958	8.53872	8.01713	7.82706
Cs_ont_3g019870	1.98e-18	-1.07464	227.763	218.554	218.442	127.83	114.924	123.399
Cs_ont_6g016760	3.86e-07	-1.07339	46.51	52.3545	41.5933	27.3117	23.3055	26.7652
Cs_ont_7g021910	0.00178667	-1.07334	7.23498	13.63	13.0844	5.98488	5.96697	6.80063
Cs_ont_3g012390	0.000181	-1.07309	9.83478	11.1617	10.7821	5.70243	5.64938	6.13057
Cs_ont_9g022310	7.79e-05	-1.07126	13.8957	13.0669	8.60753	5.58135	7.64079	6.38694
Cs_ont_2g008630	1.49e-11	-1.0707	44.1186	44.3797	39.0402	23.9102	24.678	22.8235
Cs_ont_5g001890	1.47e-08	-1.07049	35.4885	29.8058	31.5023	16.3418	17.8232	19.6551
Cs_ont_9g017040	0.0043995	-1.0698	9.63497	8.93904	12.7551	4.42186	5.54505	7.38539
Cs_ont_2g024620	0.00921915	-1.06412	14.2053	15.7025	15.0409	8.27123	8.57295	8.1459
Cs_ont_7g015870	0.00160725	-1.06172	7.77764	8.31953	8.44104	4.576	4.98524	4.08296
Cs_ont_5g028040	0.00714231	-1.0611	1.07425	1.74276	1.38978	0.487319	0.992289	0.836208
Cs_ont_2g029400	0.00181501	-1.06072	8.75816	8.1502	8.90835	4.48053	4.58987	5.28677
Cs_ont_9g017560	5.08e-06	-1.05771	56.4972	59.135	60.9457	31.6256	33.7275	33.2372
Cs_ont_5g029780	5.46e-07	-1.05656	30.191	32.3858	30.4744	17.225	17.8911	16.6238
Cs_ont_1g022720	7.09e-14	-1.05625	16.3105	18.7703	19.3823	8.92319	10.3108	11.0872
Cs_ont_4g010540	4.22e-09	-1.05392	138.558	137.7	141.652	79.3689	73.4052	80.7394
Cs_ont_1g004800	0.00240537	-1.05289	1.6787	2.71484	2.83133	1.36289	1.56989	1.11279
Cs_ont_2g034290	0.000106	-1.05252	16.8797	14.8926	19.0098	9.50424	8.90698	10.109
Cs_ont_1g014200	0.000216	-1.04741	491.098	471.642	486.05	259.089	284.074	271.388
Cs_ont_6g005990	1.37e-08	-1.04703	68.139	72.0376	66.4279	39.9413	41.0156	35.1728
Cs_ont_1g024750	1.2e-21	-1.04453	52.2199	44.6865	48.3416	26.4604	27.5956	26.7352
Cs_ont_4g014780	2.19e-13	-1.04386	18.6281	21.9711	20.6442	10.7843	11.7035	11.8764
Cs_ont_2g001390	0.00144057	-1.04189	54.9013	46.8495	42.7268	30.0407	25.5932	26.7686
Cs_ont_7g018780	0.00217022	-1.04107	5.00947	4.21112	4.8559	1.80378	2.93318	3.1782
Cs_ont_2g013370	8.62e-33	-1.03792	204.268	202.799	205.94	115.904	116.715	113.623
Cs_ont_7g023390	8.29e-06	-1.03487	11.3221	9.7125	10.7027	5.75548	6.70887	5.54271
Cs_ont_5g037320	0.00762285	-1.03425	11.3975	12.6676	12.7145	4.1685	8.98558	7.69395
Cs_ont_7g017050	7.69e-12	-1.03393	65.0736	66.8622	69.6518	39.9292	37.6633	36.5855
Cs_ont_2g014240	0.0040128	-1.03298	2.53983	2.3403	1.80789	1.5156	0.868779	1.44576
Cs_ont_5g016230	1.02e-17	-1.031	64.9072	65.3532	66.3583	39.8382	35.7097	36.0654
Cs_ont_9g009730	1.69e-05	-1.02842	187.776	178.096	187.107	104.873	103.724	106.191
Cs_ont_2g032080	0.00308479	-1.0256	665.339	589.857	624.71	378.433	338.969	356.056
Cs_ont_1g009580	0.00881564	-1.02558	3.31141	3.45642	3.96486	2.37323	1.82564	1.93762
Cs_ont_4g000030	2.41e-16	-1.0241	70.655	65.7484	73.8531	40.3316	41.0856	39.4363
Cs_ont_5g041710	3.08e-08	-1.02393	39.7459	33.8756	29.9131	22.6687	16.5622	19.9018
Cs_ont_5g032790	7.45e-06	-1.02224	2.84586	3.10444	3.33457	1.47506	2.2068	1.61189
Cs_ont_6g011700	0.000263	-1.0215	68.1378	57.9875	59.5109	32.7629	41.5293	32.8714
Cs_ont_4g027410	0.00014	-1.02144	2.29206	3.1404	3.26707	1.83778	1.80471	1.41496
Cs_ont_4g020110	7.98e-05	-1.01979	42.5944	34.6978	40.792	17.8178	24.2436	25.6969
Cs_ont_4g021000	8.61e-15	-1.01933	15.2888	15.3139	14.5288	9.06265	8.57438	8.19775
Cs_ont_2g013120	4.77e-13	-1.01703	106.759	101.882	106.988	61.8611	56.2925	61.995
Cs_ont_4g013100	8.49e-05	-1.01691	218.258	217.745	216.136	124.371	121.257	129.016
Cs_ont_7g002830	6.07e-08	-1.01655	13.8793	12.4531	12.5028	8.61698	7.00044	6.45895
Cs_ont_5g044330	1.32e-05	-1.01649	4.93425	4.97717	6.33676	3.23563	2.76917	3.32769
Cs_ont_1g006070	8.1e-16	-1.01276	17.9425	17.3588	17.0307	9.3208	10.8873	9.87692
Cs_ont_3g001570	0.000142	-1.01166	40.6648	43.0252	41.7125	24.5897	24.3524	23.2068
Cs_ont_2g007470	0.00152896	-1.00991	101.396	94.7033	96.9618	64.228	53.4602	51.782
Cs_ont_5g003920	2.46e-06	-1.00651	335.894	317.324	322.532	186.48	183.382	193.981
Cs_ont_5g047020	8.16e-06	-1.00525	3.38237	4.10024	3.87545	2.3748	1.77169	2.45172
Cs_ont_2g026240	1.36e-09	-1.00246	17.393	18.2814	14.8727	9.57552	10.7382	8.96764
Cs_ont_3g008730	3.2e-11	-1.00244	42.8563	44.926	38.7639	23.3689	24.1161	25.6355
Cs_ont_5g002480	0.00119287	-0.999869	18.6748	15.1968	16.0368	9.84775	10.4677	8.72133
Cs_ont_4g020320	4.35e-05	-0.999866	42.0559	37.9079	38.9151	23.3797	22.0027	23.5763
Cs_ont_4g001580	0.000969	-0.99735	38.5398	37.1866	40.6258	21.9361	22.6179	22.5995
Cs_ont_7g002350	4.58e-08	-0.99669	145.342	151.011	144.677	87.7957	86.9056	81.717
Cs_ont_6g021100	6.73e-08	-0.996635	61.1594	59.1971	66.0507	35.809	35.4462	37.6126
Cs_ont_7g011510	1.6e-32	-0.996552	48.3521	54.6188	52.2165	26.022	32.9708	31.0119
Cs_ont_7g012450	5.79e-06	-0.996321	63.5555	63.4851	66.975	35.7226	37.3269	39.8462
Cs_ont_2g031190	1.08e-06	-0.99455	16.2919	17.0463	16.1401	8.36892	9.75177	10.6705
Cs_ont_6g019320	0.000321	-0.99423	9.96159	12.0635	12.4104	6.89042	7.3322	5.85115
Cs_ont_2g010680	0.000499	-0.992721	12.9843	14.0086	13.8399	7.17596	7.46589	9.12749
Cs_ont_5g044830	2.87e-08	-0.991764	33.4817	30.3592	34.8442	18.3308	20.2283	19.0654
Cs_ont_2g017300	2.98e-07	-0.990933	33.5817	38.6476	34.4941	19.9314	21.3702	20.9576
Cs_ont_7g000650	1.27e-12	-0.98792	88.3697	87.8555	90.2414	53.7354	44.3602	48.7213
Cs_ont_8g014690	0.00148376	-0.98753	2912.18	2969.33	3030.48	1833.83	1593.62	1798.66
Cs_ont_6g003100	0.000114	-0.985305	4.98812	5.78301	4.64349	2.50617	3.24069	3.25714
Cs_ont_9g000820	0.00939054	-0.984943	16.1565	16.8253	18.2127	9.71571	11.7367	8.54356
Cs_ont_7g004590	0.00754032	-0.984289	24.5987	21.9049	23.0477	12.3204	14.1306	14.3633
Cs_ont_4g011690	0.000419	-0.983604	205.107	241.672	255.633	128.075	118.273	170.456
Cs_ont_7g016080	4.49e-09	-0.982249	195.653	192.206	189.494	112.717	113.199	113.159
Cs_ont_2g004700	2.57e-17	-0.975331	2260.46	2276.95	2178.85	1315.58	1215.42	1434.81
Cs_ont_6g008540	3.72e-07	-0.974736	279.54	275.032	284.303	164.091	161.754	168.893
Cs_ont_8g018800	1.82e-40	-0.974415	1878.79	1962.12	1714.74	1139.56	1067.9	1103.51
Cs_ont_7g018680	1.27e-05	-0.96956	8.38279	9.49346	8.68061	3.93904	5.94183	5.77725
Cs_ont_7g021220	1.88e-07	-0.969493	6.43317	5.64277	7.51292	3.50228	3.67693	4.45693
Cs_ont_2g000470	1.16e-09	-0.968989	127.958	131.134	141.862	77.5178	80.7548	79.2058
Cs_ont_7g004290	1.84e-05	-0.968506	59.2047	64.1919	60.4898	36.7555	37.529	34.8402
Cs_ont_5g036560	0.00767913	-0.968369	4.01967	3.0885	4.30965	2.71778	1.72071	2.35154
Cs_ont_2g012460	6.62e-06	-0.967637	32.5218	34.2004	32.2627	19.4651	19.3478	19.837
Cs_ont_8g001510	0.00240537	-0.965075	982.018	972.878	919.081	607.918	555.477	550.286
Cs_ont_9g020900	4.95e-31	-0.965033	159.178	154.58	167.925	96.5301	95.1698	94.1203
Cs_ont_3g020420	9.55e-11	-0.9636	77.5481	77.1692	78.7968	43.3949	43.4282	52.0758
Cs_ont_5g007210	3.27e-05	-0.960732	63.5436	59.9827	58.266	37.9639	33.8922	36.4303
Cs_ont_3g005120	8.96e-05	-0.958667	10.2268	9.30267	9.04118	4.89624	5.37853	6.73762
Cs_ont_6g003200	0.00293568	-0.957876	7.87324	6.71345	9.11384	4.11273	5.04569	5.096
Cs_ont_3g027250	3.35e-06	-0.957775	14.0042	16.4816	17.0733	9.23239	12.5304	9.10676
Cs_ont_4g020060	3.55e-20	-0.953901	162.566	153.591	164.566	97.9534	100.206	87.8969
Cs_ont_4g009390	0.000291	-0.953841	7.51668	7.23048	6.41173	4.90653	3.9195	3.86185
Cs_ont_8g027730	0.000322	-0.952926	8.17564	10.6435	7.17017	4.40868	5.24777	4.64623
Cs_ont_6g023710	6.41e-06	-0.952439	6.43422	6.73789	5.73907	4.01776	4.00446	3.33638
Cs_ont_8g026270	1.04e-08	-0.95238	103.105	100.685	102.832	63.4411	63.719	57.561
Cs_ont_5g038610	9.1e-06	-0.951538	16.0895	18.5156	18.7047	9.81887	11.6424	10.5041
Cs_ont_4g002410	9.77e-07	-0.947758	18.9134	17.5898	20.2814	10.6018	12.3102	11.2527
Cs_ont_3g007110	6.6e-10	-0.946522	59.9232	62.6044	62.6454	38.2155	33.4061	39.7789
Cs_ont_9g022880	0.000783	-0.945288	83.1982	108.374	99.635	55.3477	57.2837	62.9577
Cs_ont_7g021900	4.59e-10	-0.944469	48.077	48.1839	47.4532	26.0107	30.7308	31.528
Cs_ont_2g018640	3.63e-05	-0.939549	47.7728	42.7405	45.5951	25.9785	26.4873	30.1416
Cs_ont_2g032200	5.47e-07	-0.939385	98.0865	107.801	102.172	62.5581	60.8252	63.0065
Cs_ont_6g002030	1.05e-05	-0.93788	6.37609	5.78358	6.56116	4.44331	3.56721	3.36307
Cs_ont_7g019870	0.000133	-0.937388	0.957505	1.05301	1.16617	0.649754	0.579184	0.710809
Cs_ont_4g001730	0.00104045	-0.935848	13.949	13.0855	13.0945	7.95697	8.03484	8.10311
Cs_ont_7g017990	0.000579	-0.935404	4.43947	6.11146	5.18979	3.23851	2.565	3.67424
Cs_ont_5g034240	1.99e-11	-0.934949	23.6785	18.3253	20.4484	12.6776	13.7708	11.5492
Cs_ont_3g000480	4.89e-05	-0.933915	4.12362	4.03173	4.74219	2.82111	2.06944	2.95109
Cs_ont_Un000090	0.000358	-0.932314	509.565	314.927	312.802	240.66	305.335	163.165
Cs_ont_2g020980	4.06e-15	-0.932184	44.5377	48.9722	45.2843	26.7617	29.7545	27.8478
Cs_ont_5g019500	4.07e-05	-0.929581	151.397	145.794	144.205	90.6548	84.9017	93.6198
Cs_ont_6g020550	2.68e-18	-0.928997	1379.95	1381.5	1400.27	841.443	829.705	852.314
Cs_ont_2g024070	2.15e-18	-0.928009	179.3	176.831	174.63	110.909	107.871	104.274
Cs_ont_6g005180	0.000572	-0.926353	16.7363	16.5291	14.7225	10.9462	9.87675	8.51338
Cs_ont_5g007200	1.59e-06	-0.92578	1811.59	1791.81	1718.21	1062.4	1055.03	1137.34
Cs_ont_5g046400	1.07e-13	-0.925717	17.294	18.3172	17.5464	10.928	10.6698	10.8387
Cs_ont_4g012400	0.00345527	-0.924645	11.5201	10.8418	12.0807	7.5488	6.38932	7.1514
Cs_ont_2g007230	0.000912	-0.924385	69.4672	67.9133	60.6775	40.8368	36.783	43.6066
Cs_ont_1g025300	6.75e-05	-0.922897	3.82385	4.33221	4.52852	2.6419	2.21163	2.89317
Cs_ont_9g006530	1.44e-05	-0.922193	15.362	15.7119	18.4555	9.59742	9.28663	10.7022
Cs_ont_6g001880	3.11e-17	-0.921328	28.8369	29.6777	27.9533	17.6927	17.5727	17.6578
Cs_ont_5g047600	6.48e-05	-0.920322	3.75089	3.53583	4.84018	3.1995	2.04698	2.38574
Cs_ont_7g004490	0.00925292	-0.918225	23.4221	22.2395	19.8841	12.4649	13.1739	14.5954
Cs_ont_5g041670	7.75e-09	-0.918102	456.193	441.167	484.789	286.543	281.787	280.01
Cs_ont_1g015340	0.000615	-0.917827	7.06195	8.98601	4.98428	4.33523	4.36415	4.15772
Cs_ont_7g001330	2.85e-11	-0.916499	10.0929	12.4837	11.3841	7.15529	6.5708	7.10558
Cs_ont_2g013320	0.00318666	-0.915283	11.0851	10.8536	10.8886	6.29608	7.05646	6.85482
Cs_ont_1g026230	0.00555887	-0.914531	15.2173	15.6311	12.5149	9.22132	7.68834	9.74301
Cs_ont_1g020320	0.000276	-0.909789	6.61561	6.79616	6.12451	3.5195	4.37858	4.15141
Cs_ont_2g016760	5.24e-05	-0.908122	1062.78	1009.13	1012.36	623.874	636.818	658.079
Cs_ont_7g017550	4.41e-10	-0.906035	21.4542	24.2891	22.267	13.9536	13.4591	14.6408
Cs_ont_2g025370	4.81e-10	-0.905068	43.8792	45.2347	46.4759	27.8833	28.3682	27.6502
Cs_ont_5g000320	5.85e-18	-0.904877	53.5649	56.7112	59.5434	35.81	33.2709	35.8141
Cs_ont_1g017620	0.000178	-0.904755	5.12054	5.05224	3.85099	2.60532	3.54081	2.36316
Cs_ont_1g001940	2.22e-06	-0.904751	24.2375	26.291	27.1199	17.1726	15.4297	15.3488
Cs_ont_8g022520	7.26e-05	-0.903563	88.2061	92.7197	91.2846	57.4678	53.7849	55.6945
Cs_ont_4g024880	4.53e-07	-0.90356	2997.66	3006.52	2899.94	1763.69	1805.87	1957.85
Cs_ont_4g028230	0.00647511	-0.903407	15.7871	17.2083	17.5423	8.96453	11.2826	11.0823
Cs_ont_7g018790	2.81e-10	-0.902935	123.616	124.189	129.9	81.5815	77.736	75.1523
Cs_ont_5g011710	3e-24	-0.902499	31.0989	28.8751	27.2575	18.6994	18.4094	17.0806
Cs_ont_8g002130	7.8e-07	-0.902394	15.3363	16.9218	15.5094	9.61695	9.32022	10.6687
Cs_ont_3g011880	0.000104	-0.899611	6.99224	7.72331	6.82918	4.85169	4.49975	4.04387
Cs_ont_1g002520	5.99e-11	-0.899505	49.224	54.3124	46.5483	30.0309	30.9421	32.257
Cs_ont_1g024770	4.98e-06	-0.895078	146.869	153.551	167.554	90.1224	103.692	97.6067
Cs_ont_3g017300	0.00362928	-0.893572	77.9343	91.8405	76.4726	50.7766	48.0057	55.2498
Cs_ont_5g011340	0.00742909	-0.892994	610.422	590.308	596.572	380.167	358.642	384.473
Cs_ont_1g026530	6.8e-06	-0.889013	2.89551	3.28229	2.37194	1.33654	2.0878	1.90089
Cs_ont_1g005120	0.00186812	-0.888883	125.37	118.721	123.183	78.4579	71.7621	79.6829
Cs_ont_4g004780	0.000578	-0.888072	18.8049	16.2715	17.6105	11.3667	9.61311	12.1696
Cs_ont_9g010850	0.00859172	-0.887201	28.2327	37.7455	43.5254	30.7598	20.1032	19.2664
Cs_ont_7g008840	1.68e-08	-0.886999	6.76591	7.1092	6.3053	3.78841	4.56188	4.3091
Cs_ont_6g022630	0.00725513	-0.886462	34.8392	31.5552	31.4308	21.4588	20.0399	19.9183
Cs_ont_8g014820	2.91e-21	-0.886155	81.4545	77.0895	87.9043	52.5135	51.8238	50.5456
Cs_ont_6g016990	0.000167	-0.883415	38.3575	35.7411	35.2515	23.2229	23.1913	22.3201
Cs_ont_8g028000	9.65e-05	-0.883171	430.74	422.129	432.873	284.008	261.824	263.23
Cs_ont_4g009370	1.87e-05	-0.88237	365.079	376.529	382.181	260.444	256.828	193.098
Cs_ont_5g049270	0.00471005	-0.88	51.6973	56.4879	46.929	31.6234	31.5435	34.7594
Cs_ont_9g027600	1.9e-12	-0.878573	121.916	132.654	131.246	79.7897	82.1514	80.4991
Cs_ont_8g000700	0.00161022	-0.878401	3.81631	4.14573	4.54041	2.33587	3.06328	2.49887
Cs_ont_6g018490	4.62e-05	-0.876363	8.47269	9.54803	9.53578	5.58741	5.33274	6.46941
Cs_ont_5g029500	1.67e-11	-0.875711	44.7797	49.7067	46.7213	28.2381	30.3836	30.5909
Cs_ont_7g025110	5.45e-05	-0.874064	66.3516	62.5555	60.8899	35.89	40.5407	48.8853
Cs_ont_8g003430	9.23e-05	-0.873505	19.9719	20.8266	16.7879	11.6122	10.2525	14.5141
Cs_ont_5g025840	3.05e-06	-0.872631	15.2024	18.9705	18.3215	10.1421	10.9449	12.1199
Cs_ont_1g001480	0.00945103	-0.872497	27.6211	23.2021	25.1807	15.9337	18.7535	13.6687
Cs_ont_2g000510	8.09e-12	-0.872225	137.337	127.441	141.561	88.8413	88.8999	79.8304
Cs_ont_4g008220	0.00278258	-0.871799	15.6574	15.2498	16.0274	11.5712	11.3209	10.6114
Cs_ont_2g004240	0.00397515	-0.87162	8.33974	8.60825	10.7995	5.15204	5.87087	6.57563
Cs_ont_4g009800	4.81e-07	-0.870451	58.9377	60.1544	63.0723	39.7417	38.6898	37.1928
Cs_ont_8g002690	0.000134	-0.868501	1096.25	1057.67	1131.59	645.918	724.55	730.75
Cs_ont_9g025870	3.9e-06	-0.868474	13.4186	15.5979	14.5841	9.67646	8.9649	9.10538
Cs_ont_9g028120	9.13e-05	-0.868036	15.2795	17.1381	19.022	9.46726	12.9468	10.2913
Cs_ont_4g002440	1.01e-16	-0.867887	60.831	59.2004	59.874	35.0664	36.1929	41.3528
Cs_ont_9g017680	0.00430213	-0.867879	22.8444	30.2911	24.1746	19.3103	10.9604	18.9906
Cs_ont_2g027910	0.00353388	-0.867537	32.1149	33.2823	27.9581	20.0565	19.0846	20.7557
Cs_ont_3g005090	9.17e-07	-0.865964	65.1777	66.2638	68.0054	40.2637	44.3004	42.4198
Cs_ont_9g005600	0.00023	-0.865474	166.022	152.234	166.948	119.679	95.7663	96.9473
Cs_ont_5g022490	5.47e-08	-0.864018	26.2729	22.9037	26.3671	15.5411	15.3277	17.3653
Cs_ont_2g016690	3.25e-10	-0.863995	54.7647	60.3335	56.9212	38.353	35.9272	35.3272
Cs_ont_2g035630	9.08e-08	-0.863538	299.573	282.292	292.847	187.529	178.489	187.715
Cs_ont_5g036340	0.00884872	-0.863343	3.48538	4.17416	4.71169	2.01619	3.13717	2.69723
Cs_ont_5g006140	0.00291637	-0.863174	10.1153	8.79933	9.039	5.52151	6.31332	5.99447
Cs_ont_1g022620	1.28e-06	-0.861321	33.5755	31.9844	33.2225	23.2342	20.0181	19.8162
Cs_ont_3g004660	0.00745877	-0.860814	12.1207	12.8743	13.0605	7.33144	8.89084	8.09654
Cs_ont_1g009220	2.35e-05	-0.860721	11.4259	10.6062	12.6956	7.12706	7.18345	7.88465
Cs_ont_3g021050	3.54e-08	-0.854292	173.359	173.36	162.361	111.577	100.33	114.54
Cs_ont_9g025440	2.11e-11	-0.853503	73.9838	74.4537	71.9625	47.3162	54.1289	41.2254
Cs_ont_7g022180	6.53e-13	-0.853031	49.5975	50.409	47.9553	33.6993	30.1738	31.1202
Cs_ont_2g034280	0.000483	-0.851317	11.6473	8.98057	10.7128	6.16732	5.71195	8.28277
Cs_ont_5g048820	6.23e-08	-0.849562	67.7026	65.0829	66.6759	42.3741	39.1225	44.4404
Cs_ont_8g010350	0.000554	-0.849486	4.89436	4.78152	4.83943	2.58061	2.75561	3.98535
Cs_ont_2g015520	0.000133	-0.848769	10.8955	9.91344	9.43702	6.68813	6.9177	5.90689
Cs_ont_3g010860	5.07e-08	-0.848711	171.532	166.326	174.475	107.006	113.754	110.042
Cs_ont_4g014970	0.000466	-0.846055	600.478	595.716	613.435	398.17	366.237	402.621
Cs_ont_4g016690	2.55e-07	-0.846024	319.476	315.937	313.733	205.293	201.021	205.763
Cs_ont_4g003780	9.78e-22	-0.845737	56.1204	53.057	55.0502	34.4768	34.9209	35.0736
Cs_ont_7g020410	0.007468	-0.844722	80.0892	78.3984	80.9783	54.7906	49.0788	50.2751
Cs_ont_4g021250	3.05e-11	-0.843533	70.0045	68.6155	67.8873	43.6257	46.039	42.134
Cs_ont_7g012440	6.75e-05	-0.84236	15.3183	15.0486	15.0683	9.69533	10.0697	9.66107
Cs_ont_8g011490	7.48e-12	-0.841813	238.757	236.406	240.722	146.42	161.767	155.381
Cs_ont_4g015580	0.00779066	-0.841616	3.80257	2.60035	2.48591	1.69806	1.5505	2.20727
Cs_ont_6g007080	1.63e-09	-0.841596	79.0674	81.7103	73.4135	48.571	50.7936	52.1461
Cs_ont_5g008040	6.98e-05	-0.841366	247.105	235.694	241.648	153.145	154.602	161.233
Cs_ont_9g002120	0.0031225	-0.839149	8.2916	8.72151	8.77666	6.07508	3.93828	6.69269
Cs_ont_4g005450	1.96e-06	-0.838508	63.7892	67.1396	63.4211	39.3516	41.4271	45.3194
Cs_ont_2g018300	0.00843752	-0.83822	178.475	167.365	197.317	117.935	118.195	115.835
Cs_ont_8g021610	8.66e-12	-0.836524	24.7428	25.825	25.9573	17.8194	17.3264	14.6544
Cs_ont_7g000080	6.21e-15	-0.836254	70.9928	76.6122	70.7242	49.7506	44.3106	47.8688
Cs_ont_4g012320	6.95e-12	-0.83547	24.1054	24.6242	24.2584	14.7783	15.341	17.3203
Cs_ont_2g025180	0.00215263	-0.833896	12.2361	10.8431	12.5587	7.53471	8.2868	7.4049
Cs_ont_2g022750	0.000269	-0.833714	6.49711	5.84594	6.214	3.6271	4.21527	4.25612
Cs_ont_3g009950	2.95e-07	-0.833647	344.273	348.695	339.07	236.364	209.362	227.885
Cs_ont_2g009460	6.32e-06	-0.831644	13.8176	13.1733	11.7903	7.30613	8.89444	9.02285
Cs_ont_7g022840	0.000153	-0.830234	37.3772	38.5931	40.1491	24.384	25.9683	25.3532
Cs_ont_5g002680	9.45e-12	-0.829601	20.9854	21.5891	21.9114	15.9069	14.1153	15.4362
Cs_ont_6g005500	0.000126	-0.829479	42.3846	27.0151	31.9651	19.4606	19.1465	23.8622
Cs_ont_6g022920	0.000513	-0.828774	25.8458	32.9913	22.0184	17.5736	18.3702	17.05
Cs_ont_5g009630	1.83e-07	-0.827878	15.4535	13.9152	14.6831	10.7922	9.13719	8.97627
Cs_ont_3g024970	1.24e-14	-0.827497	54.8545	52.0329	55.1984	37.1844	34.9689	33.9266
Cs_ont_4g023200	3.56e-06	-0.826428	201.407	207.756	217.782	135.252	131.905	143.304
Cs_ont_4g022960	0.00147561	-0.825884	82.204	80.3924	79.4909	52.9872	50.4537	54.9586
Cs_ont_2g010040	0.000103	-0.825287	6.5153	5.95996	5.34943	3.82701	4.47081	3.39438
Cs_ont_4g020130	4.44e-20	-0.825267	96.6008	95.3974	91.6186	60.5497	65.5796	62.9281
Cs_ont_5g013020	0.00483166	-0.823826	1858.61	1857.73	1818.88	1301.68	1021.3	1305.05
Cs_ont_2g023020	0.000523	-0.822117	7.68086	9.58231	8.80965	5.64083	4.82925	6.47339
Cs_ont_2g005760	2.66e-05	-0.821646	23.6441	25.2381	25.2338	15.8635	18.1041	14.6443
Cs_ont_8g027960	0.00680953	-0.820661	855.682	807.753	845.45	555.396	555.923	537.467
Cs_ont_4g021940	0.00881223	-0.819464	29.5304	33.1553	30.9103	21.2446	18.095	22.2218
Cs_ont_2g011280	2.83e-05	-0.819336	10.1827	9.03393	9.01003	5.81243	6.0213	6.62838
Cs_ont_1g019590	4.54e-06	-0.819002	8.81595	11.6048	10.348	6.68897	7.20154	6.1507
Cs_ont_8g000880	2.61e-24	-0.818651	116.3	112.71	118.843	76.57	77.1348	75.0122
Cs_ont_5g000390	0.0029587	-0.818103	6.62009	6.43547	6.56643	4.42861	4.53566	3.99537
Cs_ont_1g008600	2.84e-08	-0.817191	55.8897	51.8147	54.3586	35.4628	36.5083	34.9585
Cs_ont_7g016770	0.00510417	-0.816054	19.233	21.9986	21.7542	12.4987	17.597	11.6132
Cs_ont_6g010640	0.000611	-0.81545	7.06198	7.85883	7.11893	4.92011	4.63843	4.957
Cs_ont_7g017450	2.84e-05	-0.815202	5.34841	4.46871	5.58532	2.76413	3.80649	3.58245
Cs_ont_2g004040	2.54e-13	-0.813812	329.745	311.919	326.642	218.858	211.514	207.699
Cs_ont_5g044840	4.07e-09	-0.812499	55.7395	55.7055	57.6311	38.4638	30.9893	36.2672
Cs_ont_4g008010	1.45e-17	-0.812381	254.518	249.563	240.519	173.702	150.565	171.191
Cs_ont_9g000730	1.68e-15	-0.812357	137.76	128.849	129.066	87.8862	78.9829	94.1429
Cs_ont_6g003300	0.00196519	-0.811513	23.017	22.6376	21.8059	13.4027	14.2211	17.0335
Cs_ont_2g008100	6.11e-20	-0.811371	49.2228	52.8302	52.5041	33.2606	33.0587	34.9388
Cs_ont_7g008600	3.37e-15	-0.809385	510.533	522.947	518.787	344.511	315.795	367.666
Cs_ont_5g033660	0.00173211	-0.809116	27.1943	31.5768	27.7666	18.5653	19.0509	19.6096
Cs_ont_8g015790	0.000222	-0.807126	121.139	113.71	114.093	74.3691	72.9847	83.9707
Cs_ont_4g015920	0.00176435	-0.806603	20.0766	26.7804	24.9452	15.9558	14.7384	16.9358
Cs_ont_1g028480	2.07e-07	-0.806577	27.5842	26.1522	24.0946	17.0494	17.0372	17.5753
Cs_ont_4g005910	0.000215	-0.806333	28.3415	26.8973	28.5945	17.7656	18.9107	18.8991
Cs_ont_2g012490	3.81e-05	-0.80479	145.422	141.691	148.89	97.5896	96.6607	94.7837
Cs_ont_3g009180	1.41e-23	-0.804693	210.652	211.681	211.518	139.076	141.156	141.075
Cs_ont_2g019240	1.09e-08	-0.804488	277.393	264.59	275.538	181.426	180.789	173.462
Cs_ont_2g008040	0.00489277	-0.80357	41.35	39.1855	40.9514	27.7763	25.7299	27.2179
Cs_ont_6g017880	0.00284958	-0.802797	7.02895	7.63436	7.6806	5.5205	4.47544	4.84987
Cs_ont_1g008540	3.26e-14	-0.801996	38.9537	37.4438	38.957	23.1522	28.301	25.3264
Cs_ont_7g014080	1.13e-10	-0.801684	94.2204	92.8082	92.9094	64.4348	62.7958	59.4265
Cs_ont_9g011130	0.000605	-0.801374	16.5338	15.2338	18.7178	10.1395	12.4668	11.2418
Cs_ont_2g026120	1.24e-08	-0.800675	60.3982	66.5373	60.7097	40.056	37.0758	47.8286
Cs_ont_8g000340	0.00206314	-0.800206	1.98903	2.17411	2.66769	1.29922	1.68493	1.55264
Cs_ont_4g010430	3.29e-10	-0.800114	107.134	107.379	112.001	71.378	76.1276	68.7401
Cs_ont_8g026670	0.00176388	-0.799834	15.3577	13.7296	14.1933	9.05704	8.79852	11.0019
Cs_ont_9g023720	3.71e-10	-0.798279	11.3204	11.5321	12.6329	8.02469	8.7476	6.95255
Cs_ont_2g006380	0.000171	-0.797753	7.96903	9.56716	8.29351	6.10056	5.92851	5.20355
Cs_ont_4g020400	4.81e-08	-0.795304	241.501	241.804	247.345	163.511	175.211	150.708
Cs_ont_8g028820	1.18e-06	-0.792928	220.08	210.283	206.029	142.286	144.573	139.478
Cs_ont_3g004840	3.59e-09	-0.791914	17.9584	18.8934	18.2423	11.0657	12.9998	12.8015
Cs_ont_7g021110	2.57e-07	-0.791675	21.6683	19.0551	22.5891	14.4263	14.1987	13.8531
Cs_ont_9g003100	3.83e-07	-0.791354	25.593	24.4232	29.4965	18.4091	17.0358	17.9365
Cs_ont_4g020250	8.09e-05	-0.790779	13.0936	13.4782	16.8478	9.29654	10.4223	9.32622
Cs_ont_3g005370	0.00329787	-0.790115	8.60208	12.8271	9.73298	5.53867	8.59499	6.7271
Cs_ont_3g023800	4.92e-10	-0.789898	16.9285	15.826	18.4734	11.6962	10.853	11.8305
Cs_ont_7g019570	2.25e-06	-0.788922	22.0623	23.3227	23.4677	15.4022	16.0204	14.8541
Cs_ont_6g024640	8.84e-06	-0.787219	4.85417	4.97122	5.54678	2.93169	3.85441	3.53204
Cs_ont_4g005320	0.00518552	-0.787053	3.61984	4.06383	3.05119	2.0001	2.74931	2.47659
Cs_ont_9g028070	0.000125	-0.78677	995.186	970.207	1000.73	688.763	660.255	643.47
Cs_ont_2g019890	3.47e-11	-0.786325	67.8572	64.3284	58.6542	43.1078	44.8494	41.0737
Cs_ont_2g009440	2.66e-07	-0.786195	35.6525	35.3626	34.8173	23.7838	25.2252	21.6179
Cs_ont_3g016120	0.00145211	-0.784958	14.7152	16.7216	17.3988	10.2873	10.113	12.6263
Cs_ont_3g007440	3.98e-08	-0.7845	506.912	483.345	516.09	334.513	328.167	341.57
Cs_ont_1g005110	3.87e-36	-0.784099	30.4887	28.9628	30.6932	19.0479	21.0432	21.2571
Cs_ont_4g013830	2.4e-06	-0.783606	31.4619	33.5199	32.4839	22.4596	20.683	22.6283
Cs_ont_2g009370	0.00462785	-0.783271	3.13737	4.03237	4.37001	2.35591	2.66929	2.39655
Cs_ont_3g018380	6.36e-08	-0.782506	135.572	133.552	135.479	87.5262	99.7517	86.0947
Cs_ont_9g002430	0.00429328	-0.782309	140.292	158.939	131.637	86.7799	102.043	102.648
Cs_ont_9g016930	3.3e-09	-0.781521	55.9573	52.0072	57.7652	37.4588	31.8263	42.4771
Cs_ont_4g026900	8.09e-07	-0.780875	97.7018	91.0694	91.2548	59.6372	61.8696	67.6591
Cs_ont_5g012620	2.43e-10	-0.780601	37.7884	43.2105	45.754	29.539	26.3303	29.703
Cs_ont_3g015520	0.00329444	-0.779079	16.6779	12.3697	15.1217	9.83788	13.243	7.13436
Cs_ont_3g012550	8.38e-07	-0.778674	67.7407	74.2294	74.5384	50.5323	50.1443	45.6195
Cs_ont_9g009030	0.000231	-0.776665	3.13237	2.66655	3.02179	2.58521	1.46674	1.92934
Cs_ont_7g002400	0.000241	-0.776442	141.251	145.266	155.829	95.8716	101.585	103.641
Cs_ont_7g006380	1.35e-05	-0.776333	19.2958	21.8727	20.4786	11.9919	14.8048	14.9036
Cs_ont_5g001230	1.7e-09	-0.775977	70.1078	68.8272	62.7675	45.8948	42.5785	47.9432
Cs_ont_5g009480	1.42e-08	-0.775515	12.6841	12.6796	11.3329	8.04034	8.05587	8.21336
Cs_ont_5g050740	6.03e-06	-0.77458	39.6279	41.3953	41.5419	30.4951	26.4092	26.2617
Cs_ont_8g010150	5.76e-05	-0.774501	14.7532	12.5823	13.5505	9.69716	9.13064	8.93092
Cs_ont_2g010390	4.3e-11	-0.774368	103.617	112.215	105.039	72.6162	73.3545	71.5842
Cs_ont_2g014800	0.000414	-0.774204	8.45435	8.13775	10.1876	5.64217	6.70521	5.84532
Cs_ont_6g007540	0.000147	-0.773558	15.0183	14.4568	13.1498	10.2608	9.3959	9.24761
Cs_ont_5g035670	4.53e-12	-0.773087	99.7364	99.8138	102.935	68.959	69.2719	69.6059
Cs_ont_4g021150	2.52e-05	-0.772679	155.352	134.659	170.648	97.2116	114.032	107.201
Cs_ont_3g001870	0.00329818	-0.772658	7.31755	9.2622	9.53013	5.46262	6.99486	5.29975
Cs_ont_2g008140	7.46e-08	-0.772637	8.04305	9.61694	8.59596	6.19321	5.74445	5.91835
Cs_ont_2g015530	0.000311	-0.772257	21.5799	18.1386	21.2265	13.5088	13.1823	14.7372
Cs_ont_1g019630	7.83e-07	-0.77215	23.6225	21.9818	22.779	15.0561	15.6014	15.9749
Cs_ont_1g008120	6.22e-07	-0.7715	29.2291	25.2332	27.7859	18.2878	18.3032	19.4558
Cs_ont_5g036740	2.47e-06	-0.770573	98.198	97.1424	93.0476	65.1636	62.7207	68.6243
Cs_ont_3g011290	0.00448662	-0.770349	237.103	240.777	242.116	174.048	158.014	157.879
Cs_ont_2g020560	0.00231879	-0.769379	4.50711	4.62565	4.06051	2.87628	3.23907	2.83622
Cs_ont_1g029620	0.000415	-0.769182	8.0503	6.40934	7.079	4.6624	4.44676	5.54342
Cs_ont_8g017110	3.66e-17	-0.768306	335.469	363.703	364.219	232.671	246.765	245.508
Cs_ont_3g002170	1.78e-05	-0.767572	12.7065	12.7712	14.0547	7.69153	9.08923	10.0985
Cs_ont_3g003950	0.00534023	-0.767499	78.7083	77.4949	78.9863	50.849	54.3571	54.4285
Cs_ont_3g020410	1.26e-06	-0.767255	4.8725	4.66601	4.68258	3.28214	3.02187	3.37841
Cs_ont_7g012880	7.98e-05	-0.766913	320.905	329.638	349.026	216.356	249.723	216.368
Cs_ont_4g025970	0.00176413	-0.766764	6.76527	6.48237	6.25701	4.17368	3.78116	4.7896
Cs_ont_9g007920	8.2e-08	-0.766224	39.4262	30.4102	32.7009	20.1676	24.7449	25.0769
Cs_ont_6g001290	4.96e-08	-0.765768	10.3001	10.5536	10.1729	6.63739	7.42213	8.10565
Cs_ont_8g020550	1.66e-06	-0.76529	61.5991	56.9624	57.8075	37.8232	42.9426	39.7978
Cs_ont_9g027550	0.00135506	-0.764775	23.8704	24.0967	24.4843	17.6658	13.5777	18.1828
Cs_ont_5g008140	3.86e-08	-0.763388	453.068	491.507	498.061	352.215	337.102	312.078
Cs_ont_3g031610	1.56e-06	-0.762789	75.391	86.8931	83.4792	56.0823	54.75	57.3562
Cs_ont_5g041410	2.58e-14	-0.762331	35.4716	34.7505	37.2713	26.2476	22.1377	24.9846
Cs_ont_7g026860	2.53e-05	-0.761352	30.1611	35.964	30.5758	21.4286	19.9123	24.7187
Cs_ont_6g009080	2.63e-05	-0.761346	101.444	85.0007	96.3915	72.8767	61.8532	61.874
Cs_ont_6g002290	0.00206918	-0.760381	3.45838	4.06835	4.45476	2.71485	2.54016	2.94716
Cs_ont_5g049550	0.00141628	-0.758755	168.433	179.265	180.713	122.436	121.729	119.383
Cs_ont_7g004480	3.45e-15	-0.758529	74.2444	81.0407	76.5771	53.7337	54.5749	56.6085
Cs_ont_6g014200	0.00360588	-0.758157	4.52827	7.59234	5.4204	3.28705	4.20421	4.45991
Cs_ont_9g009170	4.15e-16	-0.757837	211.751	205.901	219.361	146.529	143.646	147.374
Cs_ont_5g023300	1.09e-07	-0.757724	199.33	188.438	203.557	139.477	132.342	134.491
Cs_ont_7g029160	1.07e-08	-0.757154	10.3995	10.0716	10.6396	6.93537	7.71246	6.72872
Cs_ont_5g049050	0.000236	-0.757114	176.251	174.521	162.287	116.828	113.383	123.192
Cs_ont_4g015850	2.69e-11	-0.756987	24.4702	26.8232	26.8373	18.5829	19.2787	16.011
Cs_ont_7g006990	7.33e-05	-0.756885	115.967	113.527	102.834	74.8987	79.4158	74.9543
Cs_ont_5g033670	0.00172348	-0.755853	12.8665	12.2901	11.8082	8.58225	8.44141	8.38069
Cs_ont_1g020860	1.77e-09	-0.75572	52.2848	52.2888	56.1	37.4217	38.6667	34.3261
Cs_ont_4g014940	0.000476	-0.755152	116.994	117.629	107.487	76.8345	79.1938	79.3522
Cs_ont_2g013160	4.19e-06	-0.754575	31.0728	33.0302	28.2589	21.4582	19.3822	22.587
Cs_ont_6g015860	1.01e-12	-0.753798	92.6503	92.2859	91.2626	61.077	63.2264	65.472
Cs_ont_5g034040	0.000199	-0.75317	66.2676	66.7362	63.8112	41.7511	46.4217	48.1899
Cs_ont_7g023920	3.79e-05	-0.753087	12.3526	14.7976	14.7208	10.1095	10.8599	8.81048
Cs_ont_7g014640	1.8e-14	-0.752682	1120.72	1069.5	1034.57	722.374	817.057	701.969
Cs_ont_6g017680	0.00393373	-0.748787	3.16314	3.01232	2.72698	1.96536	2.53384	1.66301
Cs_ont_5g010150	9.03e-05	-0.748566	3.8842	3.70382	3.99655	2.86999	2.97882	2.14501
Cs_ont_9g025240	0.00203109	-0.748483	30.2065	30.9981	29.6604	19.9564	20.505	21.8714
Cs_ont_2g000420	0.000103	-0.748385	8.41726	7.6504	7.67101	6.54699	4.5202	5.35675
Cs_ont_8g006200	6.2e-07	-0.747834	350.626	306.011	321.649	229.045	220.901	225.65
Cs_ont_1g025870	0.00340528	-0.747344	2518.48	2427.33	2502.36	1755.77	1658.09	1731.59
Cs_ont_9g026970	6.49e-06	-0.747291	22.595	21.613	23.4646	17.4358	13.8154	15.5859
Cs_ont_4g007320	0.00327049	-0.747278	18.6446	21.2104	24.4111	13.8971	14.3201	16.142
Cs_ont_1g008100	3.38e-09	-0.746588	125.504	136.194	130.999	94.245	82.3193	95.9837
Cs_ont_7g002680	8.84e-07	-0.746489	107.146	100.419	107.375	74.0843	66.9823	76.7511
Cs_ont_4g015610	0.000122	-0.746018	116.132	115.866	118.042	79.4502	79.8298	80.3734
Cs_ont_8g008240	0.000884	-0.745217	13.6505	17.6181	13.3151	9.28286	12.0355	9.52022
Cs_ont_5g006720	0.00127855	-0.74518	9.42873	9.9908	11.1143	6.2446	8.18099	6.77816
Cs_ont_8g024950	4e-05	-0.745122	95.0474	90.231	97.8523	66.2807	64.9973	64.9399
Cs_ont_2g003360	0.00409181	-0.744083	28.6238	29.7125	28.5995	19.6895	20.1833	20.2929
Cs_ont_2g026680	0.000495	-0.742781	15.7585	22.7739	17.0515	12.9971	12.3332	12.8754
Cs_ont_5g026340	1.58e-07	-0.742352	531.654	519.444	514.81	380.253	339.693	366.414
Cs_ont_2g013780	3.41e-05	-0.742311	34.9903	40.9142	37.6117	26.448	27.2399	25.0981
Cs_ont_7g021130	1.4e-08	-0.742146	19.6695	22.4653	23.3966	16.1931	13.5245	15.6971
Cs_ont_1g017600	2.54e-09	-0.741614	34.6043	39.8801	40.5989	27.7835	27.9987	27.46
Cs_ont_7g018720	3.14e-06	-0.740635	22.7104	21.9472	21.3597	13.8927	15.7772	16.1633
Cs_ont_5g037210	5.72e-05	-0.740616	34.5894	34.2806	33.855	24.2422	22.7666	24.2777
Cs_ont_8g000150	4.75e-06	-0.739679	9.49659	11.6148	9.52458	7.60975	7.33815	6.34468
Cs_ont_5g000440	1.77e-07	-0.737974	111.383	110.978	113.696	77.3178	71.3228	85.2409
Cs_ont_7g016210	2.13e-13	-0.737664	165.631	165.871	175.399	110.894	119.448	121.358
Cs_ont_3g033030	3.86e-05	-0.737633	12.4011	12.8897	11.7821	7.88358	8.26891	9.09474
Cs_ont_6g003900	1.15e-06	-0.736768	9.54174	10.4356	10.4052	6.61195	7.05519	7.4613
Cs_ont_1g027280	6.61e-16	-0.736745	30.4415	33.2879	33.0285	20.8552	24.2623	22.1831
Cs_ont_1g006370	1.8e-06	-0.736523	30.798	29.4376	28.1775	20.4578	20.5302	20.6046
Cs_ont_5g019070	0.00417579	-0.735919	3.31449	3.36897	3.56261	2.7154	2.10102	2.36261
Cs_ont_7g007820	1.02e-11	-0.73569	81.9086	81.438	80.7369	55.2442	58.0571	57.1996
Cs_ont_3g018350	0.000878	-0.734893	186.281	187.081	177.957	125.713	128.455	130.797
Cs_ont_2g023050	4.06e-09	-0.734702	15.8277	16.4371	14.3556	10.5228	10.4435	11.4701
Cs_ont_9g025000	6.1e-13	-0.734404	514.653	523.051	520.346	363.202	351.502	370.355
Cs_ont_Un000110	0.00335171	-0.734162	26.778	17.0497	22.9043	16.2952	14.8432	15.7157
Cs_ont_6g006350	9.17e-07	-0.733572	510.711	485.401	501.767	350.272	330.87	366.395
Cs_ont_7g025190	0.000904	-0.733369	13.4347	11.2234	11.6689	9.03597	7.73496	8.4762
Cs_ont_5g017400	2.08e-08	-0.732851	109.948	101.063	114.171	77.7637	72.922	77.0328
Cs_ont_4g012480	4.21e-05	-0.732012	256.908	242.572	259.315	179.749	171.864	180.037
Cs_ont_4g012860	1.58e-05	-0.73201	126.852	122.119	131.458	92.3524	88.5243	85.1169
Cs_ont_7g005330	7.04e-08	-0.73139	46.897	47.9303	40.3215	30.9498	32.1695	31.1679
Cs_ont_8g002940	1.55e-16	-0.731082	197.39	190.86	196.396	140.008	137.198	131.348
Cs_ont_4g027500	0.000195	-0.73025	110.379	116.074	115.208	78.0845	78.4051	82.1438
Cs_ont_3g013890	0.00096	-0.729681	971.016	968.96	970.84	685.083	656.935	688.234
Cs_ont_4g011290	2.84e-10	-0.729624	790.855	788.18	794.227	530.344	576.889	572.249
Cs_ont_5g007970	1.75e-05	-0.729337	126.27	134.011	121.805	88.1144	95.7572	84.1027
Cs_ont_6g021320	0.00364692	-0.728999	21.2088	15.628	21.6375	12.6289	15.6043	12.2596
Cs_ont_5g011760	0.0022477	-0.728591	13.2547	15.8096	15.7438	9.18211	10.7093	11.4827
Cs_ont_8g007970	6.93e-05	-0.728573	90.5833	78.6449	86.7923	51.5641	59.8296	62.4636
Cs_ont_3g012340	1.26e-17	-0.728302	51.3882	49.7132	53.1456	37.281	36.0142	34.8351
Cs_ont_9g004020	6.8e-11	-0.727295	121.859	113.008	117.928	86.1578	74.1462	83.7078
Cs_ont_9g018270	1.13e-06	-0.727165	15.3827	13.2954	13.7779	9.22132	9.52581	10.9774
Cs_ont_8g026490	3.14e-06	-0.727122	10.3915	10.0549	9.24769	7.0844	6.18286	7.50526
Cs_ont_7g019800	2.08e-06	-0.726551	12.9675	13.1363	12.9525	7.97562	9.99677	9.37999
Cs_ont_4g020600	3.27e-07	-0.72561	84.5125	81.408	83.4912	57.5132	54.5336	62.9142
Cs_ont_8g021770	2.1e-12	-0.724019	1811.38	1862.97	1710.13	1217.83	1208.87	1200.44
Cs_ont_4g025620	0.00116036	-0.723441	4.48538	5.56812	5.63409	3.68319	3.83968	3.50117
Cs_ont_1g014960	2.35e-09	-0.721725	27.1815	28.2132	29.5859	20.9031	19.7492	19.18
Cs_ont_2g000940	1.44e-12	-0.72082	69.5776	68.8107	74.7386	51.3327	48.2719	50.5549
Cs_ont_7g003510	0.000904	-0.720205	9.88923	10.6635	9.21371	5.31713	8.04913	7.52071
Cs_ont_5g013010	3.72e-06	-0.718971	48.6269	46.5065	45.5643	35.5944	32.2347	31.4652
Cs_ont_5g006350	7.29e-05	-0.718962	10.7279	11.515	12.8939	8.53408	7.60751	8.63665
Cs_ont_9g008300	4.36e-16	-0.717824	405.643	421.049	419.761	277.362	288.988	285.932
Cs_ont_9g027530	0.000346	-0.717782	59.1388	51.6407	55.2135	39.4656	37.8495	39.8772
Cs_ont_4g015010	0.00133199	-0.717555	21.2431	21.7755	21.4416	14.1793	15.5954	15.6769
Cs_ont_9g008270	0.000346	-0.716707	22.5622	26.7775	33.8012	17.1789	21.377	20.2968
Cs_ont_2g000110	0.000593	-0.714079	13.9527	14.2287	14.8576	8.21227	10.0244	12.1347
Cs_ont_5g014800	1.52e-18	-0.711743	119.462	110.661	116.316	83.9716	75.1182	81.2988
Cs_ont_9g024310	3.57e-13	-0.710969	82.2844	85.1885	81.1343	60.5966	54.084	61.4563
Cs_ont_2g013740	0.00115266	-0.710365	11.7199	12.1208	12.8318	7.5253	9.43647	8.98067
Cs_ont_6g021000	0.000552	-0.70998	31.8897	36.5261	37.632	25.6532	23.9438	25.5634
Cs_ont_8g012130	3.98e-10	-0.709075	23.8366	27.2253	25.757	19.1474	19.2819	16.1097
Cs_ont_8g005140	0.00295679	-0.708512	27.5655	30.484	28.9252	21.6201	20.018	20.057
Cs_ont_6g001890	9.46e-09	-0.708274	56.2405	57.5356	53.796	40.5105	37.4359	41.0061
Cs_ont_7g025290	3.93e-05	-0.708153	9.63167	11.4339	11.0951	8.36081	7.02381	7.47809
Cs_ont_2g028980	1.07e-07	-0.707958	106.291	107.626	105.456	74.9852	78.1856	74.0347
Cs_ont_2g030010	0.000114	-0.706946	32.2031	27.5389	30.0802	19.8609	21.4597	22.9687
Cs_ont_8g010360	0.00427695	-0.706775	188.498	196.343	203.887	129.616	169.448	125.059
Cs_ont_8g003950	2.37e-22	-0.706744	48.1637	46.8833	48.563	34.8153	33.3762	32.8331
Cs_ont_3g007600	7.22e-14	-0.706707	25.799	27.8017	28.9255	18.1688	21.8157	18.7184
Cs_ont_9g007280	1.15e-12	-0.706375	13.5448	13.1786	13.5254	9.10296	8.94983	10.5993
Cs_ont_4g023060	0.00458393	-0.706183	128.103	109.162	122.607	89.4683	79.6486	89.8107
Cs_ont_8g024930	1.84e-07	-0.703713	188.662	197.065	192.669	145.879	126.547	140.548
Cs_ont_6g005790	0.00157913	-0.702189	13.4515	9.81953	10.9572	9.07177	8.00768	7.52232
Cs_ont_2g010000	1.07e-06	-0.700985	40.362	38.0386	37.5493	27.5605	30.2084	25.1706
Cs_ont_3g015340	0.00149443	-0.700427	32.5527	38.451	32.3125	24.6684	25.2715	23.6074
Cs_ont_5g036150	0.00467299	-0.700398	5.26218	7.28057	6.10396	4.84944	4.06357	4.59429
Cs_ont_9g002090	3.22e-10	-0.699625	708.87	718.153	662.494	508.269	446.328	537.973
Cs_ont_3g003710	0.000268	-0.698794	4.49324	3.99018	5.20144	3.04778	3.42881	3.27962
Cs_ont_7g014170	5.72e-05	-0.698602	9.26214	11.4951	10.0353	6.75991	6.94255	8.21332
Cs_ont_7g002070	3.81e-07	-0.698131	55.288	46.7223	47.6074	33.4915	41.0038	32.816
Cs_ont_9g014710	1.77e-19	-0.698021	372.944	387.912	386.423	271.421	276.656	272.093
Cs_ont_3g030970	3.29e-05	-0.697965	27.7561	26.5372	25.9386	19.1678	18.5579	19.725
Cs_ont_8g026350	0.00344646	-0.697247	24.631	19.7353	24.5019	12.6236	20.5912	16.2363
Cs_ont_5g010700	0.00139201	-0.696847	11.3805	12.4671	12.1846	7.39466	8.85177	9.46402
Cs_ont_9g018580	1.63e-15	-0.696435	210.605	209.557	211.094	152.45	147.997	150.06
Cs_ont_5g030930	1.51e-11	-0.695556	20.4376	20.8737	20.8188	14.9823	15.7224	13.655
Cs_ont_5g003620	9.13e-06	-0.694766	267.664	248.135	269.984	183.987	190.181	189.741
Cs_ont_9g003460	2.67e-12	-0.69414	58.7766	59.3937	56.4065	42.7818	39.5646	42.7569
Cs_ont_4g022220	0.00114083	-0.69413	129.174	130.042	124.067	99.2588	86.2894	89.4207
Cs_ont_9g025940	0.00450697	-0.693679	10.866	8.03894	9.6214	7.73006	5.31144	7.45983
Cs_ont_5g025860	7.51e-14	-0.692792	47.9416	52.8363	53.3148	34.6293	38.355	37.5115
Cs_ont_1g017710	0.00454783	-0.692612	3.61269	3.96587	3.41494	2.37251	2.87559	2.62248
Cs_ont_5g034110	0.000237	-0.69062	7.44116	8.31003	7.9594	5.50662	5.49705	6.00769
Cs_ont_2g029690	0.00810054	-0.688767	8.75161	10.5016	7.4642	6.98643	5.19971	6.98391
Cs_ont_4g019350	9.6e-09	-0.687324	35.1724	36.2408	37.0877	24.6957	26.3068	27.1084
Cs_ont_5g023310	4.91e-09	-0.68705	51.6517	57.2621	58.069	40.1673	39.9063	40.1764
Cs_ont_6g009190	5.93e-06	-0.686716	30.5836	30.132	27.3383	21.8565	18.6868	22.9134
Cs_ont_4g014000	2.7e-07	-0.686377	460.212	438.155	459.725	322.443	323.856	339.252
Cs_ont_9g023220	0.000256	-0.686062	35.9425	32.0898	34.5784	23.922	23.5977	26.5271
Cs_ont_4g009010	4.06e-15	-0.685594	267.176	289.818	281.497	198.369	205.33	199.675
Cs_ont_5g042460	1.9e-16	-0.684444	172.134	164.672	171.919	120.686	124.394	123.09
Cs_ont_8g024730	2.04e-05	-0.684296	76.7799	80.9295	74.6052	58.0942	53.3332	56.1426
Cs_ont_4g010130	0.0011987	-0.684178	34.1261	37.693	39.8768	26.3046	26.0736	28.3249
Cs_ont_7g027710	0.00137061	-0.682426	46.9326	40.2497	42.5411	29.6369	34.2943	30.0553
Cs_ont_7g002910	0.00157007	-0.682	25.5763	29.6482	35.094	22.7259	29.0984	18.4191
Cs_ont_7g005290	2.92e-09	-0.6819	78.3947	79.2036	78.2515	58.9034	54.5454	57.1317
Cs_ont_1g019570	0.00525971	-0.681733	5.72386	6.08162	3.89921	3.48806	4.27332	3.55306
Cs_ont_7g001730	1.55e-05	-0.681083	154.158	145.953	146.893	106.168	105.929	111.919
Cs_ont_1g010020	3.91e-16	-0.68092	30.9413	31.7003	31.3408	22.0821	22.508	22.0676
Cs_ont_8g023330	0.00855577	-0.679379	9.6401	7.69204	10.8299	6.46575	7.03695	7.0174
Cs_ont_5g039890	5.21e-07	-0.678946	361.246	344.509	347.578	260.543	257.567	239.37
Cs_ont_2g007630	0.000306	-0.678469	14.3518	16.5151	14.8893	11.3616	11.6209	10.5984
Cs_ont_6g003820	0.00972935	-0.678122	91.39	89.6697	89.3165	65.5236	65.0848	65.3008
Cs_ont_8g008110	6.7e-06	-0.676467	23.4423	25.0979	23.5092	15.1571	17.8359	19.213
Cs_ont_5g047300	0.000222	-0.675606	14.5602	14.9303	14.352	9.56052	10.9621	11.2877
Cs_ont_4g023240	1.31e-09	-0.674631	94.3116	95.5297	99.8467	67.9277	70.0745	70.4412
Cs_ont_8g021460	1.55e-08	-0.674071	149.843	143.118	158.68	106.026	115.396	107.886
Cs_ont_5g031170	1.45e-16	-0.673297	79.5827	81.2614	77.5865	57.871	58.1341	57.8303
Cs_ont_5g039790	3.89e-05	-0.672468	1238.29	1199.38	1252.07	921.533	887.083	879.664
Cs_ont_3g019460	1.12e-10	-0.671673	221.092	215.382	214.834	158.868	156.865	159.647
Cs_ont_6g005820	1.21e-05	-0.670783	15.3686	15.9783	17.369	11.6723	12.7233	11.1843
Cs_ont_3g000550	2.63e-17	-0.669302	22.1527	22.6014	22.5717	17.009	15.7577	16.2933
Cs_ont_6g017900	5.01e-09	-0.668707	78.9934	82.2803	81.2882	59.1985	54.1096	61.7326
Cs_ont_7g020140	0.00173914	-0.668384	57.8306	49.7945	65.3118	36.3396	49.2217	42.2325
Cs_ont_5g046190	1.45e-06	-0.668151	32.7153	29.7874	33.9258	26.2613	21.5501	22.6166
Cs_ont_6g008950	0.00801678	-0.667222	7.23018	6.49931	7.02198	5.6983	4.53761	4.93677
Cs_ont_5g006100	6.26e-09	-0.66609	123.695	121.207	125.919	90.6889	95.923	84.3893
Cs_ont_5g007740	1.94e-13	-0.665309	327.303	335.135	322.518	235.058	242.31	244.171
Cs_ont_5g027950	1.3e-10	-0.665088	104.721	109.019	98.1062	70.6628	82.0587	72.3028
Cs_ont_5g040420	1.17e-09	-0.664513	136.598	140.589	130.457	102.239	90.7975	104.407
Cs_ont_8g023190	6.33e-05	-0.663802	30.4345	34.3768	29.9955	24.8719	24.3467	20.3693
Cs_ont_5g001720	5.01e-11	-0.662899	892.318	863.108	922.742	677.062	634.161	650.415
Cs_ont_5g042420	3.32e-08	-0.662643	21.2719	23.3081	22.4634	15.1216	17.985	16.5042
Cs_ont_7g007030	0.00906398	-0.662492	7.15884	8.11532	5.75974	5.72726	5.24982	4.44531
Cs_ont_4g004880	2.37e-09	-0.662158	45.9023	43.9446	47.6157	30.6373	35.0227	35.1455
Cs_ont_6g009590	2.82e-14	-0.661826	299.703	301.753	299.038	220.861	221.614	220.942
Cs_ont_6g010160	5.68e-09	-0.661698	465.418	433.826	433.176	336.27	328.605	317.517
Cs_ont_7g005720	1.09e-09	-0.661535	77.5417	80.3908	79.5704	55.7048	56.7359	61.1041
Cs_ont_1g007420	7.21e-08	-0.661486	344.61	310.835	332.059	248.035	230.812	246.892
Cs_ont_3g016160	1.79e-05	-0.661484	49.8468	53.4524	51.0749	39.1323	39.4319	34.6648
Cs_ont_2g032330	1.79e-08	-0.661341	23.2659	24.9482	24.0136	16.3453	18.0305	18.4018
Cs_ont_4g011760	0.0075848	-0.661	4.56011	4.26249	5.54861	4.01795	2.96966	3.55583
Cs_ont_4g006180	2.24e-07	-0.659192	207.899	187.413	186.327	146.677	143.188	138.091
Cs_ont_9g024090	2.73e-07	-0.658762	47.2045	47.6849	45.4616	35.1893	33.7073	34.185
Cs_ont_7g004090	9.37e-12	-0.657322	244.228	244.242	241.133	182.141	175.45	182.441
Cs_ont_9g026110	1.93e-06	-0.655435	138.349	146.8	141.818	107.713	103.832	103.392
Cs_ont_7g016140	0.000845	-0.654353	41.0507	38.4837	37.8204	28.9119	29.1047	28.6097
Cs_ont_7g012780	1.86e-26	-0.654327	462.657	439.659	477.502	353.408	325.582	339.198
Cs_ont_2g008890	0.00220242	-0.654084	20.1849	21.698	20.3648	15.1424	15.0351	15.6897
Cs_ont_6g009380	8.58e-06	-0.653427	15.0001	14.7838	13.8546	11.17	10.7464	10.2161
Cs_ont_4g012140	1.37e-07	-0.653103	41.5667	39.667	43.1155	29.6725	26.2961	32.4099
Cs_ont_2g026300	1.11e-19	-0.653033	42.0834	42.2748	42.0361	31.0908	32.2604	29.956
Cs_ont_5g031040	3.15e-08	-0.652237	329.13	354.553	342.941	263.139	241.726	253.917
Cs_ont_5g017810	4.44e-06	-0.651945	75.6829	70.2939	69.2871	47.7924	54.4274	56.8638
Cs_ont_7g011280	2.7e-10	-0.649988	370.422	367.411	377.643	264.981	282.68	280.107
Cs_ont_8g025880	4.37e-07	-0.649457	45.1791	53.141	50.4908	38.0453	36.7015	35.4031
Cs_ont_7g013990	0.000418	-0.649218	11.02	10.2388	11.1099	9.33559	7.84491	6.84877
Cs_ont_3g016600	0.0086108	-0.649161	32.629	32.3236	29.2622	15.2527	28.7471	25.9188
Cs_ont_5g041140	4.58e-08	-0.648976	73.7702	72.0134	69.3651	51.3428	56.2631	50.8008
Cs_ont_1g024020	0.00944207	-0.648974	8.05651	7.3516	9.64206	6.97126	5.72097	5.89696
Cs_ont_2g016820	0.00355175	-0.648803	12.5926	15.1457	17.4239	13.0916	11.2898	9.21644
Cs_ont_2g005270	9.08e-11	-0.647903	41.6029	39.373	39.8051	32.2519	28.4187	28.7604
Cs_ont_5g022120	0.00566751	-0.647756	173.539	179.3	187.3	134.089	134.384	131.161
Cs_ont_8g011300	0.000514	-0.647048	10.8234	12.9728	13.657	7.53928	10.2218	9.93363
Cs_ont_4g012050	3.88e-11	-0.646465	42.6683	36.0716	38.8746	30.6037	28.637	28.6565
Cs_ont_5g046600	2.04e-14	-0.646049	246.412	257.253	248.536	191.097	184.094	182.226
Cs_ont_3g006350	5.34e-05	-0.645889	324.439	344.323	337.598	254.358	237.366	255.194
Cs_ont_4g004980	2.44e-07	-0.644398	62.5159	54.2282	53.0586	39.4825	43.1278	40.5646
Cs_ont_6g010020	1.96e-07	-0.644381	37.8236	41.9418	41.5657	31.7815	30.8826	27.8613
Cs_ont_3g029060	5.74e-06	-0.641947	123.294	121.171	118.217	90.6027	89.8789	89.088
Cs_ont_2g003530	0.000121	-0.64189	38.4179	39.1973	39.3186	28.0423	29.7799	29.1498
Cs_ont_4g004710	0.000278	-0.641882	64.5514	64.5939	67.4326	49.8144	45.4827	48.9159
Cs_ont_5g036170	1.53e-06	-0.641632	16.3476	19.0285	16.0253	12.6731	12.7679	12.7215
Cs_ont_8g025170	2.52e-05	-0.641338	181.812	173.674	160.281	132.226	116.513	135.598
Cs_ont_5g021370	3.31e-06	-0.64031	57.1282	65.7358	54.3065	43.7973	42.2012	45.7454
Cs_ont_8g012250	2.61e-09	-0.640268	90.7794	95.0872	93.622	69.6409	69.0693	69.3563
Cs_ont_3g010840	5.84e-05	-0.640241	23.5859	23.2563	26.3807	17.9965	19.0813	17.6453
Cs_ont_2g001740	1.32e-06	-0.639369	606.859	620.35	645.401	478.222	467.792	447.767
Cs_ont_9g021670	0.00344815	-0.638734	10.8702	11.942	10.1703	6.97321	8.50292	9.02144
Cs_ont_2g004530	3.83e-05	-0.638622	511.488	527.26	510.418	404.604	369.322	379.597
Cs_ont_2g019840	0.00072	-0.638391	12.0819	11.0446	10.6768	8.52517	8.17516	8.54399
Cs_ont_5g044320	5.32e-18	-0.638324	206.522	213.375	211.067	153.643	152.871	164.319
Cs_ont_5g030290	8.54e-06	-0.638284	116.12	113.773	123.119	86.1693	89.2126	87.7556
Cs_ont_2g012470	7.3e-15	-0.638237	49.2609	52.1202	50.9719	38.8994	36.9572	38.1448
Cs_ont_1g024260	0.00284092	-0.638218	64.8517	60.3598	57.9662	45.876	42.4205	48.2694
Cs_ont_2g020690	0.00795968	-0.63801	2022.35	2067.26	2050.07	1579.83	1468.14	1532.55
Cs_ont_3g006180	0.00574164	-0.637843	7.52559	6.62542	6.00847	5.45403	4.60421	4.98122
Cs_ont_2g010690	0.000103	-0.637822	62.2905	60.443	60.1486	42.6921	48.1783	45.3121
Cs_ont_6g021360	0.00895229	-0.636296	138.318	153.061	136.983	106.506	105.672	107.247
Cs_ont_2g014280	1.31e-08	-0.63604	84.8579	94.9186	86.6182	66.735	66.6052	64.7248
Cs_ont_6g009200	0.000157	-0.635917	15.0477	14.2352	14.1271	10.3115	10.3454	10.8465
Cs_ont_4g028370	0.00083	-0.635218	16.9097	17.8897	17.8334	13.0536	11.0506	15.0943
Cs_ont_8g008760	0.000396	-0.634748	65.9829	73.2641	60.1295	50.2487	54.0701	44.7439
Cs_ont_5g033170	0.000656	-0.634046	397.244	388.298	402.85	305.427	282.655	300.319
Cs_ont_7g018040	0.000234	-0.63393	17.6615	15.3709	16.184	12.4724	13.2098	11.1379
Cs_ont_2g005020	4.23e-06	-0.63356	9.67449	10.3157	10.1569	7.022	7.71861	7.76846
Cs_ont_1g011600	1.84e-07	-0.633079	73.1955	69.4658	70.7596	54.818	47.3213	57.5722
Cs_ont_4g000280	6.84e-11	-0.632567	17.3299	17.5537	18.1821	11.7102	12.7749	14.8315
Cs_ont_5g040090	9.4e-09	-0.632489	45.622	39.6928	44.3819	33.0492	31.5215	31.6806
Cs_ont_2g001850	0.000441	-0.632335	808.448	793.265	846.651	620.072	610.927	601.44
Cs_ont_9g012560	0.000515	-0.631808	167.495	169.476	170.709	128.382	128.135	124.511
Cs_ont_3g008760	2.58e-05	-0.631502	50.0762	49.1428	49.3335	37.1135	37.5683	36.4709
Cs_ont_3g014980	3.78e-10	-0.631418	93.5118	93.5033	92.9531	72.0165	65.1082	72.4391
Cs_ont_9g014400	6.61e-09	-0.630727	31.0989	31.7635	33.1982	22.8661	26.4178	22.6715
Cs_ont_2g004830	4.01e-11	-0.629962	53.2308	56.4649	54.8398	40.4569	41.1562	40.3475
Cs_ont_3g018980	9.87e-06	-0.629818	14.767	16.5827	16.8427	12.9952	12.0215	11.0927
Cs_ont_5g019360	5.85e-05	-0.629634	61.8238	59.1626	58.8625	44.6603	40.1918	50.0544
Cs_ont_3g013020	2.51e-05	-0.62959	318.853	293.895	302.786	232.068	240.563	216.219
Cs_ont_2g001290	0.00617845	-0.627641	8.00545	6.74037	7.58344	4.32174	6.9175	6.02053
Cs_ont_6g005520	0.000871	-0.6275	18.5929	15.8471	18.7525	12.8085	13.2321	13.955
Cs_ont_3g002160	1.1e-05	-0.627322	42.111	44.8986	38.8554	31.1396	31.0862	31.3953
Cs_ont_5g045980	3.22e-07	-0.625397	43.1543	40.5692	40.0839	28.6747	32.6362	31.8
Cs_ont_6g000540	1.84e-07	-0.624657	43.4789	49.4777	44.7936	31.9368	34.0738	32.9849
Cs_ont_4g011920	0.00244561	-0.624245	6.67511	7.80494	7.4371	6.10663	5.41965	4.98603
Cs_ont_1g001080	0.000116	-0.623987	16.4412	14.3336	15.5866	13.5595	9.91041	11.5371
Cs_ont_2g020010	2.02e-13	-0.623799	90.9199	86.5476	90.3747	67.9007	67.9847	66.0626
Cs_ont_6g022790	8.05e-09	-0.623709	791.185	781.275	762.709	595.068	596.735	569.038
Cs_ont_2g001660	1.33e-08	-0.622485	19.9349	19.5048	20.1042	13.8525	15.2774	15.6253
Cs_ont_8g025230	0.000135	-0.621974	565.451	531.585	571.298	420.354	413.103	409.771
Cs_ont_1g000200	5.74e-06	-0.621856	513.805	473.586	509.875	386.763	362.308	382.04
Cs_ont_4g012890	8.47e-05	-0.621687	19.3811	17.0308	17.3367	14.2807	11.5257	14.7312
Cs_ont_5g023060	1.74e-09	-0.621258	101.203	106.644	101.157	76.1648	79.3387	77.5867
Cs_ont_7g004960	1.62e-12	-0.62047	187.66	192.91	186.969	144.807	143.488	140.127
Cs_ont_1g024660	3.11e-16	-0.620237	45.4375	48.6153	48.89	35.2707	35.0679	36.289
Cs_ont_3g004060	0.000263	-0.620185	110.532	116.13	111.81	91.5544	84.5726	86.6231
Cs_ont_7g005070	1.39e-19	-0.619874	50.1838	54.0993	52.9718	41.1155	36.8111	40.4288
Cs_ont_4g008830	0.00689464	-0.618392	9.33696	10.7586	9.05161	6.13594	8.16531	7.68103
Cs_ont_8g022730	2.91e-08	-0.618071	18.5212	18.8035	17.6153	14.5205	13.3624	13.6537
Cs_ont_3g000730	0.000171	-0.61713	26.0395	24.7217	25.7468	18.825	20.0543	18.9779
Cs_ont_3g025740	1.23e-12	-0.616443	274.708	280.896	277.245	214.068	213.019	207.09
Cs_ont_4g020280	0.000793	-0.616432	21.5891	22.6139	23.8741	17.2633	17.4141	16.8645
Cs_ont_9g002580	0.00906781	-0.616396	24.9068	25.6207	25.4833	20.6582	16.2989	20.6954
Cs_ont_1g003900	0.000293	-0.615879	22.6237	24.3894	25.9884	18.6869	19.8295	16.7557
Cs_ont_1g018200	7.41e-15	-0.615708	70.6875	76.6973	80.1167	56.2551	61.6711	53.9463
Cs_ont_5g001060	0.000153	-0.61553	118.298	111.227	109.348	81.9976	90.8982	84.2308
Cs_ont_2g012160	0.00653751	-0.615078	12.6089	12.3556	14.1873	8.54945	9.38328	11.6449
Cs_ont_7g023500	0.00223678	-0.614788	35.2482	38.6033	35.8125	29.972	26.2165	26.8233
Cs_ont_4g004680	2.52e-05	-0.614709	34.3991	35.5786	32.5795	23.6591	26.9968	27.0449
Cs_ont_8g025490	0.000743	-0.61409	33.6493	32.4259	36.8871	30.0277	22.7495	25.4728
Cs_ont_9g017640	0.000213	-0.61358	29.4122	31.6305	29.85	25.0159	22.4266	21.4774
Cs_ont_2g010630	0.00188559	-0.613481	8.66161	8.60238	7.76894	5.42993	7.33064	6.19551
Cs_ont_3g006170	6.38e-20	-0.613419	589.968	586.122	585.609	454.22	449.195	433.011
Cs_ont_8g021120	0.000215	-0.612854	169.718	171.377	170.064	127.551	130.338	134.194
Cs_ont_6g018680	0.00419716	-0.612341	19.8852	15.3787	19.707	14.4435	13.7437	13.6494
Cs_ont_3g029010	5.55e-05	-0.611337	13.8597	13.1419	13.7275	11.2721	9.00138	10.6737
Cs_ont_5g020960	4.72e-08	-0.611152	148.489	147.009	147.15	113.661	111.663	109.374
Cs_ont_1g020200	2.79e-07	-0.610492	45.0441	47.6628	50.7181	38.4016	33.8637	36.0794
Cs_ont_3g019140	0.000159	-0.609944	9.58314	10.7198	10.2421	6.27968	7.95371	8.88083
Cs_ont_5g033620	0.00134956	-0.609122	151.456	154.292	146.605	112.284	112.643	119.134
Cs_ont_9g022160	0.000123	-0.609006	65.5842	58.7112	60.1374	47.1055	48.4582	45.0584
Cs_ont_4g002020	2.41e-05	-0.608478	20.0446	22.6293	20.9985	16.9485	14.6777	16.7346
Cs_ont_8g019620	9.03e-05	-0.607659	49.572	48.6941	50.7196	33.4669	30.4538	34.0893
Cs_ont_3g021930	5.29e-07	-0.607432	98.0166	99.3342	93.6122	74.1019	71.8471	75.8209
Cs_ont_5g034410	6.11e-05	-0.607177	3070.86	2719.8	2587.27	2036.52	2350.57	2081.68
Cs_ont_7g019080	0.000651	-0.607109	67.2566	69.9201	75.7716	53.3855	54.1681	52.4221
Cs_ont_6g008960	0.00792497	-0.605983	8.61067	8.72638	8.95668	6.88739	7.20345	5.78362
Cs_ont_5g014170	7.97e-07	-0.605849	333.161	316.652	293.851	233.168	224.949	261.718
Cs_ont_9g013870	0.000328	-0.605665	27.8586	27.4991	28.4373	20.5614	22.4443	20.879
Cs_ont_4g009030	1.04e-18	-0.605415	377.224	388.606	390.829	283.215	309.375	288.452
Cs_ont_5g021680	0.000629	-0.605192	35.136	34.918	39.4126	27.8071	29.0319	26.74
Cs_ont_7g021760	0.00584993	-0.603281	14.9544	20.8732	16.1554	13.1721	13.7978	12.6572
Cs_ont_6g019230	4.52e-10	-0.603267	215.364	227.413	235.088	169.255	180.295	168.65
Cs_ont_9g026040	1.76e-05	-0.601882	41.846	39.9607	43.0586	33.4238	32.5109	29.5314
Cs_ont_4g022240	0.00406499	-0.601856	28.9291	31.3213	30.6485	23.4832	24.2675	23.5316
Cs_ont_9g005540	3.91e-07	-0.601795	55.6801	57.9506	52.3914	47.7469	33.8591	46.6354
Cs_ont_5g016170	0.000157	-0.601691	52.7494	48.4686	43.3639	40.3777	33.8619	36.3469
Cs_ont_3g007150	1.27e-14	-0.601429	85.4692	92.8009	92.5424	69.3493	71.9663	65.6425
Cs_ont_7g018030	0.000106	-0.601234	43.8739	45.5673	41.8076	33.9624	33.6324	32.8018
Cs_ont_5g030170	5.14e-10	-0.601216	80.0485	78.0204	79.3212	63.3808	62.7946	55.9199
Cs_ont_6g019190	9.6e-17	-0.601133	192.8	195.818	194.234	150.497	147.141	148.541
Cs_ont_4g011380	0.000277	-0.600737	27.7103	20.5557	23.4024	20.8883	15.3306	18.7346
Cs_ont_3g014550	1.81e-06	-0.600624	23.3527	28.0815	24.8753	18.7078	21.0521	20.1317
Cs_ont_4g008560	5.74e-09	-0.600513	135.462	136.794	142.119	110.831	102.568	102.873
Cs_ont_7g012340	3.78e-06	-0.600212	100.651	105.855	108.831	89.827	80.5352	70.9153
Cs_ont_7g024310	0.000106	-0.600055	138.336	144.992	147.079	107.802	97.8397	126.999
Cs_ont_6g015800	0.000802	-0.598317	34.9946	38.2131	37.5626	25.8848	30.1197	28.889
Cs_ont_4g006170	1.3e-09	-0.597866	93.334	86.3666	86.5589	66.925	68.0311	68.6558
Cs_ont_8g012860	0.00049	-0.597619	9.66119	8.23984	7.40401	6.26752	6.73188	6.63284
Cs_ont_7g004500	0.00368171	-0.597585	311.661	320.679	348.778	250.379	248.218	254.247
Cs_ont_7g004310	0.00584993	-0.59735	23.1861	24.0799	23.5155	18.6338	16.6232	18.9155
Cs_ont_2g035440	1.95e-09	-0.59687	52.9628	52.9487	53.089	40.0353	38.4534	43.4398
Cs_ont_5g006590	9.8e-13	-0.596641	228.708	221.847	219.831	170.574	173.756	170.167
Cs_ont_5g048540	1.9e-07	-0.596167	117	118.5	121.408	94.8641	90.6553	88.3777
Cs_ont_6g016200	0.00240808	-0.594839	45.6934	45.0039	54.0152	37.3834	37.6918	36.0956
Cs_ont_5g048260	0.00312102	-0.594719	27.1571	28.7177	32.1019	21.3101	22.5713	22.999
Cs_ont_4g016840	0.000255	-0.594053	61.5105	54.5804	57.0113	45.8965	44.3805	42.8277
Cs_ont_7g014340	0.00102875	-0.593887	168.948	176.992	181.044	136.691	136.433	134.61
Cs_ont_2g010880	0.00581471	-0.59361	392.09	397.318	376.649	301.766	308.194	287.172
Cs_ont_4g020120	0.000138	-0.592301	51.8091	55.5021	56.7035	38.9288	42.1387	44.3265
Cs_ont_2g013050	9.53e-07	-0.591901	94.6912	106.699	98.5964	81.2744	72.2197	77.2335
Cs_ont_3g024660	2.04e-12	-0.59179	202.537	222.621	197.304	166.683	163.179	150.209
Cs_ont_5g018350	1.14e-10	-0.591596	208.97	201.854	202.333	157.815	168.207	147.467
Cs_ont_2g014890	1.35e-05	-0.591266	70.8561	70.9812	69.4324	55.2595	54.4577	53.0091
Cs_ont_9g027000	8.51e-06	-0.591216	91.9411	72.711	80.4018	63.5762	63.7699	61.9102
Cs_ont_2g029310	0.000135	-0.59117	125.761	129.084	121.922	91.9126	100.738	97.5321
Cs_ont_4g015630	0.00477326	-0.590813	77.7396	78.158	77.0662	60.9695	58.6828	59.791
Cs_ont_4g004430	7.33e-05	-0.59043	5.50815	5.35661	5.73299	4.53237	4.47511	3.80105
Cs_ont_7g003380	0.000581	-0.590014	51.5776	49.8829	57.6151	41.4604	40.0071	41.2289
Cs_ont_7g005260	0.000238	-0.589958	37.2146	36.2898	40.6858	28.8153	31.0725	28.1099
Cs_ont_5g026540	3.58e-07	-0.589485	99.0612	95.1569	94.5182	76.2359	70.2991	76.0373
Cs_ont_5g003110	1.26e-07	-0.589347	104.55	107.756	99.2964	73.8105	81.8068	84.2654
Cs_ont_2g006820	9.74e-06	-0.588905	25.1771	20.8522	23.6289	16.3743	19.42	18.0423
Cs_ont_5g036530	2.06e-09	-0.58871	60.2075	60.0088	64.8637	45.7885	50.2144	46.3226
Cs_ont_9g028650	7.78e-09	-0.587883	56.9034	52.7988	56.8107	43.24	40.9774	44.2149
Cs_ont_2g025220	0.00144684	-0.587595	15.7852	19.1372	16.1845	12.3248	15.4	11.781
Cs_ont_3g016320	1.65e-09	-0.587383	70.6795	66.425	78.5949	55.4421	62.403	49.217
Cs_ont_2g015190	0.000333	-0.587383	113.841	94.193	118.421	85.9306	81.7464	87.276
Cs_ont_5g008510	7.7e-07	-0.586427	75.1938	79.5973	76.2914	57.7165	59.9567	59.7879
Cs_ont_1g024190	0.00433993	-0.585358	16.5454	15.1286	15.7794	13.2551	10.9801	12.584
Cs_ont_2g007610	1.3e-14	-0.582482	106.458	108.454	101.015	87.4168	80.2313	75.8679
Cs_ont_5g037900	0.000836	-0.582309	6.36562	5.95117	6.34038	5.07469	5.14496	4.26755
Cs_ont_6g004880	1.83e-05	-0.582173	61.7848	67.3074	59.7857	50.4543	44.3779	51.4054
Cs_ont_8g010940	1.4e-05	-0.581995	15.2191	14.0026	15.487	11.9375	11.2907	11.3139
Cs_ont_6g005160	8.18e-05	-0.581966	117.89	119.061	120.219	94.5621	92.1518	89.9041
Cs_ont_2g002330	1.03e-09	-0.581611	255.467	268.652	269.033	201.166	211.639	202.7
Cs_ont_1g002560	0.00213782	-0.581591	101.964	95.7356	98.6518	77.825	77.7994	74.0122
Cs_ont_7g024340	5.4e-09	-0.581541	666.858	692.452	625.664	498.568	528.257	518.947
Cs_ont_3g001020	1.36e-12	-0.581449	2487.48	2519.39	2551.8	1969.81	1956.15	1930.25
Cs_ont_2g012100	7.94e-09	-0.581235	84.5444	84.2488	81.3576	62.0074	59.2053	72.586
Cs_ont_9g005630	0.00116642	-0.580116	71.4527	72.4549	75.1219	55.0504	61.6901	53.64
Cs_ont_7g008530	1.82e-06	-0.580051	50.9842	50.0892	55.3598	41.7986	39.1476	38.9122
Cs_ont_5g028810	0.000192	-0.579914	26.8897	23.1295	27.3143	21.3741	18.614	20.0902
Cs_ont_2g002770	0.000747	-0.579286	28.7704	27.2318	28.5419	22.5215	21.0914	22.0513
Cs_ont_9g025010	8.33e-05	-0.578468	246.372	265.19	247.848	201.912	203.36	185.452
Cs_ont_2g020730	0.00114197	-0.578159	29.1649	31.8992	29.352	22.7801	24.5948	22.8569
Cs_ont_3g031660	3.1e-07	-0.577501	25.0593	24.0724	24.2124	19.9011	18.5916	18.3032
Cs_ont_5g032450	0.00215432	-0.577048	27.8807	31.6886	33.6355	25.8504	22.9956	23.6041
Cs_ont_6g022910	2.59e-10	-0.576911	86.5154	95.0037	93.9074	70.6817	70.8578	72.6842
Cs_ont_8g027280	9.78e-10	-0.576871	49.8718	54.7454	55.5526	42.517	39.8425	42.0521
Cs_ont_4g027370	1.12e-08	-0.576815	23.5552	25.532	27.4482	18.7492	19.1134	21.6566
Cs_ont_5g015170	9.16e-09	-0.576429	16.5352	16.7612	16.2227	12.4996	13.0563	12.9671
Cs_ont_7g011600	3.05e-11	-0.575969	96.0567	86.0813	95.852	72.3533	75.7561	68.4841
Cs_ont_9g005550	2.78e-05	-0.575806	73.5106	72.6455	80.775	61.426	63.8651	51.816
Cs_ont_4g012760	4.46e-17	-0.575744	192.23	188.658	200.705	158.285	151.016	143.706
Cs_ont_5g043940	1.46e-05	-0.574859	156.984	174.92	159.632	128.361	116.383	136.383
Cs_ont_7g026170	0.00628848	-0.574525	142.02	138.206	127.052	107.942	103.025	106.944
Cs_ont_2g020770	1.43e-10	-0.574432	709.869	708.728	706.581	540.937	575.381	540.605
Cs_ont_3g029620	0.00139697	-0.573567	22.4461	21.4346	21.5442	15.8525	14.418	20.6439
Cs_ont_5g005370	0.00023	-0.573362	114.149	114.071	120.163	93.2387	89.1163	89.5746
Cs_ont_9g026240	2.43e-09	-0.572759	27.4731	31.6972	31.0668	23.6886	24.1357	22.5856
Cs_ont_3g019160	0.000102	-0.572736	51.2677	59.792	52.8232	40.7199	40.9993	46.0732
Cs_ont_1g007430	5.52e-11	-0.571991	15.8566	16.0257	15.0065	12.4556	11.5274	12.5796
Cs_ont_6g001860	1.89e-06	-0.571663	302.47	322.032	325.163	256.052	265.136	221.663
Cs_ont_6g012120	1.44e-06	-0.571188	136.724	134.228	135.287	106.668	99.0511	111.952
Cs_ont_2g006240	0.000218	-0.569836	13.477	14.8415	15.8701	10.7155	13.1019	10.7507
Cs_ont_7g014490	0.00190718	-0.569146	10.0018	10.5468	9.66231	7.31567	8.10615	8.16562
Cs_ont_7g018970	0.000328	-0.567941	298.422	291.78	287.346	219.053	239.269	229.473
Cs_ont_1g026900	6.92e-05	-0.566992	136.332	114.57	121.423	99.9918	92.824	101.071
Cs_ont_6g011650	9.36e-08	-0.566932	70.1673	76.298	69.328	53.8795	59.7193	61.1801
Cs_ont_8g009740	0.00217377	-0.566878	2.17793	2.55612	2.32541	1.57051	2.39846	1.55474
Cs_ont_2g011680	0.000495	-0.566857	12.2113	13.0826	12.0485	9.70701	9.41864	10.0778
Cs_ont_9g015460	1.49e-19	-0.566633	86.4723	89.5756	90.8972	68.4573	68.3359	71.8141
Cs_ont_9g021310	2.45e-05	-0.566233	40.5396	41.4178	42.0505	31.7913	32.7478	32.5952
Cs_ont_8g008010	0.00714987	-0.565036	10.0732	10.8607	9.11718	7.30503	7.64736	8.56028
Cs_ont_3g015470	0.00134384	-0.564675	14.494	14.1722	14.4023	10.427	13.5883	9.80562
Cs_ont_7g010570	1.66e-09	-0.563862	52.8854	54.8437	56.1818	43.37	49.2932	45.3421
Cs_ont_3g002070	0.000526	-0.563653	29.7352	37.4492	32.36	24.0015	26.8991	27.2164
Cs_ont_4g011680	1.42e-05	-0.5634	84.1551	86.6521	86.5601	65.6352	64.8293	68.0541
Cs_ont_7g027160	2.55e-07	-0.563257	32.6592	32.1649	30.7317	25.7253	26.7044	22.9124
Cs_ont_2g001210	3.57e-13	-0.56324	54.5315	56.2141	56.8043	41.9919	43.0945	43.6324
Cs_ont_5g010810	0.000357	-0.563045	31.9782	35.4598	32.0337	24.7563	26.9442	26.1099
Cs_ont_2g020680	0.00206599	-0.562962	8.5976	8.86716	8.31413	5.66005	6.78147	7.72355
Cs_ont_4g001340	2.37e-07	-0.562788	982.07	909.792	952.583	752.131	732.277	780.372
Cs_ont_2g024420	0.000202	-0.562777	111.201	109.523	111.612	87.7186	82.7033	91.6723
Cs_ont_1g006470	6.01e-10	-0.562197	97.3618	103.37	98.2755	74.2007	75.1252	80.6812
Cs_ont_5g004580	0.000128	-0.560975	23.4728	19.2097	22.4334	16.9678	19.4969	15.0658
Cs_ont_5g030300	0.00291985	-0.560905	11.4872	9.34338	8.83029	6.9043	7.45	8.91605
Cs_ont_6g010530	5.73e-08	-0.55964	51.7552	53.4713	58.7376	41.7032	46.7857	40.8904
Cs_ont_5g028560	0.00394219	-0.559369	12.2665	11.9772	13.8608	7.98823	9.35108	12.5871
Cs_ont_3g000090	2.81e-11	-0.559322	80.3497	73.9812	72.544	61.0099	61.2583	56.5319
Cs_ont_9g004270	3.08e-08	-0.559139	19.0218	16.1708	16.6028	13.5166	13.7737	13.5059
Cs_ont_9g026100	0.000126	-0.558143	43.5918	44.1061	47.7057	35.1789	34.4595	37.0073
Cs_ont_4g016490	6.34e-06	-0.558089	78.4769	71.9359	71.5786	59.9785	55.4357	59.1264
Cs_ont_3g026660	1.1e-08	-0.55805	143.607	142.226	145.456	118.848	115.123	106.076
Cs_ont_7g015320	0.0035562	-0.556336	15.563	18.3851	16.8205	13.9189	14.9226	11.3751
Cs_ont_5g044160	0.000305	-0.555284	29.9855	29.7697	29.5336	24.559	23.3241	24.2923
Cs_ont_3g002500	0.000227	-0.554293	36.8099	30.8641	34.3957	27.9004	27.9164	24.9455
Cs_ont_6g020230	0.00181225	-0.553525	8.79731	8.39494	9.98902	7.53791	6.99375	6.98742
Cs_ont_5g040050	2.47e-08	-0.553163	75.4794	68.9899	74.5183	62.2005	55.6405	55.336
Cs_ont_9g011330	0.000233	-0.553065	128.092	127.591	133.559	104.85	104.055	98.7766
Cs_ont_4g026640	7.16e-05	-0.552598	57.4331	57.5266	58.2816	45.7603	45.1445	45.9298
Cs_ont_9g026070	0.000669	-0.55212	60.3019	65.821	66.9138	52.2834	52.0606	48.4954
Cs_ont_1g016080	6.89e-05	-0.551841	44.7467	48.2157	47.7092	37.9857	36.862	36.3963
Cs_ont_4g028650	0.000756	-0.551624	71.2548	75.5082	67.2375	56.0486	52.1048	61.348
Cs_ont_5g046010	8.19e-26	-0.551404	122.114	119.694	122.66	96.5359	100.709	91.6782
Cs_ont_8g003780	0.000369	-0.551309	60.2503	48.672	46.8165	39.4768	42.0419	42.4033
Cs_ont_7g023650	2.17e-08	-0.551275	44.8097	42.7789	44.7055	34.464	32.4593	36.9619
Cs_ont_2g014410	3.14e-06	-0.551108	15.5457	16.8587	17.6862	13.7708	11.728	14.1062
Cs_ont_5g045030	2.52e-09	-0.550463	725.92	700.84	719.349	570.964	586.521	542.741
Cs_ont_9g006130	9.71e-13	-0.549974	221.624	223.187	224.191	179.254	172.858	175.357
Cs_ont_6g011760	0.000195	-0.549958	46.7672	54.3307	51.884	41.4826	39.5081	40.1238
Cs_ont_1g009990	0.000133	-0.549752	51.9657	49.2976	49.8315	37.8961	43.7172	38.2898
Cs_ont_9g024270	0.000252	-0.549551	53.9802	55.6303	62.0198	51.0887	42.902	42.2563
Cs_ont_6g011080	2.22e-05	-0.54876	21.1939	18.9762	21.7896	17.5414	14.6763	16.9695
Cs_ont_3g011410	7.97e-06	-0.54831	207.336	184.805	196.326	157.569	161.423	150.177
Cs_ont_4g011590	4.79e-06	-0.548305	33.8006	37.8883	33.7775	26.957	30.8313	25.8562
Cs_ont_5g044340	0.00116092	-0.548272	23.5608	24.3263	24.8625	20.0002	18.504	20.4004
Cs_ont_3g022150	0.00162184	-0.547596	14.4571	12.1262	15.5554	11.5057	11.1507	10.9257
Cs_ont_1g004130	8.54e-11	-0.547425	63.2391	61.5282	61.0982	47.9607	53.4592	46.5486
Cs_ont_9g003630	0.000171	-0.547264	123.539	124.905	119.394	94.4444	105.049	98.3086
Cs_ont_8g013720	0.000284	-0.546679	84.196	94.9903	90.9573	68.9936	70.3307	72.6414
Cs_ont_1g026880	1.55e-05	-0.546177	118.155	105.573	113.69	85.7546	91.3974	91.5451
Cs_ont_5g043040	0.000186	-0.546112	271.454	283.718	277.508	220.951	212.414	225.224
Cs_ont_3g004240	3.95e-10	-0.546012	70.1689	68.1611	68.9812	54.4563	53.7343	56.3569
Cs_ont_7g024080	0.00330363	-0.544834	24.9533	24.652	24.465	19.4703	22.3467	17.1414
Cs_ont_2g024870	1.6e-07	-0.544803	58.8156	55.6143	54.3201	42.3986	45.5169	45.8698
Cs_ont_6g023840	5.2e-05	-0.544723	21.5771	22.2847	23.4708	16.0042	18.2246	18.3942
Cs_ont_3g005540	2.66e-08	-0.544216	115.662	109.747	103.318	86.7905	90.6676	81.4213
Cs_ont_7g027350	1.47e-08	-0.544055	56.8917	60.3031	56.7562	47.7431	48.2484	43.4275
Cs_ont_5g001840	1.82e-06	-0.543937	35.6254	36.8089	39.0432	28.8876	28.4641	31.5668
Cs_ont_5g028030	1.42e-06	-0.543779	290.326	285.353	295.089	228.889	217.995	240.58
Cs_ont_5g002670	0.00376945	-0.543616	1.46554	1.5127	1.6524	1.02198	1.19669	1.44018
Cs_ont_2g012810	0.000674	-0.543445	109.769	113.284	107.544	85.8919	85.6926	91.3107
Cs_ont_8g000120	1.59e-20	-0.543416	161.408	164.764	163.787	128.658	126.935	133.912
Cs_ont_3g025760	0.0081529	-0.543124	19.163	18.4537	17.9685	13.8131	15.3271	15.2305
Cs_ont_8g029070	8.61e-05	-0.542517	26.6204	26.944	26.475	22.0709	19.5862	22.1449
Cs_ont_6g007150	0.00275303	-0.541927	201.659	213.551	202.108	164.018	163.021	166.536
Cs_ont_7g027460	2.21e-05	-0.54176	172.228	172.241	166.216	137.813	131.923	137.069
Cs_ont_5g001760	1.6e-19	-0.541492	180.037	185.601	178.702	135.038	153.391	145.861
Cs_ont_6g025170	1.5e-05	-0.541417	70.6149	64.9907	64.6489	54.4654	50.3023	54.8627
Cs_ont_4g002480	0.00783306	-0.540704	73.0498	69.2008	70.1856	56.0823	62.0063	51.6011
Cs_ont_4g027840	6.37e-09	-0.540556	294.17	273.637	289.125	226.967	215.506	234.299
Cs_ont_4g017170	1.87e-14	-0.540433	52.743	57.8168	57.0471	46.5451	46.4288	45.4476
Cs_ont_7g011060	2.07e-05	-0.539822	296.303	294.372	301.289	247.394	253.344	241.095
Cs_ont_1g024000	0.00769949	-0.539742	34.0423	30.5983	34.0587	26.3194	25.7344	26.7618
Cs_ont_8g028390	0.00306229	-0.539688	23.4439	23.2828	23.7246	18.3783	18.534	19.2615
Cs_ont_3g022540	0.00391304	-0.539128	197.186	189.573	185.891	143.758	155.195	158.954
Cs_ont_2g021900	6.02e-05	-0.539037	59.5625	63.5401	56.9109	46.1621	50.8609	46.7099
Cs_ont_7g028230	6.01e-21	-0.538892	252.856	258.514	263.081	208.873	199.612	209.6
Cs_ont_5g043000	0.00150026	-0.538496	19.4743	19.7241	19.2414	15.2141	15.0272	16.4056
Cs_ont_7g019370	0.00936219	-0.538477	315.034	293.173	302.035	246.858	238.148	241.982
Cs_ont_3g006940	7.57e-05	-0.538186	131.181	121.554	116.822	101.803	99.0768	94.9308
Cs_ont_3g014770	0.00585224	-0.53635	29.7614	24.0639	29.475	22.1113	21.6109	19.4998
Cs_ont_2g014160	0.000183	-0.536337	712.151	701.727	702.435	556.999	582.475	554.547
Cs_ont_5g045570	0.00348937	-0.535242	56.8869	37.8463	45.0387	39.6093	29.4128	35.1303
Cs_ont_9g009020	7.81e-05	-0.534624	92.7228	91.2151	87.9108	70.9236	72.7819	73.6081
Cs_ont_6g012380	0.00059	-0.534419	105.529	109.985	112.01	90.7287	88.9768	82.7255
Cs_ont_4g005960	1.11e-06	-0.534105	50.3117	55.3381	54.1139	42.2845	44.6782	42.3803
Cs_ont_5g046590	5.93e-12	-0.53133	41.6296	40.9335	41.8779	32.3807	34.979	32.4876
Cs_ont_9g018640	1.06e-10	-0.531029	67.1657	67.5212	71.264	56.8768	55.804	52.1205
Cs_ont_4g009790	3.69e-07	-0.530428	405.452	417.014	421.601	359.897	299.27	332.238
Cs_ont_5g009080	3.82e-05	-0.530062	108.898	112.076	117.514	88.8871	88.6858	94.3591
Cs_ont_4g001080	4.18e-10	-0.530036	224.3	223.365	219.365	187.36	173.885	174.507
Cs_ont_3g006470	5.99e-06	-0.529787	25.1946	26.4623	23.2664	20.8366	21.0009	18.4049
Cs_ont_9g014610	1.34e-07	-0.529669	210.495	200.989	201.171	163.073	160.013	169.429
Cs_ont_2g016750	0.000206	-0.529503	44.0814	46.7873	42.6447	37.0434	38.2884	35.997
Cs_ont_7g019420	0.000126	-0.529052	19.794	17.4022	18.2387	15.528	15.3126	13.7139
Cs_ont_8g024720	6.5e-05	-0.528915	38.494	38.7004	40.7725	32.4128	33.2115	29.4699
Cs_ont_4g006610	0.000298	-0.528853	14.5135	15.9563	15.28	14.3185	10.5712	11.8278
Cs_ont_6g015700	3.87e-08	-0.528734	111.551	106.608	103.619	83.5247	79.2527	88.2328
Cs_ont_5g041050	0.003991	-0.528724	11.741	10.7374	11.9332	8.97779	7.63276	11.0182
Cs_ont_5g019350	0.000315	-0.527384	122.109	108.073	106.952	87.9597	93.1394	90.6577
Cs_ont_7g013110	3.29e-07	-0.527365	33.7187	36.5849	37.0464	29.5341	26.4072	30.3742
Cs_ont_2g009650	1.42e-09	-0.527175	119.256	116.568	105.202	91.4261	92.7014	90.6428
Cs_ont_4g011470	0.000121	-0.527	6.92438	7.17713	7.71805	6.39023	5.84959	5.3273
Cs_ont_8g004140	3.5e-05	-0.526499	42.031	38.1737	42.4748	30.3226	35.4846	33.1081
Cs_ont_3g010270	5.39e-06	-0.52633	17.6183	17.2017	16.0223	13.1255	14.5265	13.7193
Cs_ont_8g013510	4.93e-07	-0.526302	270.944	262.543	260.864	207.519	206.495	226.657
Cs_ont_6g008450	0.000206	-0.526088	38.3063	42.293	38.5098	29.894	32.3325	33.6758
Cs_ont_1g017060	6.07e-06	-0.526048	68.6911	70.9926	67.9872	56.2562	60.9366	50.4711
Cs_ont_6g023270	0.00034	-0.525776	35.9675	32.0499	29.7327	24.2104	24.8684	28.7506
Cs_ont_5g014340	0.000106	-0.525765	141.803	137.839	138.339	114.952	108.746	113.068
Cs_ont_5g032710	0.00766888	-0.525727	17.1133	18.2154	18.5323	13.0896	16.2408	13.5312
Cs_ont_8g024440	0.000165	-0.525464	108.473	101.426	106.568	84.2831	86.0002	84.8796
Cs_ont_7g015750	3.41e-11	-0.525382	376.766	363.09	359.94	284.235	302.884	303.022
Cs_ont_5g029710	0.00337834	-0.524759	50.8493	57.0677	50.5641	43.474	41.0809	43.429
Cs_ont_7g023000	1.29e-05	-0.524735	401.611	376.448	394.3	289.646	303.536	295.312
Cs_ont_6g023800	1.36e-12	-0.5245	317.141	326.697	327.293	263.099	269.38	251.035
Cs_ont_1g019450	0.000345	-0.524464	100.243	104.464	100.831	81.5537	83.4568	81.5385
Cs_ont_2g011740	0.000553	-0.524415	22.0242	22.2141	24.2922	17.6032	18.2341	19.4819
Cs_ont_8g000130	0.00761274	-0.524065	22.2599	20.5036	26.7203	16.358	19.3092	20.5688
Cs_ont_5g017820	0.0047296	-0.523857	59.6787	62.0892	58.466	51.3286	49.2157	45.0603
Cs_ont_6g014530	0.000354	-0.523038	67.7355	74.8658	72.1384	53.9815	59.2605	60.0407
Cs_ont_7g014870	0.00168431	-0.522833	49.56	39.6486	40.0083	34.5616	32.0019	36.31
Cs_ont_9g021740	0.00373509	-0.522447	33.6449	37.4469	35.6052	25.9239	29.2938	30.8757
Cs_ont_7g026790	0.000147	-0.52178	16.1594	15.4217	13.6166	11.3472	9.65016	10.5808
Cs_ont_7g028870	0.0075095	-0.521179	237.306	236.534	213.954	171.552	199.275	187.143
Cs_ont_3g006760	0.00791117	-0.520995	52.4749	50.1723	55.4178	44.5958	40.2308	42.9398
Cs_ont_4g016870	0.00363093	-0.5204	129.255	137.773	136.7	106.096	104.727	116.092
Cs_ont_1g029360	0.00205249	-0.520229	18.834	19.3747	19.9292	16.6003	16.0982	14.4058
Cs_ont_2g021140	0.000328	-0.52008	12.5969	11.6132	13.2637	11.3961	9.82505	8.99101
Cs_ont_5g002860	1.14e-05	-0.519947	15.0572	17.3834	13.8979	12.1804	12.8925	12.3249
Cs_ont_4g025170	3.26e-09	-0.519576	285.182	287.52	288.635	232.953	232.811	231.481
Cs_ont_9g009520	2.38e-10	-0.518706	625.89	606.841	600.964	484.504	486.038	504.749
Cs_ont_1g006970	1.49e-05	-0.518574	90.7278	83.6687	89.9387	74.5068	73.9339	66.1148
Cs_ont_4g024610	0.00348328	-0.518525	30.7519	28.2786	27.1105	24.3162	21.5021	24.0823
Cs_ont_5g020610	2.98e-07	-0.517994	255.028	245.664	246.352	194.555	212.462	198.848
Cs_ont_9g026050	0.000578	-0.517508	37.3494	34.8848	31.2986	29.6935	26.1424	28.0796
Cs_ont_9g013600	0.00627622	-0.516901	32.1516	33.1985	31.9776	23.997	26.8653	27.9937
Cs_ont_1g011200	9.19e-07	-0.516087	227.083	223.465	232.07	187.487	183.521	179.235
Cs_ont_9g017170	3.44e-05	-0.516051	60.8361	59.8823	61.3791	50.1766	50.3228	47.2175
Cs_ont_5g045090	0.00816972	-0.515881	683.38	664.041	602.509	554.807	484.204	560.41
Cs_ont_2g022960	7.09e-10	-0.515501	48.9314	46.8775	49.3619	39.0446	40.8789	37.9169
Cs_ont_7g018020	4.33e-10	-0.515402	42.7834	40.3254	42.0582	31.3362	36.8598	33.166
Cs_ont_5g016580	0.00383522	-0.515281	354.448	350.208	340.974	278.151	272.521	300.895
Cs_ont_5g030250	0.000207	-0.514847	42.6765	40.5332	40.4194	36.9485	34.1774	29.7821
Cs_ont_1g017810	0.00394405	-0.514323	257.205	244.172	220.155	203.949	186.26	195.74
Cs_ont_8g023750	2.32e-05	-0.513888	26.8534	27.0563	28.7237	21.917	24.0528	21.1819
Cs_ont_5g022600	0.000263	-0.513831	58.1522	57.7071	66.2217	48.5047	54.9807	44.8324
Cs_ont_4g015290	0.00126123	-0.513594	174.872	171.079	180.031	135.055	139.178	149.772
Cs_ont_9g012600	3.16e-05	-0.513372	16.6882	19.1559	19.8654	15.0895	14.2921	15.8396
Cs_ont_8g000380	3.42e-05	-0.513096	75.1816	79.9515	79.1488	65.9075	60.32	63.9976
Cs_ont_4g003640	0.000961	-0.512348	37.7501	36.7998	41.4878	30.0636	33.4359	30.9755
Cs_ont_7g019220	0.000286	-0.51187	14.7779	14.3236	14.5501	11.0538	12.0184	12.1013
Cs_ont_7g022130	8.18e-07	-0.511761	72.9273	68.0336	69.757	55.8638	58.1567	56.0666
Cs_ont_2g018460	0.00128297	-0.511566	24.4835	26.6571	22.3488	20.0582	20.7036	19.0282
Cs_ont_7g020340	0.00117442	-0.511488	19.4072	19.3178	21.9105	18.0004	15.6514	16.5653
Cs_ont_7g026300	0.0011254	-0.511345	10.1909	11.5986	11.6349	9.80532	9.68771	7.7275
Cs_ont_2g012800	1.87e-05	-0.510576	16.0548	14.922	15.1643	13.019	11.656	12.5733
Cs_ont_4g015860	0.00930583	-0.510198	43.8607	50.7251	40.5259	33.1806	36.339	40.5624
Cs_ont_9g020820	6.79e-12	-0.50927	363.676	364.271	364.136	298.782	293.775	302.533
Cs_ont_9g004350	0.00475425	-0.509198	25.2148	27.4762	28.752	20.0613	26.0629	21.0003
Cs_ont_1g023480	0.00024	-0.509142	8.47075	7.30551	8.15497	6.48923	6.5212	6.53484
Cs_ont_8g028070	0.00260319	-0.509131	137.407	147.514	142.748	121.861	108.538	119.692
Cs_ont_2g034390	0.00289156	-0.508846	29.4475	26.0784	29.0139	26.1014	22.0318	21.0012
Cs_ont_7g026270	3.75e-09	-0.508575	442.053	429.178	437.262	351.929	358.221	358.367
Cs_ont_3g001970	0.00179391	-0.508461	28.653	27.9696	27.3201	23.4014	23.3607	22.7011
Cs_ont_9g019410	8.15e-05	-0.508122	30.5217	30.3786	30.7356	24.7817	23.2915	26.1344
Cs_ont_3g009170	0.00136927	-0.508103	48.8404	46.4147	50.1679	35.7781	42.0757	41.1612
Cs_ont_5g007140	0.00123151	-0.508075	25.2013	25.2444	23.1299	23.1663	19.7025	17.2304
Cs_ont_5g038070	0.00384731	-0.507981	17.8157	14.8195	14.8509	11.7078	12.1249	12.7331
Cs_ont_7g010750	1.05e-09	-0.507926	161.961	156.794	158.77	138.418	125.048	126.198
Cs_ont_7g027490	0.00033	-0.507738	14.2166	15.3762	17.0536	12.4289	13.2855	12.4598
Cs_ont_4g009880	1.1e-05	-0.507699	43.7153	45.6723	50.6627	38.0477	37.0808	39.3155
Cs_ont_6g000370	3.78e-10	-0.507466	258.607	284.768	280.538	226.562	213.668	232.935
Cs_ont_7g001090	5.49e-10	-0.507166	79.4037	76.2166	86.3203	66.7411	65.5135	62.4645
Cs_ont_2g016830	6.16e-07	-0.507054	194.174	202.922	200.765	158.149	165.618	164.292
Cs_ont_4g013400	1.51e-09	-0.50614	39.9784	41.5867	42.424	34.2672	32.1589	34.0215
Cs_ont_5g010500	3.9e-06	-0.505754	25.2278	24.3653	27.3644	21.9414	20.2043	20.8258
Cs_ont_4g015520	0.00189337	-0.505182	52.9284	48.5547	56.9767	44.7446	43.1481	42.295
Cs_ont_5g045910	4.37e-07	-0.504811	139.554	129.049	137.278	116.936	108.763	106.512
Cs_ont_7g010660	0.00136472	-0.504727	58.1146	57.3631	61.185	50.9161	48.391	45.0619
Cs_ont_1g007180	0.00125228	-0.504629	17.7945	17.0748	19.8207	16.9556	13.6885	14.2085
Cs_ont_8g027430	0.00520419	-0.50421	70.8835	72.5404	70.1782	60.849	55.09	58.5908
Cs_ont_6g000870	1.04e-05	-0.503681	211.3	228.716	225.895	186.089	175.202	183.385
Cs_ont_5g047400	0.0033745	-0.503383	27.8755	25.8677	30.3864	23.164	23.2878	22.3185
Cs_ont_4g017670	7.28e-10	-0.502989	60.5284	59.6613	62.6838	52.1347	47.6174	49.9817
Cs_ont_5g032150	0.0020699	-0.502023	23.6133	26.0522	28.6444	22.5253	21.2298	20.3487
Cs_ont_2g010740	0.00594496	-0.501764	25.1248	24.896	24.4582	22.3404	16.7568	21.8621
Cs_ont_7g020290	6.93e-09	-0.501405	193.478	208.643	195.566	164.179	162.347	163.803
Cs_ont_8g021440	0.000335	-0.501186	219.986	235.271	229.688	181.147	209.686	172.097
Cs_ont_1g015070	0.0020813	-0.500573	125.713	119.948	130.057	95.896	106.663	106.4
Cs_ont_8g026760	0.00213326	0.500057	15.2778	13.457	17.2592	26.6948	25.5484	23.3813
Cs_ont_6g019960	0.00190666	0.500158	35.3554	39.9794	38.8215	63.9555	62.8248	60.3457
Cs_ont_5g044010	7.5e-05	0.501053	32.8312	31.1674	31.0431	48.8903	56.0595	53.2993
Cs_ont_5g046310	0.00525808	0.501295	55.3935	55.82	54.5895	97.8378	90.9252	83.5333
Cs_ont_7g004900	0.000344	0.502209	9.57244	11.2604	11.0114	18.127	19.0032	15.2775
Cs_ont_8g000690	6.26e-05	0.50259	31.074	31.9392	29.3936	47.9501	50.2003	53.6509
Cs_ont_8g021910	5.59e-06	0.504024	27.6459	26.0603	27.5014	46.4079	42.9355	43.0034
Cs_ont_5g039220	0.00215432	0.504894	18.7335	18.9763	23.5188	32.8874	31.1195	38.238
Cs_ont_1g023960	4.34e-07	0.505076	3.25084	3.55883	3.85607	5.82811	5.8675	5.86778
Cs_ont_2g026020	7.85e-08	0.506035	77.7829	79.4558	79.0982	131.871	129.963	127.379
Cs_ont_5g009600	0.00267473	0.506762	5.50237	5.83148	6.54311	12.016	11.6689	12.089
Cs_ont_7g021070	0.00175371	0.508363	6.77595	8.2257	6.61029	11.0463	12.6538	11.8644
Cs_ont_2g019820	0.00965061	0.508467	15.0887	15.5834	14.2067	24.4695	25.4506	24.2565
Cs_ont_7g009320	6.6e-05	0.508527	21.0853	26.0055	21.3694	37.5543	35.5528	40.3971
Cs_ont_5g000220	2.34e-07	0.509845	72.3647	73.6624	79.7427	120.922	122.677	127.049
Cs_ont_5g012090	8.62e-06	0.509948	6.04082	6.89608	5.56844	9.22765	10.3274	10.855
Cs_ont_2g005470	0.000303	0.50997	7.78446	7.73324	10.1739	13.799	14.4064	14.3469
Cs_ont_4g012030	0.00100504	0.51	32.7303	31.4999	32.3912	52.6198	52.7223	54.3586
Cs_ont_5g016840	0.000115	0.510512	167.319	167.635	164.812	271.814	286.297	268.027
Cs_ont_3g023420	6.02e-09	0.511214	13.6008	13.6053	13.3369	21.2144	23.1527	22.6052
Cs_ont_5g047720	0.00768158	0.511379	338.066	335.534	341.335	576.698	533.931	560.77
Cs_ont_1g028350	0.000396	0.512496	6.15374	7.4148	7.08178	12.0896	12.0707	9.97383
Cs_ont_2g013420	0.0030079	0.514685	23.0888	24.0192	22.9219	37.0502	39.7439	37.4642
Cs_ont_6g024450	0.00190311	0.516665	24.8434	24.0991	21.9622	39.2205	40.0375	38.4374
Cs_ont_2g023250	0.000129	0.517044	6.59825	6.17469	7.05	11.1325	10.6826	11.1082
Cs_ont_5g013870	4.31e-05	0.517869	42.1111	39.146	34.5224	63.3331	60.5033	68.4631
Cs_ont_2g016160	0.00794778	0.517941	364.678	363.966	366.409	607.897	617.791	587.234
Cs_ont_3g010670	0.00621604	0.518303	16.422	15.3151	15.6006	26.4051	25.5898	26.0848
Cs_ont_4g005670	3.05e-06	0.519756	18.1121	16.5179	18.1894	28.9575	29.0266	32.7628
Cs_ont_7g016530	6.66e-05	0.520374	32.2591	30.7362	32.2618	50.5655	57.1196	53.2429
Cs_ont_8g009570	0.000187	0.521423	31.3555	37.327	33.8748	58.4084	52.7725	59.6895
Cs_ont_5g009470	5.01e-06	0.521821	16.3579	16.4251	14.6373	26.4009	27.8269	24.6694
Cs_ont_8g025420	0.000786	0.522585	151.335	154.474	154.358	261.199	244.501	260.956
Cs_ont_2g014610	0.00470988	0.522877	94.2852	95.9954	93.7599	156.587	161.627	154.454
Cs_ont_3g015160	0.00621601	0.523045	32.052	28.813	31.6377	48.6639	58.9277	47.4428
Cs_ont_1g023060	2.8e-10	0.523184	40.9033	47.5342	43.7137	76.5292	72.7586	73.7161
Cs_ont_1g011240	0.00043	0.523295	5.95142	6.04326	6.98894	10.3728	11.5773	9.74178
Cs_ont_2g032290	0.000451	0.523723	33.0222	26.6435	26.9279	48.9941	48.1751	46.3248
Cs_ont_2g007990	0.00422794	0.524173	43.8567	43.7649	41.6029	68.4861	74.3494	68.7302
Cs_ont_4g024080	0.000852	0.524272	27.2947	27.9431	23.7551	42.2503	44.8213	44.676
Cs_ont_5g010660	3.84e-11	0.524452	63.9321	62.2173	64.5463	108.529	104.605	105.091
Cs_ont_1g016640	0.000278	0.524651	11.0128	13.3501	10.8132	19.9914	18.8231	19.7371
Cs_ont_7g018800	0.00247382	0.525987	9.76404	11.432	9.73197	15.9184	20.049	15.6949
Cs_ont_1g022750	0.00635072	0.526207	99.4332	104.378	97.9701	174.128	171.505	160.23
Cs_ont_5g003520	0.000268	0.526368	52.307	48.9038	52.1832	87.2596	91.4774	77.6982
Cs_ont_6g011730	0.000167	0.527079	9.82054	9.3529	12.0212	18.6021	17.0928	16.5788
Cs_ont_4g023290	4.89e-06	0.527453	9.86782	10.2128	11.306	17.0927	18.3372	17.0372
Cs_ont_5g024530	0.00832028	0.527709	16.4015	13.1266	12.0795	21.798	22.8426	25.0051
Cs_ont_6g007860	0.00889627	0.527848	32.2578	35.1426	31.4175	57.2695	53.3379	54.5608
Cs_ont_7g027820	1.11e-19	0.528088	35.4453	37.5834	34.9405	56.6416	61.2706	62.4089
Cs_ont_4g027560	0.00465107	0.52958	7.04973	8.69178	6.64958	13.3188	13.0603	11.2105
Cs_ont_4g008390	9.23e-07	0.529901	56.5891	62.3877	57.7311	98.2985	99.2399	94.5099
Cs_ont_2g016260	0.0088113	0.529944	10.1538	10.1012	13.1858	17.5435	19.3899	19.1142
Cs_ont_1g027140	6.47e-07	0.530364	7.67203	7.15685	7.53829	12.9235	12.7509	11.8455
Cs_ont_7g022510	0.000812	0.532755	6.37127	7.33088	6.73271	10.554	12.8808	10.8266
Cs_ont_5g013290	1.13e-12	0.533785	19.5965	21.1773	19.7044	32.801	35.9162	32.8125
Cs_ont_4g006730	6.05e-06	0.534081	11.6068	11.6704	11.547	20.6307	18.0094	19.7932
Cs_ont_9g017350	5.69e-05	0.535483	8.3303	8.27642	8.37769	13.4534	14.0013	14.3302
Cs_ont_2g012710	0.0036906	0.535688	7.38661	7.79587	7.79831	12.865	13.2573	11.9712
Cs_ont_5g041100	0.00655778	0.537701	127.918	133.467	124.773	217.334	215.309	217.357
Cs_ont_7g003420	1.78e-05	0.53804	18.1004	18.4489	18.2282	29.4615	31.2862	30.4566
Cs_ont_5g004940	0.00110416	0.538489	9.37087	8.6147	9.76225	13.802	18.2915	14.7221
Cs_ont_9g026030	4.15e-05	0.539306	12.8218	11.9207	14.7884	20.2174	24.4432	22.1838
Cs_ont_9g026410	1.02e-16	0.539319	141.841	146.466	141.18	238.666	235.225	249.146
Cs_ont_4g008780	0.00246127	0.539374	12.1966	9.60297	10.1254	18.218	17.2887	18.4402
Cs_ont_8g004160	0.000225	0.539453	15.6992	14.3052	17.204	24.3376	29.735	25.708
Cs_ont_8g004150	1.56e-06	0.539624	27.1781	27.6319	26.8102	43.7394	45.0754	47.6169
Cs_ont_7g011940	0.00146785	0.539678	56.3806	51.8682	51.0547	90.9719	81.4186	93.1932
Cs_ont_6g017270	3.35e-07	0.540681	27.0741	26.5922	28.5413	47.4495	45.5006	45.9587
Cs_ont_9g007630	0.00179283	0.541828	4.57615	4.97055	4.3335	8.33683	7.61136	7.46894
Cs_ont_4g027950	0.00058	0.542743	7.30296	7.45577	7.2744	12.7468	12.2172	12.2968
Cs_ont_3g010210	5.49e-07	0.543586	20.273	17.8543	18.268	29.7319	33.9307	32.0731
Cs_ont_3g014280	9.11e-08	0.544227	30.7702	30.7365	33.1957	51.3942	54.809	54.2618
Cs_ont_7g026140	4.6e-06	0.54433	17.383	16.9597	17.4697	30.9321	27.8793	28.9871
Cs_ont_9g011060	0.00159205	0.544703	20.4798	16.3028	16.2593	29.9549	30.8211	31.4251
Cs_ont_2g009530	1.4e-06	0.545396	23.9571	21.3799	22.4204	34.8027	39.1085	40.8024
Cs_ont_6g014780	0.00116019	0.545586	13.8933	16.7182	15.9324	24.1903	30.2008	24.5273
Cs_ont_5g002160	2.77e-16	0.545694	62.4024	69.6271	66.3669	110.804	112.686	106.91
Cs_ont_2g030760	1.58e-09	0.546905	81.0121	78.8503	82.384	135.248	145.112	141.039
Cs_ont_7g003480	0.000608	0.548156	14.9652	15.6509	17.9623	27.4842	26.4108	26.8148
Cs_ont_4g025000	0.00765078	0.550233	26.7481	28.8947	30.1317	48.3463	51.9207	45.3815
[truncated: 919 more rows]

## Sheet: 3 DEGs in Atalantia buxifolia
# DEGs in Atalantia buxifolia (Xcc inoculation vs H2O inoculation)
[truncated: 1,564 more rows]
